# Supplementary material for: Hypolipidemic Effects of Beetroot Juice in SHR-CRP and HHTg Rat Models of Metabolic Syndrome: Analysis of Hepatic Proteome
Source: Metabolites. 2023 Jan 28;13(2):192. doi: 10.3390/metabo13020192 (PMC9965406; doi:10.3390/metabo13020192)
Supplement: Supplementary file 1 [file metabolites-13-00192-s001.zip]

Archive with 1 entries (1 files):
- metabolites-2163404-supplementary.xlsx
