# Supplementary material for: Hypolipidemic Effects of Beetroot Juice in SHR-CRP and HHTg Rat Models of Metabolic Syndrome: Analysis of Hepatic Proteome
Source: Metabolites. 2023 Jan 28;13(2):192. doi: 10.3390/metabo13020192 (PMC9965406; doi:10.3390/metabo13020192)
Supplement: Supplementary file 1 [file metabolites-13-00192-s001.zip › metabolites-2163404-supplementary.xlsx]

## Sheet: CRPbeet-CRP final
Significant (proper with FDR 0.05)	Significant (just P<0.05 and Fold change more than 0.5)	-LOG(P-value)	Difference	Protein IDs	Majority protein IDs	Protein names	Gene names	id	Fasta headers	EC	Symbol color	Symbol type	Symbol size	Show label	Only identified by site	Reverse	Potential contaminant	Taxonomy IDs	GOBP name	GOMF name	GOCC name	KEGG pathway name	Smart name	Reactome name	Reactome id	Corum name	MitoCarta3_Mouse	MitoCarta3_Mouse_subMt	MitoCarta3_Mouse_MitoPathways	Peptides	Razor + unique peptides	Unique peptides	Sequence coverage [%]	Unique + razor sequence coverage [%]	Unique sequence coverage [%]	Mol. weight [kDa]	Q-value	Score	Intensity	iBAQ peptides	MS/MS count	Peptide counts (all)	Peptide counts (razor+unique)	Peptide counts (unique)	Number of proteins	Peptides CRP01	Peptides CRP02	Peptides CRP03	Peptides CRP04
		0.781092	-2.34353	Q9EST6	Q9EST6	Acidic leucine-rich nuclear phosphoprotein 32 family member B	Anp32b	4498	sp|Q9EST6|AN32B_RAT Acidic leucine-rich nuclear phosphoprotein 32 family member B OS=Rattus norvegicus OX=10116 GN=Anp32b PE=1 SV=1		Color2 [A=255, R=169, G=169, B=169]	1	4					10116												5	3	3	17.6	14.7	14.7	31.06	0	16.329	193530000	10	21	5	3	3	1	4	4	3	4
	+	1.60932	-2.2776	A0A096MJ99	A0A096MJ99		Vamp4	3	tr|A0A096MJ99|A0A096MJ99_RAT Vesicle-associated membrane protein 4 OS=Rattus norvegicus OX=10116 GN=Vamp4 PE=1 SV=1		Color2 [A=255, R=169, G=169, B=169]	1	4					10116												2	2	2	14.9	14.9	14.9	16.369	0.0011798	2.7885	178150000	6	7	2	2	2	1	1	1	1	1
	+	1.3477	-2.06886	D3ZDZ1	D3ZDZ1		Apbb1ip	760	tr|D3ZDZ1|D3ZDZ1_RAT Amyloid beta (A4) protein-binding, family B, member 1 interacting protein OS=Rattus norvegicus OX=10116 GN=Apbb1ip PE=1 SV=2		Color2 [A=255, R=169, G=169, B=169]	1	4					10116												1	1	1	2.6	2.6	2.6	73.675	0.0057143	1.9511	55261000	25	7	1	1	1	1	1	1	1	1
	+	1.40808	-2.00829	Q3B7D2	Q3B7D2		Sptlc2	3116	sp|Q3B7D2|SPTC2_RAT Serine palmitoyltransferase 2 OS=Rattus norvegicus OX=10116 GN=Sptlc2 PE=1 SV=1		Color2 [A=255, R=169, G=169, B=169]	1	4					10116									+	Membrane	Lipid metabolism;Metabolism;Phospholipid metabolism	2	2	2	4.6	4.6	4.6	62.961	0	4.624	106590000	32	13	2	2	2	1	2	2	2	1
		1.18199	-1.73603	A0A0G2JVP9	A0A0G2JVP9			62	tr|A0A0G2JVP9|A0A0G2JVP9_RAT Proteasome (prosome, macropain) activator subunit 1 (PA28 alpha), pseudo 1 OS=Rattus norvegicus OX=10116 GN=Psme1-ps1 PE=1 SV=1		Color2 [A=255, R=169, G=169, B=169]	1	4					10116												5	1	1	25.3	5.6	5.6	28.666	0	135.59	302950000	14	40	5	1	1	1	4	3	3	3
+	+	2.25963	-1.63115	A0A0G2K548	A0A0G2K548		Akap9	202	tr|A0A0G2K548|A0A0G2K548_RAT A-kinase-anchoring protein 9 OS=Rattus norvegicus OX=10116 GN=Akap9 PE=1 SV=1		Color2 [A=255, R=169, G=169, B=169]	1	4					10116												10	10	10	3.4	3.4	3.4	441.62	0	13.229	56773000	234	23	10	10	10	1	5	5	5	5
	+	1.66615	-1.58434	P80299	P80299	Bifunctional epoxide hydrolase 2;Cytosolic epoxide hydrolase 2;Lipid-phosphate phosphatase	Ephx2	2913	sp|P80299|HYES_RAT Bifunctional epoxide hydrolase 2 OS=Rattus norvegicus OX=10116 GN=Ephx2 PE=1 SV=1		Color2 [A=255, R=169, G=169, B=169]	1	4					10116									+	unknown	Detoxification;Lipid metabolism;Metabolism;Xenobiotic metabolism	22	22	22	45.7	45.7	45.7	62.34	0	88.703	453160000	31	126	22	22	22	1	21	20	19	16
		1.31491	-1.57258	Q62662	Q62662	Tyrosine-protein kinase FRK	Frk	3733	sp|Q62662|FRK_RAT Tyrosine-protein kinase FRK OS=Rattus norvegicus OX=10116 GN=Frk PE=1 SV=3		Color2 [A=255, R=169, G=169, B=169]	1	4					10116												4	3	3	13.6	12.1	12.1	58.165	0	3.5498	219460000	29	3	4	3	3	1	2	3	2	2
+	+	2.00774	-1.43606	Q6SKG1	Q6SKG1	Acyl-coenzyme A synthetase ACSM3, mitochondrial	Acsm3	4222	sp|Q6SKG1|ACSM3_RAT Acyl-coenzyme A synthetase ACSM3, mitochondrial OS=Rattus norvegicus OX=10116 GN=Acsm3 PE=2 SV=1		Color2 [A=255, R=169, G=169, B=169]	1	4					10116									+	Matrix	Fatty acid oxidation;Lipid metabolism;Metabolism	23	23	23	47.6	47.6	47.6	65.712	0	93.907	348760000	33	116	23	23	23	1	19	21	20	17
		1.09685	-1.38104	Q95II0	Q95II0		LOC100364956	4426	tr|Q95II0|Q95II0_RAT MHC class Ib antigen OS=Rattus norvegicus OX=10116 GN=RT1-CE5 PE=2 SV=1		Color2 [A=255, R=169, G=169, B=169]	1	4					10116												7	2	1	17.1	6.4	2.4	42.224	0.0096941	1.776	13663000	22	4	7	2	1	1	5	6	5	6
		1.27408	-1.34833	D3ZY96	D3ZY96		Ngp	1096	tr|D3ZY96|D3ZY96_RAT Neutrophilic granule protein OS=Rattus norvegicus OX=10116 GN=Ngp PE=1 SV=1		Color2 [A=255, R=169, G=169, B=169]	1	4					10116												3	3	3	20.8	20.8	20.8	19.381	0	4.0242	10080000	12	12	3	3	3	1	1	1	2	2
	+	1.77108	-1.3435	Q7M6Z5	Q7M6Z5	Kinesin-like protein KIF27	Kif27	4266	sp|Q7M6Z5|KIF27_RAT Kinesin-like protein KIF27 OS=Rattus norvegicus OX=10116 GN=Kif27 PE=1 SV=1		Color2 [A=255, R=169, G=169, B=169]	1	4					10116												2	2	2	1.1	1.1	1.1	158.88	0.0057281	1.9661	64743000	72	13	2	2	2	1	2	2	2	2
	+	1.65341	-1.29574	Q64535	Q64535	Copper-transporting ATPase 2	Atp7b	3911	sp|Q64535|ATP7B_RAT Copper-transporting ATPase 2 OS=Rattus norvegicus OX=10116 GN=Atp7b PE=1 SV=1		Color2 [A=255, R=169, G=169, B=169]	1	4					10116												4	4	4	5.2	5.2	5.2	155.99	0	14.171	16150000	64	6	4	4	4	1	2	1	1	1
		0.911964	-1.28069	D4ABM3	D4ABM3		Daam1	1365	tr|D4ABM3|D4ABM3_RAT Dishevelled associated activator of morphogenesis 1 (Predicted) OS=Rattus norvegicus OX=10116 GN=Daam1 PE=1 SV=1		Color2 [A=255, R=169, G=169, B=169]	1	4					10116												3	3	3	3.5	3.5	3.5	112.64	0.0029339	2.2625	23863000	58	10	3	3	3	1	1	2	2	2
		0.992172	-1.25476	Q498D8	Q498D8		Rbx1	3172	tr|Q498D8|Q498D8_RAT Ring-box 1 OS=Rattus norvegicus OX=10116 GN=Rbx1 PE=1 SV=1		Color2 [A=255, R=169, G=169, B=169]	1	4					10116												1	1	1	16.7	16.7	16.7	12.274	0	46.747	29575000	3	20	1	1	1	1	1	1	1	1
	+	1.58091	-1.2273	P56627	P56627	Aquaporin-9	Aqp9	2765	sp|P56627|AQP9_RAT Aquaporin-9 OS=Rattus norvegicus OX=10116 GN=Aqp9 PE=2 SV=1		Color2 [A=255, R=169, G=169, B=169]	1	4					10116												1	1	1	3.4	3.4	3.4	31.87	0.0029319	2.2569	23434000	4	13	1	1	1	1	1	1	1	1
		0.826845	-1.20207	P21794	P21794	Hormone-induced protein 70 kDa		2447	sp|P21794|HIP70_RAT Hormone-induced protein 70 kDa (Fragment) OS=Rattus norvegicus OX=10116 PE=1 SV=1		Color2 [A=255, R=169, G=169, B=169]	1	4					10116												1	1	1	68.4	68.4	68.4	2.1131	0	5.2266	17272000	1	8	1	1	1	1	1	1	1	1
		0.76209	-1.17813	F1M943	F1M943		Armc8	1647	tr|F1M943|F1M943_RAT Armadillo repeat-containing protein 8 OS=Rattus norvegicus OX=10116 GN=Armc8 PE=1 SV=2		Color2 [A=255, R=169, G=169, B=169]	1	4					10116												2	2	2	5.5	5.5	5.5	75.432	0	3.6548	7242700	39	4	2	2	2	1	1	1	0	1
	+	1.38404	-1.17029	G3V7E3	G3V7E3		Gzma	1741	tr|G3V7E3|G3V7E3_RAT Granzyme A OS=Rattus norvegicus OX=10116 GN=Gzma PE=1 SV=1		Color2 [A=255, R=169, G=169, B=169]	1	4					10116												3	3	3	13	13	13	28.494	0.00048414	3.1812	21178000	17	7	3	3	3	1	3	3	2	3
		0.903987	-1.13689	E9PTV0	E9PTV0		Guk1	1460	tr|E9PTV0|E9PTV0_RAT Guanylate kinase OS=Rattus norvegicus OX=10116 GN=Guk1 PE=1 SV=2		Color2 [A=255, R=169, G=169, B=169]	1	4					10116									+	Matrix	Metabolism;Nucleotide metabolism;Nucleotide synthesis and processing	7	7	7	39.3	39.3	39.3	24.052	0	20.338	98284000	15	34	7	7	7	1	4	4	4	3
	+	1.39665	-1.11477	Q9JMI1	Q9JMI1	Acetoacetyl-CoA synthetase	Aacs	4552	sp|Q9JMI1|AACS_RAT Acetoacetyl-CoA synthetase OS=Rattus norvegicus OX=10116 GN=Aacs PE=1 SV=1		Color2 [A=255, R=169, G=169, B=169]	1	4					10116												7	7	7	14	14	14	75.039	0	10.629	53264000	32	24	7	7	7	1	7	6	7	5
		1.23985	-1.10456	D3ZJ08;M0RBX6;Q6LED0;A0A0G2K0N8;A0A0G2K9I5;D3ZCY4;A0A0G2K5X7;A0A0G2K0W2	D3ZJ08;M0RBX6;Q6LED0;A0A0G2K0N8	Histone H3;Histone H3.1	Hist2h3c2;Hist1h3e	848	tr|D3ZJ08|D3ZJ08_RAT Histone H3 OS=Rattus norvegicus OX=10116 GN=Hist2h3c2 PE=1 SV=1;tr|M0RBX6|M0RBX6_RAT Histone H3 OS=Rattus norvegicus OX=10116 PE=1 SV=1;sp|Q6LED0|H31_RAT Histone H3.1 OS=Rattus norvegicus OX=10116 PE=1 SV=3;tr|A0A0G2K0N8|A0A0G2K0N8_RAT		Color2 [A=255, R=169, G=169, B=169]	1	4					10116												11	1	1	62.5	23.5	23.5	15.388	0	75.968	3075100000	4	32	NaN	NaN	NaN	8	8	8	8	9
+	+	2.11166	-1.08584	P13832	P13832	Myosin regulatory light chain RLC-A	Rlc-a	2314	sp|P13832|MRLCA_RAT Myosin regulatory light chain RLC-A OS=Rattus norvegicus OX=10116 GN=Rlc-a PE=2 SV=2		Color2 [A=255, R=169, G=169, B=169]	1	4					10116												10	3	3	62.2	27.9	27.9	19.895	0	6.569	35003000	9	13	10	3	3	1	9	9	8	10
	+	1.61341	-1.08421	P97531	P97531	Cdc42-interacting protein 4	Trip10	2965	sp|P97531|CIP4_RAT Cdc42-interacting protein 4 OS=Rattus norvegicus OX=10116 GN=Trip10 PE=1 SV=3		Color2 [A=255, R=169, G=169, B=169]	1	4					10116												3	3	3	7.5	7.5	7.5	62.798	0.00024307	3.307	10857000	26	4	3	3	3	1	1	2	3	1
	+	1.43546	-1.07664	D4AEL2	D4AEL2		Golm1	1437	tr|D4AEL2|D4AEL2_RAT Golgi membrane protein 1 OS=Rattus norvegicus OX=10116 GN=Golm1 PE=1 SV=2		Color2 [A=255, R=169, G=169, B=169]	1	4					10116												6	6	6	19.9	19.9	19.9	44.866	0	11.378	62922000	26	31	6	6	6	1	5	6	6	6
		0.709211	-1.07589	Q9JHX4	Q9JHX4	Caspase-8;Caspase-8 subunit p18;Caspase-8 subunit p10	Casp8	4510	sp|Q9JHX4|CASP8_RAT Caspase-8 OS=Rattus norvegicus OX=10116 GN=Casp8 PE=1 SV=1		Color2 [A=255, R=169, G=169, B=169]	1	4					10116									+	MOM	Apoptosis;Mitochondrial dynamics and surveillance;Protein homeostasis;Protein import, sorting and homeostasis	1	1	1	5	5	5	55.338	0	5.707	18182000	28	2	1	1	1	1	1	1	1	1
		1.07662	-1.07275	A0A0G2JU13	A0A0G2JU13			33	tr|A0A0G2JU13|A0A0G2JU13_RAT C-type lectin domain family 4, member G OS=Rattus norvegicus OX=10116 GN=Clec4g PE=1 SV=1		Color2 [A=255, R=169, G=169, B=169]	1	4					10116												1	1	1	3.6	3.6	3.6	31.942	0.0020766	2.5325	11844000	16	9	1	1	1	1	1	1	1	1
		0.542019	-1.03423	G3V9M8	G3V9M8		LOC100910130	1807	tr|G3V9M8|G3V9M8_RAT Family with sequence similarity 50, member A OS=Rattus norvegicus OX=10116 GN=LOC100910130 PE=1 SV=1		Color2 [A=255, R=169, G=169, B=169]	1	4					10116												2	2	2	7.4	7.4	7.4	40.209	0	4.8031	15550000	16	9	2	2	2	1	2	1	2	2
		0.716432	-1.02867	M0RCN6	M0RCN6		RGD1563231	1902	tr|M0RCN6|M0RCN6_RAT Similar to immunoglobulin kappa-chain VK-1 OS=Rattus norvegicus OX=10116 GN=RGD1563231 PE=1 SV=1		Color2 [A=255, R=169, G=169, B=169]	1	4					10116												1	1	1	13.2	13.2	13.2	12.438	0.00024248	3.2453	10416000	2	8	1	1	1	1	1	1	1	1
		0.362255	-1.02306	P48056	P48056	Sodium- and chloride-dependent betaine transporter	Slc6a12	2664	sp|P48056|S6A12_RAT Sodium- and chloride-dependent betaine transporter OS=Rattus norvegicus OX=10116 GN=Slc6a12 PE=1 SV=1		Color2 [A=255, R=169, G=169, B=169]	1	4					10116												3	3	3	8.5	8.5	8.5	69.748	0	7.0937	52875000	14	22	3	3	3	1	1	0	1	1
		0.502696	-0.98409	F1LTD0	F1LTD0		Gpr89b	1540	tr|F1LTD0|F1LTD0_RAT G protein-coupled receptor 89B OS=Rattus norvegicus OX=10116 GN=Gpr89b PE=1 SV=2		Color2 [A=255, R=169, G=169, B=169]	1	4					10116												3	3	3	11.2	11.2	11.2	52.782	0	40.248	27445000	20	13	3	3	3	1	1	1	1	0
+	+	2.62823	-0.980632	F1LTN6;P01835;F1M5L5	F1LTN6;P01835	Ig kappa chain C region, B allele		1542	tr|F1LTN6|F1LTN6_RAT Uncharacterized protein OS=Rattus norvegicus OX=10116 PE=1 SV=2;sp|P01835|KACB_RAT Ig kappa chain C region, B allele OS=Rattus norvegicus OX=10116 PE=1 SV=1		Color2 [A=255, R=169, G=169, B=169]	1	4					10116												6	6	4	25.9	25.9	19.7	24.915	0	205.96	3254500000	7	152	NaN	NaN	NaN	3	3	3	3	3
		0.776862	-0.969728	Q3MHS2	Q3MHS2	Zinc finger protein 830	Znf830	3136	sp|Q3MHS2|ZN830_RAT Zinc finger protein 830 OS=Rattus norvegicus OX=10116 GN=Znf830 PE=1 SV=1		Color2 [A=255, R=169, G=169, B=169]	1	4					10116												3	3	3	8.9	8.9	8.9	41.616	0.0011767	2.7679	24895000	18	5	3	3	3	1	1	2	1	2
		0.504118	-0.965736	D3ZA66	D3ZA66		Pstpip2	695	tr|D3ZA66|D3ZA66_RAT Proline-serine-threonine phosphatase-interacting protein 2 OS=Rattus norvegicus OX=10116 GN=Pstpip2 PE=1 SV=3		Color2 [A=255, R=169, G=169, B=169]	1	4					10116												4	4	4	15.9	15.9	15.9	39.017	0	3.9547	63656000	21	7	4	4	4	1	1	1	1	1
	+	1.97235	-0.9529	D4ADC2	D4ADC2		Helz2	1399	tr|D4ADC2|D4ADC2_RAT Helicase with zinc finger 2 OS=Rattus norvegicus OX=10116 GN=Helz2 PE=1 SV=2		Color2 [A=255, R=169, G=169, B=169]	1	4					10116												9	9	9	4.4	4.4	4.4	302.56	0	11.405	57657000	142	29	9	9	9	1	6	9	7	7
		0.821653	-0.944509	P00176;P33272;Q64583	P00176	Cytochrome P450 2B1	Cyp2b1	2063	sp|P00176|CP2B1_RAT Cytochrome P450 2B1 OS=Rattus norvegicus OX=10116 GN=Cyp2b1 PE=1 SV=1		Color2 [A=255, R=169, G=169, B=169]	1	4					10116												15	1	1	32.4	2.4	2.4	55.933	0.00024576	3.4856	22409000	29	14	NaN	NaN	NaN	3	10	12	11	10
		1.00818	-0.939425	Q6IE70	Q6IE70	PAB-dependent poly(A)-specific ribonuclease subunit PAN2	Pan2	4115	sp|Q6IE70|PAN2_RAT PAN2-PAN3 deadenylation complex catalytic subunit Pan2 OS=Rattus norvegicus OX=10116 GN=Pan2 PE=2 SV=1		Color2 [A=255, R=169, G=169, B=169]	1	4					10116												2	2	2	2.1	2.1	2.1	135.63	0.0029405	2.2886	19853000	51	16	2	2	2	1	1	1	2	1
		0.848403	-0.90786	Q99N37	Q99N37	Rho GTPase-activating protein 17	Arhgap17	4449	sp|Q99N37|RHG17_RAT Rho GTPase-activating protein 17 OS=Rattus norvegicus OX=10116 GN=Arhgap17 PE=1 SV=1		Color2 [A=255, R=169, G=169, B=169]	1	4					10116												3	3	3	4.7	4.7	4.7	93.753	0.0002442	3.3554	25006000	35	5	3	3	3	1	2	1	1	2
+	+	2.28584	-0.905772	D4A3I5	D4A3I5		Fam160b1	1203	tr|D4A3I5|D4A3I5_RAT Family with sequence similarity 160, member B1 OS=Rattus norvegicus OX=10116 GN=Fam160b1 PE=1 SV=1		Color2 [A=255, R=169, G=169, B=169]	1	4					10116												1	1	1	2	2	2	86.211	0.0018544	2.6021	14624000	39	11	1	1	1	1	1	1	1	1
		1.30972	-0.892264	Q5U2U3	Q5U2U3		Parp3	3590	tr|Q5U2U3|Q5U2U3_RAT Poly [ADP-ribose] polymerase OS=Rattus norvegicus OX=10116 GN=Parp3 PE=1 SV=1		Color2 [A=255, R=169, G=169, B=169]	1	4					10116												8	8	8	18.8	18.8	18.8	58.868	0	33.786	111630000	31	76	8	8	8	1	6	5	7	5
	+	1.33542	-0.891848	D3ZV37	D3ZV37		Cisd3	1037	tr|D3ZV37|D3ZV37_RAT CDGSH iron sulfur domain 3 OS=Rattus norvegicus OX=10116 GN=Cisd3 PE=1 SV=1		Color2 [A=255, R=169, G=169, B=169]	1	4					10116									+	Matrix	Fe-S cluster biosynthesis;Fe-S-containing proteins;Metabolism;Metals and cofactors	2	2	2	13.3	13.3	13.3	18.069	0	19.206	92162000	10	34	2	2	2	1	2	2	2	2
		0.52977	-0.872813	Q05175	Q05175	Brain acid soluble protein 1	Basp1	3029	sp|Q05175|BASP1_RAT Brain acid soluble protein 1 OS=Rattus norvegicus OX=10116 GN=Basp1 PE=1 SV=2		Color2 [A=255, R=169, G=169, B=169]	1	4					10116												2	2	2	20.9	20.9	20.9	21.79	0.0029432	2.2951	16369000	10	4	2	2	2	1	1	0	2	1
		0.405416	-0.864658	M0RC60;D3ZNV6	M0RC60;D3ZNV6		LOC100910164;Elmod2	923	tr|M0RC60|M0RC60_RAT ELMO domain-containing protein 2-like OS=Rattus norvegicus OX=10116 GN=LOC102554034 PE=4 SV=1;tr|D3ZNV6|D3ZNV6_RAT ELMO domain-containing 2 OS=Rattus norvegicus OX=10116 GN=Elmod2 PE=1 SV=1		Color2 [A=255, R=169, G=169, B=169]	1	4					10116												1	1	1	3.4	3.4	3.4	34.792	0.0020529	2.4017	35933000	17	6	NaN	NaN	NaN	2	1	1	1	1
	+	1.82123	-0.847714	D3ZPY8;D3ZEL2	D3ZPY8		Akr1c13	939	tr|D3ZPY8|D3ZPY8_RAT Aldo-keto reductase family 1, member C13 OS=Rattus norvegicus OX=10116 GN=Akr1c13 PE=1 SV=1		Color2 [A=255, R=169, G=169, B=169]	1	4					10116												28	15	9	84.8	56.3	36.5	36.9	0	255.74	2991400000	17	217	NaN	NaN	NaN	2	25	25	25	26
		0.446712	-0.83055	Q03070	Q03070	Beta-chimaerin	Chn2	3015	sp|Q03070|CHIO_RAT Beta-chimaerin OS=Rattus norvegicus OX=10116 GN=Chn2 PE=2 SV=1		Color2 [A=255, R=169, G=169, B=169]	1	4					10116												2	2	2	10.8	10.8	10.8	33.837	0	6.8225	31093000	16	19	2	2	2	1	1	1	2	0
		0.759631	-0.827468	P24528	P24528	Methylated-DNA--protein-cysteine methyltransferase	Mgmt	2481	sp|P24528|MGMT_RAT Methylated-DNA--protein-cysteine methyltransferase OS=Rattus norvegicus OX=10116 GN=Mgmt PE=1 SV=3		Color2 [A=255, R=169, G=169, B=169]	1	4					10116												5	5	5	31.1	31.1	31.1	22.243	0	8.175	22511000	9	14	5	5	5	1	1	2	1	1
+	+	2.31211	-0.824263	P12938	P12938	Cytochrome P450 2D3	Cyp2d3	2293	sp|P12938|CP2D3_RAT Cytochrome P450 2D3 OS=Rattus norvegicus OX=10116 GN=Cyp2d3 PE=2 SV=2		Color2 [A=255, R=169, G=169, B=169]	1	4					10116												29	15	13	62.2	40.8	36.2	56.641	0	121.79	1008800000	30	148	29	15	13	1	26	26	27	25
		0.542701	-0.823378	P70569	P70569	Unconventional myosin-Vb	Myo5b	2901	sp|P70569|MYO5B_RAT Unconventional myosin-Vb OS=Rattus norvegicus OX=10116 GN=Myo5b PE=1 SV=1		Color2 [A=255, R=169, G=169, B=169]	1	4					10116												3	3	3	1.6	1.6	1.6	213.72	0.0018553	2.606	24550000	96	5	3	3	3	1	1	1	2	2
		1.20514	-0.82333	G3V897	G3V897		Ctr9	1768	tr|G3V897|G3V897_RAT CTR9 homolog, Paf1/RNA polymerase II complex component OS=Rattus norvegicus OX=10116 GN=Ctr9 PE=1 SV=1		Color2 [A=255, R=169, G=169, B=169]	1	4					10116												2	2	2	1.9	1.9	1.9	133.34	0.0031404	2.1801	9169800	56	3	2	2	2	1	1	1	1	1
	+	1.69585	-0.817899	A0A0G2K290;M0RBL2;D3ZE00;A0A0G2K304;M0R8Q9;F1M3X3;M0R5S4;A0A0G2JYX2;A0A0G2JT95	A0A0G2K290;M0RBL2			164	tr|A0A0G2K290|A0A0G2K290_RAT Ig-like domain-containing protein OS=Rattus norvegicus OX=10116 PE=4 SV=1;tr|M0RBL2|M0RBL2_RAT Ig-like domain-containing protein OS=Rattus norvegicus OX=10116 PE=4 SV=1		Color2 [A=255, R=169, G=169, B=169]	1	4					10116												3	3	3	30.6	30.6	30.6	13.905	0	33.631	324260000	6	61	NaN	NaN	NaN	9	3	3	3	3
	+	2.19626	-0.81101	P02767	P02767	Transthyretin	Ttr	2092	sp|P02767|TTHY_RAT Transthyretin OS=Rattus norvegicus OX=10116 GN=Ttr PE=1 SV=1		Color2 [A=255, R=169, G=169, B=169]	1	4					10116												8	8	8	70.7	70.7	70.7	15.72	0	66.611	2434900000	7	102	8	8	8	1	8	7	7	7
+	+	2.47594	-0.809829	A0A0G2K8F6	A0A0G2K8F6		Man2b2	251	tr|A0A0G2K8F6|A0A0G2K8F6_RAT Alpha-mannosidase OS=Rattus norvegicus OX=10116 GN=Man2b2 PE=1 SV=1		Color2 [A=255, R=169, G=169, B=169]	1	4					10116												8	8	8	10.7	10.7	10.7	114.87	0	19.648	124310000	45	23	8	8	8	1	6	6	8	6
	+	1.78912	-0.805962	Q9Z2S9	Q9Z2S9	Flotillin-2	Flot2	4681	sp|Q9Z2S9|FLOT2_RAT Flotillin-2 OS=Rattus norvegicus OX=10116 GN=Flot2 PE=1 SV=1		Color2 [A=255, R=169, G=169, B=169]	1	4					10116												15	15	15	42.1	42.1	42.1	47.037	0	42.586	173270000	27	93	15	15	15	1	12	12	15	10
	+	1.4018	-0.804825	M0R7U2	M0R7U2		Tstd1	1861	tr|M0R7U2|M0R7U2_RAT RCG20339, isoform CRA_b OS=Rattus norvegicus OX=10116 GN=Tstd1 PE=1 SV=1		Color2 [A=255, R=169, G=169, B=169]	1	4					10116									+	unknown	Metabolism;Sulfur metabolism	2	2	2	18	18	18	14.412	0	12.133	34897000	5	12	2	2	2	1	2	2	2	2
		0.751558	-0.802167	Q5FB95	Q5FB95	Protein ERGIC-53-like	Lman1l	3386	sp|Q5FB95|LMA1L_RAT Protein ERGIC-53-like OS=Rattus norvegicus OX=10116 GN=Lman1l PE=1 SV=1		Color2 [A=255, R=169, G=169, B=169]	1	4					10116												2	2	2	7.2	7.2	7.2	56.321	0.0086711	1.8357	74115000	24	16	2	2	2	1	2	2	2	2
		1.23263	-0.798837	P0C0A1	P0C0A1	Vacuolar protein-sorting-associated protein 25	Vps25	2223	sp|P0C0A1|VPS25_RAT Vacuolar protein-sorting-associated protein 25 OS=Rattus norvegicus OX=10116 GN=Vps25 PE=1 SV=1		Color2 [A=255, R=169, G=169, B=169]	1	4					10116												4	4	4	32.4	32.4	32.4	20.762	0	10.147	68871000	10	24	4	4	4	1	2	1	2	1
		0.444024	-0.788654	D3ZS74	D3ZS74	Metalloendopeptidase OMA1, mitochondrial	Oma1	967	sp|D3ZS74|OMA1_RAT Metalloendopeptidase OMA1, mitochondrial OS=Rattus norvegicus OX=10116 GN=Oma1 PE=3 SV=1		Color2 [A=255, R=169, G=169, B=169]	1	4					10116									+	MIM	Fission;Fusion;Mitochondrial dynamics and surveillance;Proteases;Protein homeostasis;Protein import, sorting and homeostasis	3	3	3	5.6	5.6	5.6	57.144	0.0016256	2.6236	20239000	27	10	3	3	3	1	2	1	2	0
		0.788478	-0.788151	B2RZA5	B2RZA5		Prorsd1	543	tr|B2RZA5|B2RZA5_RAT PrdX deacylase domain-containing protein 1 OS=Rattus norvegicus OX=10116 GN=Prorsd1 PE=1 SV=1		Color2 [A=255, R=169, G=169, B=169]	1	4					10116												3	3	3	26	26	26	18.781	0.00047529	2.9094	29156000	11	9	3	3	3	1	1	2	1	2
	+	1.73096	-0.785402	M0R5N4	M0R5N4	Prefoldin subunit 4	Pfdn4	1839	tr|M0R5N4|M0R5N4_RAT Prefoldin subunit 4 OS=Rattus norvegicus OX=10116 GN=Pfdn4 PE=1 SV=2		Color2 [A=255, R=169, G=169, B=169]	1	4					10116												3	3	3	27.3	27.3	27.3	15.783	0	24.107	68040000	3	30	3	3	3	1	2	2	2	3
+	+	2.68873	-0.760581	D3ZV82	D3ZV82		LOC685067	1041	tr|D3ZV82|D3ZV82_RAT Similar to guanylate-binding protein family, member 6 OS=Rattus norvegicus OX=10116 GN=LOC685067 PE=1 SV=3		Color2 [A=255, R=169, G=169, B=169]	1	4					10116												21	21	16	39.3	39.3	32.1	71.353	0	151.16	349830000	33	167	21	21	16	1	19	20	18	19
	+	1.60303	-0.754141	Q4V8C7	Q4V8C7	Interferon-inducible double-stranded RNA-dependent protein kinase activator A	Prkra	3292	sp|Q4V8C7|PRKRA_RAT Interferon-inducible double-stranded RNA-dependent protein kinase activator A OS=Rattus norvegicus OX=10116 GN=Prkra PE=1 SV=1		Color2 [A=255, R=169, G=169, B=169]	1	4					10116												6	6	6	31.9	31.9	31.9	34.355	0	16.036	99346000	14	36	6	6	6	1	3	5	4	4
		0.607288	-0.753094	P55009	P55009	Allograft inflammatory factor 1	Aif1	2748	sp|P55009|AIF1_RAT Allograft inflammatory factor 1 OS=Rattus norvegicus OX=10116 GN=Aif1 PE=2 SV=1		Color2 [A=255, R=169, G=169, B=169]	1	4					10116												3	3	3	23.8	23.8	23.8	16.827	0	13.052	36086000	6	23	3	3	3	1	3	2	3	2
	+	1.60287	-0.751389	D3ZKC6	D3ZKC6		Vps13d	873	tr|D3ZKC6|D3ZKC6_RAT Vacuolar protein sorting 13 homolog D OS=Rattus norvegicus OX=10116 GN=Vps13d PE=1 SV=1		Color2 [A=255, R=169, G=169, B=169]	1	4					10116									+	MOM	Autophagy;Mitochondrial dynamics and surveillance;Mitophagy	4	4	4	1.4	1.4	1.4	488.95	0.00047506	2.9044	519900000	230	15	4	4	4	1	2	2	1	2
	+	2.38625	-0.747419	F1LNF0	F1LNF0		Myh14	1484	tr|F1LNF0|F1LNF0_RAT Myosin heavy chain 14 OS=Rattus norvegicus OX=10116 GN=Myh14 PE=1 SV=1		Color2 [A=255, R=169, G=169, B=169]	1	4					10116												10	3	3	5.1	2.3	2.3	228.91	0	4.783	368520000	104	39	10	3	3	1	9	6	7	9
		1.30942	-0.736837	D3ZH42	D3ZH42		Mov10l1	818	tr|D3ZH42|D3ZH42_RAT Mov10-like RISC complex RNA helicase 1 OS=Rattus norvegicus OX=10116 GN=Mov10l1 PE=4 SV=2		Color2 [A=255, R=169, G=169, B=169]	1	4					10116												2	2	2	1.5	1.5	1.5	138.35	0.0035786	2.1421	87965000	70	7	2	2	2	1	1	1	1	1
		0.77025	-0.727491	F1M3U4	F1M3U4			1608	tr|F1M3U4|F1M3U4_RAT Gp_dh_N domain-containing protein OS=Rattus norvegicus OX=10116 PE=1 SV=2		Color2 [A=255, R=169, G=169, B=169]	1	4					10116												1	1	1	7.5	7.5	7.5	13.04	0.00048239	3.1092	10095000	5	8	1	1	1	1	1	1	1	1
		0.533138	-0.723579	G3V8L1	G3V8L1		Pycard	1776	tr|G3V8L1|G3V8L1_RAT PYD and CARD domain-containing OS=Rattus norvegicus OX=10116 GN=Pycard PE=1 SV=1		Color2 [A=255, R=169, G=169, B=169]	1	4					10116												5	5	5	28	28	28	21.673	0	8.0754	57620000	12	24	5	5	5	1	3	4	3	3
		1.1055	-0.716578	D3ZY68	D3ZY68	Glutamyl-tRNA(Gln) amidotransferase subunit C, mitochondrial	Gatc	1095	sp|D3ZY68|GATC_RAT Glutamyl-tRNA(Gln) amidotransferase subunit C, mitochondrial OS=Rattus norvegicus OX=10116 GN=Gatc PE=3 SV=1		Color2 [A=255, R=169, G=169, B=169]	1	4					10116									+	Matrix	Mitochondrial central dogma;mt-tRNA synthetases;Translation	2	2	2	23.9	23.9	23.9	16.833	0	7.2259	12781000	7	9	2	2	2	1	1	1	2	1
		0.534117	-0.714946	D4ABL7	D4ABL7		Mrpl33	1364	tr|D4ABL7|D4ABL7_RAT 39S ribosomal protein L33, mitochondrial OS=Rattus norvegicus OX=10116 GN=Mrpl33 PE=1 SV=2		Color2 [A=255, R=169, G=169, B=169]	1	4					10116									+	Matrix	Mitochondrial central dogma;Mitochondrial ribosome;Translation	2	2	2	40	40	40	7.4559	0.00048274	3.1133	29463000	4	15	2	2	2	1	1	1	1	2
	+	1.86203	-0.711279	P50116	P50116	Protein S100-A9	S100a9	2682	sp|P50116|S10A9_RAT Protein S100-A9 OS=Rattus norvegicus OX=10116 GN=S100a9 PE=1 SV=3		Color2 [A=255, R=169, G=169, B=169]	1	4					10116												5	5	5	34.5	34.5	34.5	13.145	0	15.296	291970000	8	51	5	5	5	1	4	5	5	4
		0.437313	-0.711183	Q4QQS8	Q4QQS8	Nuclear pore complex protein Nup85	Nup85	3253	sp|Q4QQS8|NUP85_RAT Nuclear pore complex protein Nup85 OS=Rattus norvegicus OX=10116 GN=Nup85 PE=2 SV=1		Color2 [A=255, R=169, G=169, B=169]	1	4					10116												3	3	3	4.6	4.6	4.6	74.881	0.0020694	2.4925	39863000	31	5	3	3	3	1	2	2	2	2
		0.823334	-0.70451	D3Z994	D3Z994		Tbc1d22a	678	tr|D3Z994|D3Z994_RAT TBC1 domain family, member 22a OS=Rattus norvegicus OX=10116 GN=Tbc1d22a PE=1 SV=3		Color2 [A=255, R=169, G=169, B=169]	1	4					10116												2	2	2	9.1	9.1	9.1	41.848	0	6.8484	14987000	18	5	2	2	2	1	1	2	1	1
	+	1.69792	-0.703674	M0RBM9	M0RBM9		Arhgef10l	1891	tr|M0RBM9|M0RBM9_RAT Rho guanine nucleotide exchange factor 10-like OS=Rattus norvegicus OX=10116 GN=Arhgef10l PE=1 SV=2		Color2 [A=255, R=169, G=169, B=169]	1	4					10116												6	6	6	9.2	9.2	9.2	139.55	0	6.956	57339000	46	19	6	6	6	1	5	5	6	4
	+	2.37324	-0.699798	P36407	P36407	E3 ubiquitin-protein ligase TRIM23	Trim23	2591	sp|P36407|TRI23_RAT E3 ubiquitin-protein ligase TRIM23 OS=Rattus norvegicus OX=10116 GN=Trim23 PE=2 SV=2		Color2 [A=255, R=169, G=169, B=169]	1	4					10116												1	1	1	1.7	1.7	1.7	63.892	0.0022784	2.3875	63647000	26	20	1	1	1	1	1	1	1	1
	+	1.96528	-0.699374	P36372	P36372	Antigen peptide transporter 2	Tap2	2590	sp|P36372|TAP2_RAT Antigen peptide transporter 2 OS=Rattus norvegicus OX=10116 GN=Tap2 PE=1 SV=1		Color2 [A=255, R=169, G=169, B=169]	1	4					10116												3	3	3	4.6	4.6	4.6	77.712	0	6.731	45862000	31	31	3	3	3	1	3	2	3	3
	+	1.88254	-0.698571	Q5I0K3	Q5I0K3	Citrate lyase subunit beta-like protein, mitochondrial	Clybl	3442	sp|Q5I0K3|CLYBL_RAT Citramalyl-CoA lyase, mitochondrial OS=Rattus norvegicus OX=10116 GN=Clybl PE=2 SV=2		Color2 [A=255, R=169, G=169, B=169]	1	4					10116									+	Matrix	Carbohydrate metabolism;Itaconate metabolism;Metabolism	11	11	11	45	45	45	37.321	0	76.706	223740000	23	70	11	11	11	1	8	8	6	7
		1.00877	-0.696752	Q9JHZ4	Q9JHZ4	GRIP1-associated protein 1	Gripap1	4513	sp|Q9JHZ4|GRAP1_RAT GRIP1-associated protein 1 OS=Rattus norvegicus OX=10116 GN=Gripap1 PE=1 SV=1		Color2 [A=255, R=169, G=169, B=169]	1	4					10116												8	8	8	14.3	14.3	14.3	96.073	0	25.251	63446000	48	22	8	8	8	1	5	4	5	3
		0.708808	-0.695097	D3ZVH0	D3ZVH0		Stradb	1047	tr|D3ZVH0|D3ZVH0_RAT STE20-related adaptor beta OS=Rattus norvegicus OX=10116 GN=Stradb PE=4 SV=1		Color2 [A=255, R=169, G=169, B=169]	1	4					10116												3	3	3	11.5	11.5	11.5	46.898	0	7.1273	26781000	17	10	3	3	3	1	1	1	1	1
		0.392826	-0.682151	Q6VEU1	Q6VEU1	RNA-binding protein NOB1	Nob1	4239	sp|Q6VEU1|NOB1_RAT RNA-binding protein NOB1 OS=Rattus norvegicus OX=10116 GN=Nob1 PE=2 SV=1		Color2 [A=255, R=169, G=169, B=169]	1	4					10116												3	3	3	6.8	6.8	6.8	46.424	0.00024631	3.5297	57471000	18	4	3	3	3	1	1	1	1	1
+	+	2.9062	-0.677791	D3ZH41	D3ZH41		Ckap4	817	tr|D3ZH41|D3ZH41_RAT Cytoskeleton-associated protein 4 OS=Rattus norvegicus OX=10116 GN=Ckap4 PE=1 SV=2		Color2 [A=255, R=169, G=169, B=169]	1	4					10116												10	10	10	38.7	38.7	38.7	36.315	0	68.258	205070000	20	70	10	10	10	1	8	8	9	9
		0.607437	-0.675143	B4F7E8	B4F7E8	Niban-like protein 1	Fam129b	561	sp|B4F7E8|NIBA2_RAT Protein Niban 2 OS=Rattus norvegicus OX=10116 GN=Niban2 PE=1 SV=1		Color2 [A=255, R=169, G=169, B=169]	1	4					10116												3	3	3	6.8	6.8	6.8	84.73	0.0076037	1.8561	32292000	36	6	3	3	3	1	2	1	1	1
		1.02927	-0.670724	A0A0G2JTD1	A0A0G2JTD1			19	tr|A0A0G2JTD1|A0A0G2JTD1_RAT Regulation of nuclear pre-mRNA domain-containing 2 OS=Rattus norvegicus OX=10116 GN=Rprd2 PE=1 SV=1		Color2 [A=255, R=169, G=169, B=169]	1	4					10116												3	3	3	2.8	2.8	2.8	154.31	0.0031439	2.1974	179890000	63	15	3	3	3	1	1	1	1	1
	+	2.2725	-0.667351	P62329	P62329	Thymosin beta-4;Hematopoietic system regulatory peptide	Tmsb4x	2814	sp|P62329|TYB4_RAT Thymosin beta-4 OS=Rattus norvegicus OX=10116 GN=Tmsb4x PE=1 SV=2		Color2 [A=255, R=169, G=169, B=169]	1	4					10116												1	1	1	25	25	25	5.0526	0	9.6062	126910000	2	24	1	1	1	1	1	1	1	1
	+	1.65577	-0.663663	D3ZFB2	D3ZFB2		Luc7l3	790	tr|D3ZFB2|D3ZFB2_RAT LUC7-like 3 pre-mRNA-splicing factor OS=Rattus norvegicus OX=10116 GN=Luc7l3 PE=1 SV=1		Color2 [A=255, R=169, G=169, B=169]	1	4					10116												4	4	4	15.3	15.3	15.3	58.423	0	14.881	42449000	22	17	4	4	4	1	2	2	1	2
	+	1.69154	-0.661119	M0RD98;M0RAV0;M0RDZ5;M0RC23;F1M7B3;D3ZIL8;M0R7M5;A0A0G2K3S3	M0RD98;M0RAV0;M0RDZ5;M0RC23;F1M7B3;D3ZIL8;M0R7M5;A0A0G2K3S3			1909	tr|M0RD98|M0RD98_RAT Ig-like domain-containing protein OS=Rattus norvegicus OX=10116 PE=4 SV=2;tr|M0RAV0|M0RAV0_RAT Ig-like domain-containing protein OS=Rattus norvegicus OX=10116 PE=4 SV=1;tr|M0RDZ5|M0RDZ5_RAT Ig-like domain-containing protein OS=Rattus n		Color2 [A=255, R=169, G=169, B=169]	1	4					10116												2	2	1	17.2	17.2	6.6	13.123	0	21.249	70179000	5	17	NaN	NaN	NaN	8	1	1	2	1
		1.21368	-0.65798	A0A0G2JZV7;F1LYU4	A0A0G2JZV7;F1LYU4			123	tr|A0A0G2JZV7|A0A0G2JZV7_RAT Ig-like domain-containing protein OS=Rattus norvegicus OX=10116 PE=1 SV=1;tr|F1LYU4|F1LYU4_RAT Ig-like domain-containing protein OS=Rattus norvegicus OX=10116 PE=4 SV=3		Color2 [A=255, R=169, G=169, B=169]	1	4					10116												2	2	2	25.2	25.2	25.2	12.155	0	3.6574	11902000	5	7	NaN	NaN	NaN	2	1	1	1	1
		1.04863	-0.65467	A0A0G2K1U9	A0A0G2K1U9			158	tr|A0A0G2K1U9|A0A0G2K1U9_RAT Immunity-related GTPase Q OS=Rattus norvegicus OX=10116 GN=Irgq PE=1 SV=1		Color2 [A=255, R=169, G=169, B=169]	1	4					10116												2	2	2	5.2	5.2	5.2	59.103	0.0059224	1.9432	11085000	22	2	2	2	2	1	2	2	2	2
		0.847117	-0.653614	B0BNN3	B0BNN3	Carbonic anhydrase 1	Ca1	414	sp|B0BNN3|CAH1_RAT Carbonic anhydrase 1 OS=Rattus norvegicus OX=10116 GN=Ca1 PE=1 SV=1		Color2 [A=255, R=169, G=169, B=169]	1	4					10116												11	11	11	62.1	62.1	62.1	28.299	0	257.29	1581100000	14	131	11	11	11	1	10	11	10	11
		0.499945	-0.648988	B1WC66	B1WC66		Nt5dc1	455	tr|B1WC66|B1WC66_RAT 5-nucleotidase domain containing 1 (Predicted), isoform CRA_a OS=Rattus norvegicus OX=10116 GN=Nt5dc1 PE=1 SV=1		Color2 [A=255, R=169, G=169, B=169]	1	4					10116												3	3	3	10.8	10.8	10.8	52.457	0	11.178	27601000	25	31	3	3	3	1	3	2	2	2
+	+	2.76921	-0.648968	Q5BK26	Q5BK26	Patatin-like phospholipase domain-containing protein 7	Pnpla7	3366	sp|Q5BK26|PLPL7_RAT Patatin-like phospholipase domain-containing protein 7 OS=Rattus norvegicus OX=10116 GN=Pnpla7 PE=1 SV=2		Color2 [A=255, R=169, G=169, B=169]	1	4					10116												5	5	5	5.3	5.3	5.3	150.02	0	9.4378	41965000	67	20	5	5	5	1	3	3	3	3
+	+	3.28263	-0.648942	Q6AY59	Q6AY59	Molybdopterin synthase catalytic subunit	Mocs2	4042	sp|Q6AY59|MOC2B_RAT Molybdopterin synthase catalytic subunit OS=Rattus norvegicus OX=10116 GN=Mocs2 PE=2 SV=1		Color2 [A=255, R=169, G=169, B=169]	1	4					10116												3	3	3	24.5	24.5	24.5	22.233	0	14.661	31666000	12	22	3	3	3	1	2	2	2	2
	+	1.65308	-0.644777	D3ZZE3;A0A0G2K771	D3ZZE3;A0A0G2K771		RGD1564887	1119	tr|D3ZZE3|D3ZZE3_RAT Armadillo-like helical domain-containing 3 OS=Rattus norvegicus OX=10116 GN=Armh3 PE=1 SV=3;tr|A0A0G2K771|A0A0G2K771_RAT Similar to 9130011E15Rik protein OS=Rattus norvegicus OX=10116 GN=RGD1564887 PE=4 SV=1		Color2 [A=255, R=169, G=169, B=169]	1	4					10116												2	2	2	4.2	4.2	4.2	78.668	0.0016336	2.6708	47992000	29	13	NaN	NaN	NaN	2	1	2	2	1
		1.01803	-0.640137	A0A0G2K1E1;Q6MG38	A0A0G2K1E1			149	tr|A0A0G2K1E1|A0A0G2K1E1_RAT RT1 class Ia, locus A1 OS=Rattus norvegicus OX=10116 GN=RT1-A1 PE=1 SV=1		Color2 [A=255, R=169, G=169, B=169]	1	4					10116												10	5	0	22.8	14.1	0	42.909	0	10.978	72166000	24	15	NaN	NaN	NaN	2	8	8	8	7
	+	1.41519	-0.627485	B2GV38	B2GV38	Ubiquitin-like protein 4A	Ubl4a	476	sp|B2GV38|UBL4A_RAT Ubiquitin-like protein 4A OS=Rattus norvegicus OX=10116 GN=Ubl4a PE=2 SV=1		Color2 [A=255, R=169, G=169, B=169]	1	4					10116												6	6	6	38.2	38.2	38.2	17.79	0	7.5648	84598000	8	32	6	6	6	1	3	2	4	2
	+	2.52342	-0.627305	Q5I0M4	Q5I0M4		Akr1c12	3450	tr|Q5I0M4|Q5I0M4_RAT Aldo-keto reductase family 1, member C12 OS=Rattus norvegicus OX=10116 GN=Akr1c12 PE=1 SV=1		Color2 [A=255, R=169, G=169, B=169]	1	4					10116												31	29	16	86.7	81.1	60.7	37.012	0	270.06	14907000000	17	554	31	29	16	1	27	27	26	28
	+	1.39705	-0.621608	P30009	P30009	Myristoylated alanine-rich C-kinase substrate	Marcks	2533	sp|P30009|MARCS_RAT Myristoylated alanine-rich C-kinase substrate OS=Rattus norvegicus OX=10116 GN=Marcks PE=1 SV=2		Color2 [A=255, R=169, G=169, B=169]	1	4					10116												10	10	10	46.9	46.9	46.9	29.794	0	156.34	176050000	14	121	10	10	10	1	10	10	8	10
	+	2.08424	-0.614903	P0DP31;P0DP30;P0DP29;Q5U206;M0RCJ6	P0DP31;P0DP30;P0DP29		Calm3	2238	sp|P0DP31|CALM3_RAT Calmodulin-3 OS=Rattus norvegicus OX=10116 GN=Calm3 PE=1 SV=1;sp|P0DP30|CALM2_RAT Calmodulin-2 OS=Rattus norvegicus OX=10116 GN=Calm2 PE=1 SV=1;sp|P0DP29|CALM1_RAT Calmodulin-1 OS=Rattus norvegicus OX=10116 GN=Calm1 PE=1 SV=1		Color2 [A=255, R=169, G=169, B=169]	1	4					10116												11	11	11	66.4	66.4	66.4	16.837	0	141.26	1644600000	9	130	NaN	NaN	NaN	5	9	7	7	6
		0.442316	-0.614713	P27274	P27274	CD59 glycoprotein	Cd59	2499	sp|P27274|CD59_RAT CD59 glycoprotein OS=Rattus norvegicus OX=10116 GN=Cd59 PE=1 SV=2		Color2 [A=255, R=169, G=169, B=169]	1	4					10116												1	1	1	7.1	7.1	7.1	13.79	0	5.5309	26410000	9	4	1	1	1	1	1	1	1	1
		1.27266	-0.613471	Q80Z36	Q80Z36	Zinc fingers and homeoboxes protein 3	Zhx3	4314	sp|Q80Z36|ZHX3_RAT Zinc fingers and homeoboxes protein 3 OS=Rattus norvegicus OX=10116 GN=Zhx3 PE=1 SV=2		Color2 [A=255, R=169, G=169, B=169]	1	4					10116												2	2	2	4.9	4.9	4.9	103.78	0	4.5627	13203000	37	10	2	2	2	1	1	2	2	1
+	+	3.22366	-0.612206	P55797	P55797	Apolipoprotein C-IV	Apoc4	2759	sp|P55797|APOC4_RAT Apolipoprotein C-IV OS=Rattus norvegicus OX=10116 GN=Apoc4 PE=2 SV=2		Color2 [A=255, R=169, G=169, B=169]	1	4					10116												2	2	2	19.4	19.4	19.4	14.532	0	4.2501	98149000	4	20	2	2	2	1	2	2	2	2
		0.282008	-0.60942	A0A0G2JWR5;B2RYG5	A0A0G2JWR5;B2RYG5		Taf15	79	tr|A0A0G2JWR5|A0A0G2JWR5_RAT TATA-binding protein-associated factor 2N-like OS=Rattus norvegicus OX=10116 GN=LOC103694865 PE=3 SV=1;tr|B2RYG5|B2RYG5_RAT TATA-box-binding protein-associated factor 15 OS=Rattus norvegicus OX=10116 GN=Taf15 PE=2 SV=1		Color2 [A=255, R=169, G=169, B=169]	1	4					10116												4	2	2	12.7	8.6	8.6	58.475	0.00024444	3.3779	76968000	29	12	NaN	NaN	NaN	2	4	4	4	4
		0.674467	-0.608872	Q5U3Y7	Q5U3Y7	Transmembrane protein 97	Tmem97	3616	sp|Q5U3Y7|SGMR2_RAT Sigma intracellular receptor 2 OS=Rattus norvegicus OX=10116 GN=Tmem97 PE=2 SV=1		Color2 [A=255, R=169, G=169, B=169]	1	4					10116												2	2	2	11.4	11.4	11.4	20.946	0	9.923	60504000	5	23	2	2	2	1	2	2	1	2
		0.633683	-0.60415	Q66H59	Q66H59	N-acetylneuraminate lyase	Npl	3944	sp|Q66H59|NPL_RAT N-acetylneuraminate lyase OS=Rattus norvegicus OX=10116 GN=Npl PE=2 SV=1		Color2 [A=255, R=169, G=169, B=169]	1	4					10116												3	3	3	8.4	8.4	8.4	35.115	0.0018523	2.5865	14705000	17	14	3	3	3	1	2	1	2	2
	+	1.78201	-0.602945	Q62730;REV__Q5BJX0	Q62730	Estradiol 17-beta-dehydrogenase 2	Hsd17b2	3742	sp|Q62730|DHB2_RAT Estradiol 17-beta-dehydrogenase 2 OS=Rattus norvegicus OX=10116 GN=Hsd17b2 PE=2 SV=1		Color2 [A=255, R=169, G=169, B=169]	1	4					10116												16	16	16	47.8	47.8	47.8	41.967	0	132.42	3796800000	20	273	NaN	NaN	NaN	2	14	13	14	14
		0.754613	-0.602516	A0A0G2JVL5	A0A0G2JVL5			59	tr|A0A0G2JVL5|A0A0G2JVL5_RAT Similar to expressed sequence AW549877 (Predicted) OS=Rattus norvegicus OX=10116 GN=RGD1305938 PE=1 SV=1		Color2 [A=255, R=169, G=169, B=169]	1	4					10116												1	1	1	11.6	11.6	11.6	28.943	0	42.663	33516000	13	19	1	1	1	1	1	1	1	1
+	+	3.58524	-0.596214	O08776	O08776	NADH dehydrogenase [ubiquinone] 1 alpha subcomplex assembly factor 3	Ndufaf3	1932	sp|O08776|NDUF3_RAT NADH dehydrogenase [ubiquinone] 1 alpha subcomplex assembly factor 3 OS=Rattus norvegicus OX=10116 GN=Ndufaf3 PE=2 SV=1		Color2 [A=255, R=169, G=169, B=169]	1	4					10116									+	MIM	CI assembly factors;Complex I;OXPHOS;OXPHOS assembly factors	4	4	4	26.5	26.5	26.5	20.696	0	5.0523	116280000	8	21	4	4	4	1	3	3	3	3
	+	2.75789	-0.595825	Q5XIC4	Q5XIC4	Maspardin	Spg21	3675	sp|Q5XIC4|SPG21_RAT Maspardin OS=Rattus norvegicus OX=10116 GN=Spg21 PE=2 SV=1		Color2 [A=255, R=169, G=169, B=169]	1	4					10116												3	3	3	12.6	12.6	12.6	29.576	0.00094652	2.8446	14469000	14	5	3	3	3	1	3	2	1	1
		1.10283	-0.595104	Q66H41	Q66H41		Snx7	3940	tr|Q66H41|Q66H41_RAT RCG28719 OS=Rattus norvegicus OX=10116 GN=Snx7 PE=1 SV=1		Color2 [A=255, R=169, G=169, B=169]	1	4					10116												1	1	1	4.9	4.9	4.9	45.011	0.0020785	2.5464	6326300	23	6	1	1	1	1	1	1	1	1
		0.352542	-0.593027	D3ZBP3	D3ZBP3		Exosc2	722	tr|D3ZBP3|D3ZBP3_RAT Ribosomal RNA-processing protein 4 OS=Rattus norvegicus OX=10116 GN=Exosc2 PE=1 SV=1		Color2 [A=255, R=169, G=169, B=169]	1	4					10116												1	1	1	5.1	5.1	5.1	32.689	0	4.1018	18576000	15	15	1	1	1	1	1	1	1	1
	+	1.58799	-0.590566	P18589	P18589	Interferon-induced GTP-binding protein Mx2	Mx2	2392	sp|P18589|MX2_RAT Interferon-induced GTP-binding protein Mx2 OS=Rattus norvegicus OX=10116 GN=Mx2 PE=2 SV=1		Color2 [A=255, R=169, G=169, B=169]	1	4					10116												19	19	2	37.6	37.6	4.6	75.073	0	57.989	318750000	40	128	19	19	2	1	16	17	19	14
		0.751809	-0.589992	B5DF71	B5DF71		Brd3	592	tr|B5DF71|B5DF71_RAT Brd3 protein OS=Rattus norvegicus OX=10116 GN=Brd3 PE=1 SV=1		Color2 [A=255, R=169, G=169, B=169]	1	4					10116												3	2	2	6.2	5	5	81.408	0	5.5392	15506000	32	10	3	2	2	1	3	2	2	1
		0.352126	-0.589434	D3ZV15	D3ZV15		Cbl	1036	tr|D3ZV15|D3ZV15_RAT E3 ubiquitin-protein ligase CBL OS=Rattus norvegicus OX=10116 GN=Cbl PE=1 SV=1		Color2 [A=255, R=169, G=169, B=169]	1	4					10116												2	2	2	2.5	2.5	2.5	100.69	0	3.7443	23054000	47	8	2	2	2	1	1	1	1	0
	+	2.3078	-0.587992	F1M5Q6	F1M5Q6		Fbxo21	1619	tr|F1M5Q6|F1M5Q6_RAT F-box protein 21 OS=Rattus norvegicus OX=10116 GN=Fbxo21 PE=1 SV=3		Color2 [A=255, R=169, G=169, B=169]	1	4					10116												2	2	2	6.8	6.8	6.8	70.932	0	9.3897	9904600	22	9	2	2	2	1	1	1	2	1
		0.42998	-0.586749	P60825	P60825	Cold-inducible RNA-binding protein	Cirbp	2776	sp|P60825|CIRBP_RAT Cold-inducible RNA-binding protein OS=Rattus norvegicus OX=10116 GN=Cirbp PE=2 SV=1		Color2 [A=255, R=169, G=169, B=169]	1	4					10116												1	1	1	12.2	12.2	12.2	18.607	0.0092953	1.807	8734500	10	6	1	1	1	1	1	1	0	1
	+	2.41435	-0.585748	Q8CIN7	Q8CIN7	Inositol monophosphatase 2	Impa2	4340	sp|Q8CIN7|IMPA2_RAT Inositol monophosphatase 2 OS=Rattus norvegicus OX=10116 GN=Impa2 PE=2 SV=1		Color2 [A=255, R=169, G=169, B=169]	1	4					10116												3	3	3	12.1	12.1	12.1	31.796	0	14.112	35539000	12	26	3	3	3	1	3	3	3	3
		0.869189	-0.584373	B2RZ66	B2RZ66		2019-08-01	536	tr|B2RZ66|B2RZ66_RAT Signal recognition particle 19 OS=Rattus norvegicus OX=10116 GN=Srp19 PE=1 SV=1		Color2 [A=255, R=169, G=169, B=169]	1	4					10116												3	3	3	20.8	20.8	20.8	16.138	0	36.662	43334000	7	29	3	3	3	1	3	3	3	2
		0.381314	-0.583307	F7FFR1	F7FFR1			1697	tr|F7FFR1|F7FFR1_RAT Arginyl-tRNA synthetase OS=Rattus norvegicus OX=10116 GN=Rars2 PE=1 SV=1		Color2 [A=255, R=169, G=169, B=169]	1	4					10116												5	5	5	9.3	9.3	9.3	65.228	0.00047767	2.9722	13357000	35	8	5	5	5	1	2	1	1	2
		1.11384	-0.581417	A0A0G2JW41	A0A0G2JW41			73	tr|A0A0G2JW41|A0A0G2JW41_RAT Ig-like domain-containing protein OS=Rattus norvegicus OX=10116 PE=1 SV=1		Color2 [A=255, R=169, G=169, B=169]	1	4					10116												2	2	1	26.3	26.3	13.6	13.03	0	55.487	112130000	4	30	2	2	1	1	1	1	1	1
	+	1.68177	-0.581288	P06302	P06302	Prothymosin alpha;Prothymosin alpha, N-terminally processed;Thymosin alpha	Ptma	2150	sp|P06302|PTMA_RAT Prothymosin alpha OS=Rattus norvegicus OX=10116 GN=Ptma PE=1 SV=2		Color2 [A=255, R=169, G=169, B=169]	1	4					10116												5	5	5	25.9	25.9	25.9	12.382	0	154.24	334100000	3	71	5	5	5	1	5	4	5	5
	+	2.61339	-0.576536	F1LPS6	F1LPS6		Ifit1	1498	tr|F1LPS6|F1LPS6_RAT Interferon-induced protein with tetratricopeptide repeats 1 OS=Rattus norvegicus OX=10116 GN=Ifit1 PE=1 SV=1		Color2 [A=255, R=169, G=169, B=169]	1	4					10116												6	6	4	13.4	13.4	8.2	53.479	0	15.847	106280000	26	38	6	6	4	1	4	4	5	4
	+	1.34035	-0.575193	D3ZNJ5	D3ZNJ5		Inmt	920	tr|D3ZNJ5|D3ZNJ5_RAT Indolethylamine N-methyltransferase OS=Rattus norvegicus OX=10116 GN=Inmt PE=1 SV=1		Color2 [A=255, R=169, G=169, B=169]	1	4					10116												12	12	12	44.3	44.3	44.3	29.494	0	141.11	2033500000	9	198	12	12	12	1	11	10	12	10
		1.03199	-0.573717	D4AAH9	D4AAH9		Tbc1d23	1350	tr|D4AAH9|D4AAH9_RAT TBC1 domain family member 23 OS=Rattus norvegicus OX=10116 GN=Tbc1d23 PE=1 SV=2		Color2 [A=255, R=169, G=169, B=169]	1	4					10116												4	4	4	5	5	5	78.386	0.002059	2.429	46041000	30	7	4	4	4	1	4	3	3	3
	+	1.70077	-0.570667	P58200	P58200	Vesicle transport through interaction with t-SNAREs homolog 1B	Vti1b	2769	sp|P58200|VTI1B_RAT Vesicle transport through interaction with t-SNAREs homolog 1B OS=Rattus norvegicus OX=10116 GN=Vti1b PE=1 SV=2		Color2 [A=255, R=169, G=169, B=169]	1	4					10116												5	5	5	28.4	28.4	28.4	26.703	0	17.864	767610000	12	54	5	5	5	1	4	3	4	4
	+	1.90043	-0.568675	D4A8G0	D4A8G0		Lsm12	1310	tr|D4A8G0|D4A8G0_RAT LSM12 homolog OS=Rattus norvegicus OX=10116 GN=Lsm12 PE=1 SV=1		Color2 [A=255, R=169, G=169, B=169]	1	4					10116												4	4	4	30.8	30.8	30.8	21.701	0	8.8227	166290000	9	6	4	4	4	1	3	4	4	3
	+	1.70021	-0.563063	P50170;F1MAS7	P50170	Retinol dehydrogenase 2	Rdh2	2685	sp|P50170|RDH16_RAT Retinol dehydrogenase 16 OS=Rattus norvegicus OX=10116 GN=Rdh16 PE=1 SV=1		Color2 [A=255, R=169, G=169, B=169]	1	4					10116												22	9	9	65.9	34.1	34.1	35.597	0	209.81	2968700000	19	142	NaN	NaN	NaN	2	20	20	21	21
		0.470178	-0.559853	P16975	P16975	SPARC	Sparc	2362	sp|P16975|SPRC_RAT SPARC OS=Rattus norvegicus OX=10116 GN=Sparc PE=1 SV=4		Color2 [A=255, R=169, G=169, B=169]	1	4					10116												2	2	2	15.9	15.9	15.9	34.296	0.003156	2.2507	12375000	13	9	2	2	2	1	1	1	1	1
	+	1.69401	-0.55794	Q63321	Q63321	Procollagen-lysine,2-oxoglutarate 5-dioxygenase 1	Plod1	3814	sp|Q63321|PLOD1_RAT Procollagen-lysine,2-oxoglutarate 5-dioxygenase 1 OS=Rattus norvegicus OX=10116 GN=Plod1 PE=1 SV=1		Color2 [A=255, R=169, G=169, B=169]	1	4					10116												3	3	3	7	7	7	83.611	0	9.6273	38239000	41	31	3	3	3	1	3	2	3	3
		1.23447	-0.557594	B2GUZ7	B2GUZ7		Tbcc	469	tr|B2GUZ7|B2GUZ7_RAT Tubulin-folding cofactor C OS=Rattus norvegicus OX=10116 GN=Tbcc PE=1 SV=1		Color2 [A=255, R=169, G=169, B=169]	1	4					10116												3	3	3	13.5	13.5	13.5	38.076	0	3.8857	28265000	17	21	3	3	3	1	3	3	3	3
		1.21927	-0.555997	P42930	P42930	Heat shock protein beta-1	Hspb1	2631	sp|P42930|HSPB1_RAT Heat shock protein beta-1 OS=Rattus norvegicus OX=10116 GN=Hspb1 PE=1 SV=1		Color2 [A=255, R=169, G=169, B=169]	1	4					10116												5	5	5	34.5	34.5	34.5	22.892	0	13.01	104960000	13	38	5	5	5	1	3	3	4	3
		0.671127	-0.554424	P28572	P28572	Sodium- and chloride-dependent glycine transporter 1	Slc6a9	2517	sp|P28572|SC6A9_RAT Sodium- and chloride-dependent glycine transporter 1 OS=Rattus norvegicus OX=10116 GN=Slc6a9 PE=1 SV=2		Color2 [A=255, R=169, G=169, B=169]	1	4					10116												2	2	2	5	5	5	71.06	0	4.1002	20117000	17	12	2	2	2	1	2	2	2	1
		0.418511	-0.552477	F1M4J0	F1M4J0		Rictor	1614	tr|F1M4J0|F1M4J0_RAT RPTOR-independent companion of MTOR, complex 2 OS=Rattus norvegicus OX=10116 GN=Rictor PE=1 SV=3		Color2 [A=255, R=169, G=169, B=169]	1	4					10116												2	2	2	1.7	1.7	1.7	191.09	0	3.6718	20043000	86	5	2	2	2	1	2	2	2	2
	+	2.15474	-0.549533	Q5I0D1	Q5I0D1	Glyoxalase domain-containing protein 4	Glod4	3428	sp|Q5I0D1|GLOD4_RAT Glyoxalase domain-containing protein 4 OS=Rattus norvegicus OX=10116 GN=Glod4 PE=1 SV=1		Color2 [A=255, R=169, G=169, B=169]	1	4					10116									+	Matrix	0	17	17	17	61.1	61.1	61.1	33.267	0	180.55	934800000	21	199	17	17	17	1	16	16	16	15
	+	2.24236	-0.542888	P62744	P62744	AP-2 complex subunit sigma	Ap2s1	2825	sp|P62744|AP2S1_RAT AP-2 complex subunit sigma OS=Rattus norvegicus OX=10116 GN=Ap2s1 PE=1 SV=1		Color2 [A=255, R=169, G=169, B=169]	1	4					10116												3	3	3	19.7	19.7	19.7	17.018	0	6.1949	202660000	6	39	3	3	3	1	3	3	3	2
		0.684021	-0.537219	B5DEH4	B5DEH4		Uap1l1	566	tr|B5DEH4|B5DEH4_RAT UDP-N-acetylglucosamine pyrophosphorylase 1-like 1 OS=Rattus norvegicus OX=10116 GN=Uap1l1 PE=1 SV=1		Color2 [A=255, R=169, G=169, B=169]	1	4					10116												4	4	4	12.6	12.6	12.6	56.435	0	8.5611	21743000	29	12	4	4	4	1	2	3	2	2
	+	1.64498	-0.529592	Q4G075;M0RE01;F8WGA3	Q4G075	Leukocyte elastase inhibitor A	Serpinb1a	3212	sp|Q4G075|ILEUA_RAT Leukocyte elastase inhibitor A OS=Rattus norvegicus OX=10116 GN=Serpinb1a PE=1 SV=1		Color2 [A=255, R=169, G=169, B=169]	1	4					10116												5	5	5	17.4	17.4	17.4	42.726	0	11.42	43111000	18	37	NaN	NaN	NaN	3	3	4	5	4
		0.670417	-0.528935	Q5U216	Q5U216	ATP-dependent RNA helicase DDX39A	Ddx39a	3572	sp|Q5U216|DX39A_RAT ATP-dependent RNA helicase DDX39A OS=Rattus norvegicus OX=10116 GN=Ddx39a PE=2 SV=1		Color2 [A=255, R=169, G=169, B=169]	1	4					10116												14	3	3	33.5	8.2	8.2	49.109	0	5.7702	62933000	19	31	14	3	3	1	10	12	11	11
	+	1.361	-0.527438	Q9WUC8	Q9WUC8	Pleiotropic regulator 1	Plrg1	4617	sp|Q9WUC8|PLRG1_RAT Pleiotropic regulator 1 OS=Rattus norvegicus OX=10116 GN=Plrg1 PE=2 SV=1		Color2 [A=255, R=169, G=169, B=169]	1	4					10116												4	4	4	13.6	13.6	13.6	57.188	0	18.589	74940000	29	8	4	4	4	1	2	2	2	2
		0.458554	-0.524075	D3ZHQ1	D3ZHQ1		Dpp8	825	tr|D3ZHQ1|D3ZHQ1_RAT Dipeptidylpeptidase 8 OS=Rattus norvegicus OX=10116 GN=Dpp8 PE=1 SV=3		Color2 [A=255, R=169, G=169, B=169]	1	4					10116												2	2	2	3.6	3.6	3.6	102.17	0	3.648	82992000	43	9	2	2	2	1	2	1	2	1
	+	1.84506	-0.523305	Q63010;D4AA05	Q63010	Liver carboxylesterase B-1	Est5	3787	sp|Q63010|EST5_RAT Liver carboxylesterase B-1 OS=Rattus norvegicus OX=10116 PE=1 SV=1		Color2 [A=255, R=169, G=169, B=169]	1	4					10116												24	11	11	48.8	31.7	31.7	62.494	0	125.42	1136900000	29	129	NaN	NaN	NaN	2	21	22	20	21
		0.812899	-0.52118	A0A0G2K337	A0A0G2K337			179	tr|A0A0G2K337|A0A0G2K337_RAT Abhydrolase domain-containing 2, acylglycerol lipase OS=Rattus norvegicus OX=10116 GN=Abhd2 PE=1 SV=1		Color2 [A=255, R=169, G=169, B=169]	1	4					10116												5	5	5	16.6	16.6	16.6	51.025	0	12.666	38827000	25	16	5	5	5	1	4	4	2	3
		0.279787	-0.519278	A0A0G2JZ48	A0A0G2JZ48			108	tr|A0A0G2JZ48|A0A0G2JZ48_RAT RCG56136, isoform CRA_a OS=Rattus norvegicus OX=10116 GN=Tmf1 PE=1 SV=1		Color2 [A=255, R=169, G=169, B=169]	1	4					10116												4	4	4	5.9	5.9	5.9	121.9	0	8.184	19693000	53	19	4	4	4	1	2	2	2	1
	+	2.51774	-0.519129	P29411	P29411	GTP:AMP phosphotransferase AK3, mitochondrial	Ak3	2526	sp|P29411|KAD3_RAT GTP:AMP phosphotransferase AK3, mitochondrial OS=Rattus norvegicus OX=10116 GN=Ak3 PE=2 SV=2		Color2 [A=255, R=169, G=169, B=169]	1	4					10116									+	Matrix	Metabolism;Nucleotide metabolism;Nucleotide synthesis and processing	15	15	15	62.1	62.1	62.1	25.438	0	202.53	1515200000	16	193	15	15	15	1	14	13	13	15
		0.589908	-0.516758	Q8K581	Q8K581	Thioredoxin domain-containing protein 9	Txndc9	4355	sp|Q8K581|TXND9_RAT Thioredoxin domain-containing protein 9 OS=Rattus norvegicus OX=10116 GN=Txndc9 PE=2 SV=2		Color2 [A=255, R=169, G=169, B=169]	1	4					10116												2	2	2	9.7	9.7	9.7	26.272	0.0097129	1.7876	15444000	12	7	2	2	2	1	1	1	1	1
	+	1.47401	-0.515841	M0R9U2	M0R9U2			1879	tr|M0R9U2|M0R9U2_RAT Ig-like domain-containing protein OS=Rattus norvegicus OX=10116 PE=1 SV=1		Color2 [A=255, R=169, G=169, B=169]	1	4					10116												3	3	3	27.6	27.6	27.6	10.845	0	4.6956	69252000	6	21	3	3	3	1	3	3	3	3
	+	1.64026	-0.51179	D4ADS6	D4ADS6		Ints7	1408	tr|D4ADS6|D4ADS6_RAT Integrator complex subunit 7 OS=Rattus norvegicus OX=10116 GN=Ints7 PE=1 SV=1		Color2 [A=255, R=169, G=169, B=169]	1	4					10116												3	3	3	4.3	4.3	4.3	106.91	0	6.9489	167850000	52	9	3	3	3	1	1	1	1	1
		0.733059	-0.510994	Q2MCP5	Q2MCP5		Wdr45b	3096	tr|Q2MCP5|Q2MCP5_RAT WD repeat domain 45B OS=Rattus norvegicus OX=10116 GN=Wdr45b PE=1 SV=1		Color2 [A=255, R=169, G=169, B=169]	1	4					10116												1	1	1	4.1	4.1	4.1	38.02	0.00048321	3.137	30512000	12	16	1	1	1	1	1	1	1	1
	+	1.91219	-0.504805	D4AE88	D4AE88		Fam120b	1425	tr|D4AE88|D4AE88_RAT Family with sequence similarity 120B OS=Rattus norvegicus OX=10116 GN=Fam120b PE=1 SV=1		Color2 [A=255, R=169, G=169, B=169]	1	4					10116												5	5	5	9.4	9.4	9.4	88.764	0	8.0238	27632000	39	21	5	5	5	1	1	2	3	1
		1.06181	-0.504719	B1WBS6	B1WBS6		Glb1l	437	tr|B1WBS6|B1WBS6_RAT Galactosidase, beta 1-like OS=Rattus norvegicus OX=10116 GN=Glb1l PE=2 SV=1		Color2 [A=255, R=169, G=169, B=169]	1	4					10116												1	1	1	1.5	1.5	1.5	73.261	0.0057118	1.9495	25767000	33	5	1	1	1	1	1	1	1	1
	+	1.55715	-0.504096	Q6AY24	Q6AY24		Ubl7	4036	tr|Q6AY24|Q6AY24_RAT Bone marrow stromal cell-derived ubiquitin-like protein OS=Rattus norvegicus OX=10116 GN=Ubl7 PE=1 SV=1		Color2 [A=255, R=169, G=169, B=169]	1	4					10116												2	2	2	9.4	9.4	9.4	40.562	0	9.5926	214270000	14	24	2	2	2	1	2	2	1	2
		0.884816	-0.501543	P11030	P11030	Acyl-CoA-binding protein;Triakontatetraneuropeptide;Octadecaneuropeptide	Dbi	2258	sp|P11030|ACBP_RAT Acyl-CoA-binding protein OS=Rattus norvegicus OX=10116 GN=Dbi PE=1 SV=3		Color2 [A=255, R=169, G=169, B=169]	1	4					10116									+	unknown	Lipid metabolism;Metabolism	8	8	8	71.3	71.3	71.3	10.027	0	66.138	6119900000	4	161	8	8	8	1	8	8	8	7
	+	2.47404	-0.500332	A0A0G2JZB6	A0A0G2JZB6		Thumpd1	112	tr|A0A0G2JZB6|A0A0G2JZB6_RAT Uncharacterized protein OS=Rattus norvegicus OX=10116 PE=1 SV=1		Color2 [A=255, R=169, G=169, B=169]	1	4					10116												2	2	2	20	20	20	15.797	0	23.08	96813000	8	26	2	2	2	1	2	2	2	2
		2.36193	-0.498105	P22734	P22734	Catechol O-methyltransferase	Comt	2456	sp|P22734|COMT_RAT Catechol O-methyltransferase OS=Rattus norvegicus OX=10116 GN=Comt PE=1 SV=2		Color2 [A=255, R=169, G=169, B=169]	1	4					10116									+	Membrane	Amino acid metabolism;Catechol metabolism;Metabolism	28	28	28	81.8	81.8	81.8	29.597	0	323.31	33044000000	16	868	28	28	28	1	24	25	26	25
		0.686001	-0.497288	F1LM87	F1LM87		Cd209b	1472	tr|F1LM87|F1LM87_RAT C-type lectin domain family 4 member M OS=Rattus norvegicus OX=10116 GN=Clec4m PE=1 SV=2		Color2 [A=255, R=169, G=169, B=169]	1	4					10116												2	2	2	10.3	10.3	10.3	36.689	0.0024977	2.3335	25680000	16	6	2	2	2	1	1	1	1	1
		1.8623	-0.496701	O35760	O35760	Isopentenyl-diphosphate Delta-isomerase 1	Idi1	1969	sp|O35760|IDI1_RAT Isopentenyl-diphosphate Delta-isomerase 1 OS=Rattus norvegicus OX=10116 GN=Idi1 PE=2 SV=2		Color2 [A=255, R=169, G=169, B=169]	1	4					10116									+	Matrix	Cholesterol-associated;Lipid metabolism;Metabolism	8	8	8	44.1	44.1	44.1	26.396	0	49.802	265980000	10	85	8	8	8	1	7	5	7	6
		0.681464	-0.493433	A0A0G2K664	A0A0G2K664			219	tr|A0A0G2K664|A0A0G2K664_RAT Heat shock protein family B (small), member 11 OS=Rattus norvegicus OX=10116 GN=Hspb11 PE=1 SV=1		Color2 [A=255, R=169, G=169, B=169]	1	4					10116												1	1	1	11.1	11.1	11.1	17.445	0	5.6295	11264000	7	12	1	1	1	1	1	1	1	1
		1.75612	-0.493098	P06762	P06762	Heme oxygenase 1	Hmox1	2156	sp|P06762|HMOX1_RAT Heme oxygenase 1 OS=Rattus norvegicus OX=10116 GN=Hmox1 PE=1 SV=1		Color2 [A=255, R=169, G=169, B=169]	1	4					10116												6	6	6	38.8	38.8	38.8	33.005	0	17.245	141910000	14	41	6	6	6	1	6	4	6	5
		1.14263	-0.487738	P50115	P50115	Protein S100-A8	S100a8	2681	sp|P50115|S10A8_RAT Protein S100-A8 OS=Rattus norvegicus OX=10116 GN=S100a8 PE=1 SV=3		Color2 [A=255, R=169, G=169, B=169]	1	4					10116												3	3	3	40.4	40.4	40.4	10.238	0	53.688	271810000	7	43	3	3	3	1	2	3	3	1
		1.3206	-0.486804	Q9QX67	Q9QX67	Death-associated protein 1	Dap	4561	sp|Q9QX67|DAP1_RAT Death-associated protein 1 OS=Rattus norvegicus OX=10116 GN=Dap PE=1 SV=3		Color2 [A=255, R=169, G=169, B=169]	1	4					10116												3	3	3	37.3	37.3	37.3	11.165	0	4.6261	38050000	8	42	3	3	3	1	3	3	3	3
		1.02084	-0.486549	A0A0G2K1A2	A0A0G2K1A2			145	tr|A0A0G2K1A2|A0A0G2K1A2_RAT Myeloperoxidase OS=Rattus norvegicus OX=10116 GN=Mpo PE=1 SV=1		Color2 [A=255, R=169, G=169, B=169]	1	4					10116												7	7	6	12.4	12.4	10.9	80.882	0	12.246	59905000	41	21	7	7	6	1	6	3	6	4
		1.57908	-0.486216	Q920A6	Q920A6	Retinoid-inducible serine carboxypeptidase	Scpep1	4402	sp|Q920A6|RISC_RAT Retinoid-inducible serine carboxypeptidase OS=Rattus norvegicus OX=10116 GN=Scpep1 PE=2 SV=1		Color2 [A=255, R=169, G=169, B=169]	1	4					10116												12	12	12	29.6	29.6	29.6	51.174	0	46.092	503210000	19	105	12	12	12	1	12	12	11	12
		1.17334	-0.485531	P05183	P05183	Cytochrome P450 3A2	Cyp3a2	2129	sp|P05183|CP3A2_RAT Cytochrome P450 3A2 OS=Rattus norvegicus OX=10116 GN=Cyp3a2 PE=1 SV=2		Color2 [A=255, R=169, G=169, B=169]	1	4					10116												32	32	21	62.7	62.7	40.9	57.731	0	245.72	4073100000	25	406	32	32	21	1	29	26	27	27
		0.483047	-0.482922	Q6TXG8	Q6TXG8		Mrps28	4231	tr|Q6TXG8|Q6TXG8_RAT LRRGT00031 OS=Rattus norvegicus OX=10116 GN=Mrps28 PE=1 SV=1		Color2 [A=255, R=169, G=169, B=169]	1	4					10116									+	Matrix	Mitochondrial central dogma;Mitochondrial ribosome;Translation	2	2	2	11.1	11.1	11.1	25.766	0.00024456	3.3852	24129000	11	19	2	2	2	1	1	1	1	2
		2.58273	-0.481814	G3V6C3	G3V6C3		Pbdc1	1717	tr|G3V6C3|G3V6C3_RAT Polysaccharide biosynthesis domain-containing 1 OS=Rattus norvegicus OX=10116 GN=Pbdc1 PE=1 SV=1		Color2 [A=255, R=169, G=169, B=169]	1	4					10116												4	4	4	22.2	22.2	22.2	22.423	0	5.6685	46658000	10	11	4	4	4	1	3	4	3	4
		1.32608	-0.47786	P17425	P17425	Hydroxymethylglutaryl-CoA synthase, cytoplasmic	Hmgcs1	2370	sp|P17425|HMCS1_RAT Hydroxymethylglutaryl-CoA synthase, cytoplasmic OS=Rattus norvegicus OX=10116 GN=Hmgcs1 PE=1 SV=1		Color2 [A=255, R=169, G=169, B=169]	1	4					10116												20	19	19	59.4	57.3	57.3	57.433	0	298.07	1528100000	25	287	20	19	19	1	19	19	19	17
		0.667456	-0.47751	B2RYH5	B2RYH5		Irak1	497	tr|B2RYH5|B2RYH5_RAT Interleukin-1 receptor-associated kinase 1 OS=Rattus norvegicus OX=10116 GN=Irak1 PE=1 SV=1		Color2 [A=255, R=169, G=169, B=169]	1	4					10116												2	2	2	3.7	3.7	3.7	77.858	0	4.6956	14611000	28	6	2	2	2	1	1	0	0	1
		1.72491	-0.476404	Q6L711	Q6L711	Hyaluronan-binding protein 2;Hyaluronan-binding protein 2 50 kDa heavy chain;Hyaluronan-binding protein 2 50 kDa heavy chain alternate form;Hyaluronan-binding protein 2 27 kDa light chain;Hyaluronan-binding protein 2 27 kDa light chain alternate form	Habp2	4130	sp|Q6L711|HABP2_RAT Hyaluronan-binding protein 2 OS=Rattus norvegicus OX=10116 GN=Habp2 PE=2 SV=1		Color2 [A=255, R=169, G=169, B=169]	1	4					10116												3	3	3	5.2	5.2	5.2	62.093	0.0042279	2.0799	85608000	21	18	3	3	3	1	2	2	3	2
		1.98735	-0.475567	Q920R3	Q920R3	Fatty acid desaturase 1	Fads1	4412	sp|Q920R3|FADS1_RAT Acyl-CoA (8-3)-desaturase OS=Rattus norvegicus OX=10116 GN=Fads1 PE=1 SV=1		Color2 [A=255, R=169, G=169, B=169]	1	4					10116												11	11	11	30.2	30.2	30.2	52.481	0	60.96	647480000	18	118	11	11	11	1	11	10	10	8
		0.547034	-0.474163	A0A0G2K904	A0A0G2K904			262	tr|A0A0G2K904|A0A0G2K904_RAT RCG56631, isoform CRA_d OS=Rattus norvegicus OX=10116 GN=Sltm PE=1 SV=1		Color2 [A=255, R=169, G=169, B=169]	1	4					10116												3	3	3	4.4	4.4	4.4	117.17	0	8.0314	27289000	41	18	3	3	3	1	1	2	2	1
		1.56082	-0.473239	D4ACX5	D4ACX5		Kat2a	1392	tr|D4ACX5|D4ACX5_RAT Histone acetyltransferase OS=Rattus norvegicus OX=10116 GN=Kat2a PE=3 SV=2		Color2 [A=255, R=169, G=169, B=169]	1	4					10116												1	1	1	1.4	1.4	1.4	93.65	0.0020534	2.4045	8970800	39	13	1	1	1	1	1	1	1	1
		1.00619	-0.4722	G3V985	G3V985		Sco1	1797	tr|G3V985|G3V985_RAT Similar to SCO cytochrome oxidase deficient homolog 1 (Yeast) (Predicted) OS=Rattus norvegicus OX=10116 GN=Sco1 PE=1 SV=1		Color2 [A=255, R=169, G=169, B=169]	1	4					10116									+	MIM	CIV assembly factors;Complex IV;Copper metabolism;Metabolism;Metals and cofactors;OXPHOS;OXPHOS assembly factors	3	3	3	9.5	9.5	9.5	31.768	0.001626	2.6239	119150000	13	14	3	3	3	1	2	2	2	2
		0.637086	-0.472145	Q5XHZ8	Q5XHZ8		Cog3	3635	tr|Q5XHZ8|Q5XHZ8_RAT Component of oligomeric Golgi complex 3 OS=Rattus norvegicus OX=10116 GN=Cog3 PE=1 SV=1		Color2 [A=255, R=169, G=169, B=169]	1	4					10116												8	8	8	12.1	12.1	12.1	94.246	0	11.176	193150000	50	21	8	8	8	1	3	2	3	3
		1.30159	-0.471749	Q6J1Y9	Q6J1Y9	Ubiquitin carboxyl-terminal hydrolase 19	Usp19	4128	sp|Q6J1Y9|UBP19_RAT Ubiquitin carboxyl-terminal hydrolase 19 OS=Rattus norvegicus OX=10116 GN=Usp19 PE=1 SV=1		Color2 [A=255, R=169, G=169, B=169]	1	4					10116												4	4	4	3.5	3.5	3.5	150.3	0	6.9103	13858000	65	11	4	4	4	1	2	1	2	2
		0.31977	-0.469765	G3V9W0	G3V9W0		Cetn2	1819	tr|G3V9W0|G3V9W0_RAT Centrin 2 OS=Rattus norvegicus OX=10116 GN=Cetn2 PE=1 SV=1		Color2 [A=255, R=169, G=169, B=169]	1	4					10116												1	1	1	19.2	19.2	19.2	19.841	0	93.359	17271000	9	9	1	1	1	1	1	1	1	0
		1.81034	-0.469215	Q9QYU4	Q9QYU4	Ketimine reductase mu-crystallin	Crym	4574	sp|Q9QYU4|CRYM_RAT Ketimine reductase mu-crystallin OS=Rattus norvegicus OX=10116 GN=Crym PE=1 SV=1		Color2 [A=255, R=169, G=169, B=169]	1	4					10116												14	14	14	47	47	47	33.554	0	167.9	1481200000	14	201	14	14	14	1	13	14	14	11
		0.365615	-0.463178	D3ZES7	D3ZES7		Plxna4a	773	tr|D3ZES7|D3ZES7_RAT Plexin A4 OS=Rattus norvegicus OX=10116 GN=Plxna4 PE=3 SV=1		Color2 [A=255, R=169, G=169, B=169]	1	4					10116												1	1	1	0.5	0.5	0.5	212.61	0	4.8337	68547000	95	11	1	1	1	1	1	1	1	1
		1.60844	-0.462997	A0A0G2JXP4	A0A0G2JXP4			95	tr|A0A0G2JXP4|A0A0G2JXP4_RAT Transport and golgi organization 2 homolog OS=Rattus norvegicus OX=10116 GN=Tango2 PE=1 SV=1		Color2 [A=255, R=169, G=169, B=169]	1	4					10116												3	3	3	18.9	18.9	18.9	31.941	0.0057408	1.9917	98021000	15	23	3	3	3	1	3	1	2	1
		1.56391	-0.459127	P35171	P35171	Cytochrome c oxidase subunit 7A2, mitochondrial	Cox7a2	2570	sp|P35171|CX7A2_RAT Cytochrome c oxidase subunit 7A2, mitochondrial OS=Rattus norvegicus OX=10116 GN=Cox7a2 PE=1 SV=1		Color2 [A=255, R=169, G=169, B=169]	1	4					10116									+	MIM	CIV subunits;Complex IV;OXPHOS;OXPHOS subunits	2	2	2	27.7	27.7	27.7	9.3529	0	7.7346	656600000	4	55	2	2	2	1	2	2	2	2
		2.92008	-0.458959	B4F7A1	B4F7A1	Complex III assembly factor LYRM7	Lyrm7	554	sp|B4F7A1|LYRM7_RAT Complex III assembly factor LYRM7 OS=Rattus norvegicus OX=10116 GN=Lyrm7 PE=3 SV=1		Color2 [A=255, R=169, G=169, B=169]	1	4					10116									+	Matrix	CIII assembly factors;Complex III;OXPHOS;OXPHOS assembly factors	1	1	1	9.6	9.6	9.6	12.03	0.00024606	3.5149	20500000	4	20	1	1	1	1	1	1	1	1
		1.47642	-0.45828	G3V645	G3V645	2-5-oligoadenylate synthase-like protein 1	Oasl	1708	sp|G3V645|OASL1_RAT 2-5-oligoadenylate synthase-like protein 1 OS=Rattus norvegicus OX=10116 GN=Oasl PE=2 SV=1		Color2 [A=255, R=169, G=169, B=169]	1	4					10116												4	4	4	12.9	12.9	12.9	58.968	0	7.336	25112000	26	16	4	4	4	1	2	1	3	3
		1.11563	-0.457282	D3ZYW7	D3ZYW7	Frataxin, mitochondrial;Frataxin intermediate form;Frataxin mature form	Fxn	1107	sp|D3ZYW7|FRDA_RAT Frataxin, mitochondrial OS=Rattus norvegicus OX=10116 GN=Fxn PE=1 SV=1		Color2 [A=255, R=169, G=169, B=169]	1	4					10116									+	Matrix	Fe-S cluster biosynthesis;Metabolism;Metals and cofactors	4	4	4	23.6	23.6	23.6	23.066	0	59.627	225060000	12	21	4	4	4	1	4	4	4	4
		1.59294	-0.457034	Q4V8K1	Q4V8K1	Metalloreductase STEAP4	Steap4	3306	sp|Q4V8K1|STEA4_RAT Metalloreductase STEAP4 OS=Rattus norvegicus OX=10116 GN=Steap4 PE=1 SV=1		Color2 [A=255, R=169, G=169, B=169]	1	4					10116												9	9	9	25.1	25.1	25.1	52.764	0	49.408	492020000	24	128	9	9	9	1	9	8	9	8
		1.53768	-0.454824	F2Z3T8;P63219	F2Z3T8;P63219	Guanine nucleotide-binding protein subunit gamma;Guanine nucleotide-binding protein G(I)/G(S)/G(O) subunit gamma-5	LOC100360499;Gng5	1671	tr|F2Z3T8|F2Z3T8_RAT Guanine nucleotide-binding protein subunit gamma OS=Rattus norvegicus OX=10116 PE=3 SV=1;sp|P63219|GBG5_RAT Guanine nucleotide-binding protein G(I)/G(S)/G(O) subunit gamma-5 OS=Rattus norvegicus OX=10116 GN=Gng5 PE=3 SV=1		Color2 [A=255, R=169, G=169, B=169]	1	4					10116												3	3	3	64.2	64.2	64.2	7.1872	0	24.64	180050000	4	19	NaN	NaN	NaN	2	1	2	2	2
		1.01125	-0.454369	Q6DKG0	Q6DKG0	N-alpha-acetyltransferase 35, NatC auxiliary subunit	Naa35	4110	sp|Q6DKG0|NAA35_RAT N-alpha-acetyltransferase 35, NatC auxiliary subunit OS=Rattus norvegicus OX=10116 GN=Naa35 PE=1 SV=1		Color2 [A=255, R=169, G=169, B=169]	1	4					10116												2	2	2	3.4	3.4	3.4	83.209	0.0016294	2.6505	9387900	38	10	2	2	2	1	1	1	1	1
		1.62276	-0.453714	Q63108	Q63108	Carboxylesterase 1E	Ces1e	3796	sp|Q63108|EST1E_RAT Carboxylesterase 1E OS=Rattus norvegicus OX=10116 GN=Ces1e PE=1 SV=1		Color2 [A=255, R=169, G=169, B=169]	1	4					10116												21	17	15	45.1	38.7	31	61.714	0	96.371	667530000	25	138	21	17	15	1	17	18	18	17
		0.320852	-0.453621	Q6DGF4	Q6DGF4	AN1-type zinc finger protein 6	Zfand6	4106	sp|Q6DGF4|ZFAN6_RAT AN1-type zinc finger protein 6 OS=Rattus norvegicus OX=10116 GN=Zfand6 PE=1 SV=1		Color2 [A=255, R=169, G=169, B=169]	1	4					10116												1	1	1	5.4	5.4	5.4	24.001	0.0020728	2.5068	10972000	9	6	1	1	1	1	1	1	1	0
		1.37602	-0.45089	D3ZTB5	D3ZTB5		S100a13	985	tr|D3ZTB5|D3ZTB5_RAT S100 calcium-binding protein A13 OS=Rattus norvegicus OX=10116 GN=S100a13 PE=1 SV=2		Color2 [A=255, R=169, G=169, B=169]	1	4					10116												2	2	2	23.5	23.5	23.5	11.198	0	3.8405	30016000	6	23	2	2	2	1	2	1	2	2
		2.29333	-0.450699	D3ZUU5	D3ZUU5		Dnajb1	1027	tr|D3ZUU5|D3ZUU5_RAT DnaJ (Hsp40) homolog, subfamily B, member 1 (Predicted), isoform CRA_a OS=Rattus norvegicus OX=10116 GN=Dnajb1 PE=1 SV=1		Color2 [A=255, R=169, G=169, B=169]	1	4					10116												7	7	7	20.2	20.2	20.2	41.532	0	6.0333	82162000	20	35	7	7	7	1	5	5	6	6
		0.744438	-0.448615	Q3B7V5	Q3B7V5		Rab2b	3119	tr|Q3B7V5|Q3B7V5_RAT RAB2B, member RAS oncogene family OS=Rattus norvegicus OX=10116 GN=Rab2b PE=1 SV=1		Color2 [A=255, R=169, G=169, B=169]	1	4					10116												7	2	2	30.2	7.9	7.9	24.085	0	6.7586	21887000	14	26	7	2	2	1	7	7	7	7
		0.780309	-0.448569	D4A1X2	D4A1X2		Exosc10	1172	tr|D4A1X2|D4A1X2_RAT Exosome component 10 OS=Rattus norvegicus OX=10116 GN=Exosc10 PE=1 SV=2		Color2 [A=255, R=169, G=169, B=169]	1	4					10116												2	2	2	2.8	2.8	2.8	100.72	0.0020647	2.4678	10307000	55	18	2	2	2	1	2	2	2	2
		0.42526	-0.447908	F1M8A5	F1M8A5		Hypk	1639	tr|F1M8A5|F1M8A5_RAT Huntingtin-interacting protein K OS=Rattus norvegicus OX=10116 GN=Hypk PE=1 SV=1		Color2 [A=255, R=169, G=169, B=169]	1	4					10116												2	2	2	24.8	24.8	24.8	14.661	0	4.5675	11403000	6	13	2	2	2	1	2	1	1	1
		2.09139	-0.445238	Q4KM08	Q4KM08		Abcg3l1	3234	tr|Q4KM08|Q4KM08_RAT ATP-binding cassette, sub-family G (WHITE), member 3-like 1 OS=Rattus norvegicus OX=10116 GN=Abcg3l1 PE=1 SV=1		Color2 [A=255, R=169, G=169, B=169]	1	4					10116												10	10	2	18	18	3.6	73.072	0	27.933	478990000	29	87	10	10	2	1	6	7	9	7
		0.368302	-0.444739	M0R766	M0R766	Golgi apparatus membrane protein TVP23 homolog	Tvp23b	1852	tr|M0R766|M0R766_RAT Golgi apparatus membrane protein TVP23 homolog OS=Rattus norvegicus OX=10116 GN=Tvp23b PE=1 SV=1		Color2 [A=255, R=169, G=169, B=169]	1	4					10116												1	1	1	5.9	5.9	5.9	23.235	0.006139	1.9359	18727000	10	1	1	1	1	1	1	1	1	1
		1.4008	-0.443826	P97878	P97878	Exocyst complex component 5	Exoc5	2990	sp|P97878|EXOC5_RAT Exocyst complex component 5 OS=Rattus norvegicus OX=10116 GN=Exoc5 PE=1 SV=1		Color2 [A=255, R=169, G=169, B=169]	1	4					10116												5	5	5	9.2	9.2	9.2	81.736	0	15.742	37181000	41	39	5	5	5	1	3	2	3	2
		0.732305	-0.441639	P50408	P50408	V-type proton ATPase subunit F	Atp6v1f	2695	sp|P50408|VATF_RAT V-type proton ATPase subunit F OS=Rattus norvegicus OX=10116 GN=Atp6v1f PE=1 SV=1		Color2 [A=255, R=169, G=169, B=169]	1	4					10116												3	3	3	26.9	26.9	26.9	13.37	0	5.6058	27262000	8	24	3	3	3	1	3	3	3	3
		1.0703	-0.441135	P20762	P20762	Ig gamma-2C chain C region		2429	sp|P20762|IGG2C_RAT Ig gamma-2C chain C region OS=Rattus norvegicus OX=10116 PE=2 SV=1		Color2 [A=255, R=169, G=169, B=169]	1	4					10116												3	3	3	14	14	14	36.571	0	6.0009	67086000	15	23	3	3	3	1	3	3	3	3
		2.21531	-0.438698	P16303	P16303	Carboxylesterase 1D	Ces1d	2353	sp|P16303|EST1D_RAT Carboxylesterase 1D OS=Rattus norvegicus OX=10116 GN=Ces1d PE=1 SV=2		Color2 [A=255, R=169, G=169, B=169]	1	4					10116												36	35	34	60	60	58.8	62.146	0	323.31	24727000000	27	778	36	35	34	1	30	31	31	30
		0.440184	-0.438092	G3V7F6	G3V7F6		RGD1561590	1742	tr|G3V7F6|G3V7F6_RAT 18 kDa Sin3-associated polypeptide OS=Rattus norvegicus OX=10116 GN=RGD1561590 PE=1 SV=1		Color2 [A=255, R=169, G=169, B=169]	1	4					10116												2	2	2	11.6	11.6	11.6	19.586	0	12.5	15550000	12	5	2	2	2	1	1	1	1	1
		0.432707	-0.434629	M0R835	M0R835		Sf3b6	1863	tr|M0R835|M0R835_RAT Splicing factor 3B, subunit 6 OS=Rattus norvegicus OX=10116 GN=Sf3b6 PE=1 SV=2		Color2 [A=255, R=169, G=169, B=169]	1	4					10116												1	1	1	9.8	9.8	9.8	14.328	0	5.1056	31863000	7	16	1	1	1	1	1	1	1	1
		0.655437	-0.43373	Q9ESN0	Q9ESN0	Protein Niban	Fam129a	4495	sp|Q9ESN0|NIBA1_RAT Protein Niban 1 OS=Rattus norvegicus OX=10116 GN=Niban1 PE=1 SV=2		Color2 [A=255, R=169, G=169, B=169]	1	4					10116												5	5	5	7.4	7.4	7.4	103.46	0	12.896	26196000	46	19	5	5	5	1	4	3	5	3
		1.49546	-0.4317	Q9WV57	Q9WV57	Macrophage-expressed gene 1 protein	Mpeg1	4627	sp|Q9WV57|MPEG1_RAT Macrophage-expressed gene 1 protein OS=Rattus norvegicus OX=10116 GN=Mpeg1 PE=2 SV=2		Color2 [A=255, R=169, G=169, B=169]	1	4					10116												6	6	6	10.6	10.6	10.6	78.527	0	16.933	128700000	30	69	6	6	6	1	5	5	5	5
		1.38217	-0.431319	Q924K2	Q924K2	FAS-associated factor 1	Faf1	4420	sp|Q924K2|FAF1_RAT FAS-associated factor 1 OS=Rattus norvegicus OX=10116 GN=Faf1 PE=1 SV=1		Color2 [A=255, R=169, G=169, B=169]	1	4					10116												5	5	5	8	8	8	73.744	0	9.9337	55163000	25	30	5	5	5	1	4	4	3	4
		0.306683	-0.426092	Q63400	Q63400	Claudin-3	Cldn3	3824	sp|Q63400|CLD3_RAT Claudin-3 OS=Rattus norvegicus OX=10116 GN=Cldn3 PE=1 SV=2		Color2 [A=255, R=169, G=169, B=169]	1	4					10116												2	2	2	11.9	11.9	11.9	23.314	0.0018484	2.5572	19095000	7	19	2	2	2	1	1	1	1	1
		1.13922	-0.425102	Q6IUR5	Q6IUR5	Neudesin	Nenf	4127	sp|Q6IUR5|NENF_RAT Neudesin OS=Rattus norvegicus OX=10116 GN=Nenf PE=1 SV=1		Color2 [A=255, R=169, G=169, B=169]	1	4					10116												3	3	3	34.5	34.5	34.5	18.991	0	14.373	45219000	11	27	3	3	3	1	2	3	3	2
		1.54261	-0.424471	Q63530	Q63530	Phosphotriesterase-related protein	Pter	3841	sp|Q63530|PTER_RAT Phosphotriesterase-related protein OS=Rattus norvegicus OX=10116 GN=Pter PE=2 SV=2		Color2 [A=255, R=169, G=169, B=169]	1	4					10116												11	11	11	38.4	38.4	38.4	39.145	0	70.217	173840000	17	92	11	11	11	1	8	6	8	8
		1.36164	-0.422738	G3V7V2	G3V7V2		Aamp	1755	tr|G3V7V2|G3V7V2_RAT Angio-associated migratory protein (Predicted) OS=Rattus norvegicus OX=10116 GN=Aamp PE=1 SV=1		Color2 [A=255, R=169, G=169, B=169]	1	4					10116												2	2	2	5.5	5.5	5.5	46.939	0.00024325	3.3117	29563000	13	23	2	2	2	1	2	2	1	2
		0.343116	-0.421136	Q62847	Q62847	Gamma-adducin	Add3	3768	sp|Q62847|ADDG_RAT Gamma-adducin OS=Rattus norvegicus OX=10116 GN=Add3 PE=1 SV=2		Color2 [A=255, R=169, G=169, B=169]	1	4					10116												3	3	3	8.4	8.4	8.4	78.803	0	4.8106	13676000	30	10	3	3	3	1	1	2	2	1
		1.40121	-0.419582	O35532	O35532	Methylsterol monooxygenase 1	Msmo1	1964	sp|O35532|MSMO1_RAT Methylsterol monooxygenase 1 OS=Rattus norvegicus OX=10116 GN=Msmo1 PE=1 SV=1		Color2 [A=255, R=169, G=169, B=169]	1	4					10116												2	2	2	7.2	7.2	7.2	34.963	0	7.0782	145770000	8	27	2	2	2	1	2	2	1	2
		1.36607	-0.417572	D4A4H5	D4A4H5		Sdf2	1224	tr|D4A4H5|D4A4H5_RAT Stromal cell derived factor 2 (Predicted), isoform CRA_b OS=Rattus norvegicus OX=10116 GN=Sdf2 PE=1 SV=2		Color2 [A=255, R=169, G=169, B=169]	1	4					10116												3	3	3	23.7	23.7	23.7	24.056	0	28.055	61134000	8	33	3	3	3	1	2	2	1	3
		1.46482	-0.41685	P02692	P02692	Fatty acid-binding protein, liver	Fabp1	2087	sp|P02692|FABPL_RAT Fatty acid-binding protein, liver OS=Rattus norvegicus OX=10116 GN=Fabp1 PE=1 SV=1		Color2 [A=255, R=169, G=169, B=169]	1	4					10116									+	unknown	Heme synthesis and processing;Lipid metabolism;Metabolism;Metals and cofactors	17	17	17	92.1	92.1	92.1	14.272	0	323.31	144210000000	6	1916	17	17	17	1	16	15	16	15
		2.73598	-0.416768	D3ZQB6	D3ZQB6		Cecr5	944	tr|D3ZQB6|D3ZQB6_RAT Cat eye syndrome chromosome region, candidate 5 homolog (Human) (Predicted) OS=Rattus norvegicus OX=10116 GN=Hdhd5 PE=1 SV=1		Color2 [A=255, R=169, G=169, B=169]	1	4					10116												7	7	7	19.8	19.8	19.8	46.476	0	22.367	94355000	21	52	7	7	7	1	5	4	5	5
		1.23333	-0.415522	D4A777;D4A5F0	D4A777		Fam114a1	1277	tr|D4A777|D4A777_RAT Family with sequence similarity 114, member A1 OS=Rattus norvegicus OX=10116 GN=Fam114a1 PE=1 SV=2		Color2 [A=255, R=169, G=169, B=169]	1	4					10116												13	13	13	34.2	34.2	34.2	60.757	0	118.88	625480000	25	87	NaN	NaN	NaN	2	10	9	9	8
		1.6045	-0.415452	A0A0G2K933	A0A0G2K933			263	tr|A0A0G2K933|A0A0G2K933_RAT Eukaryotic translation initiation factor 4E family member 2 OS=Rattus norvegicus OX=10116 GN=Eif4e2 PE=1 SV=1		Color2 [A=255, R=169, G=169, B=169]	1	4					10116												2	2	2	12.1	12.1	12.1	29.411	0	11.963	510610000	15	39	2	2	2	1	2	1	2	2
		0.496395	-0.414341	Q9WUJ3	Q9WUJ3	Myomegalin	Pde4dip	4620	sp|Q9WUJ3|MYOME_RAT Myomegalin OS=Rattus norvegicus OX=10116 GN=Pde4dip PE=1 SV=1		Color2 [A=255, R=169, G=169, B=169]	1	4					10116												3	3	3	1.7	1.7	1.7	262.04	0	4.0844	13628000	119	10	3	3	3	1	2	2	1	2
		0.486552	-0.413122	A0A0G2K9I8;Q63009	A0A0G2K9I8;Q63009	Protein arginine N-methyltransferase 1	Prmt1	273	tr|A0A0G2K9I8|A0A0G2K9I8_RAT Protein arginine methyltransferase 1-like OS=Rattus norvegicus OX=10116 GN=LOC100361025 PE=4 SV=1;sp|Q63009|ANM1_RAT Protein arginine N-methyltransferase 1 OS=Rattus norvegicus OX=10116 GN=Prmt1 PE=1 SV=1		Color2 [A=255, R=169, G=169, B=169]	1	4					10116												4	4	3	15.3	15.3	13	40.503	0.00024546	3.4765	22258000	22	12	NaN	NaN	NaN	2	1	4	2	3
		1.35999	-0.41283	Q5XI64	Q5XI64	Monoacylglycerol lipase ABHD6	Abhd6	3651	sp|Q5XI64|ABHD6_RAT Monoacylglycerol lipase ABHD6 OS=Rattus norvegicus OX=10116 GN=Abhd6 PE=1 SV=1		Color2 [A=255, R=169, G=169, B=169]	1	4					10116												5	5	5	14.2	14.2	14.2	38.311	0	30.341	96853000	18	45	5	5	5	1	5	4	5	4
		2.11703	-0.412273	D3ZPN5	D3ZPN5		Mtpap	934	tr|D3ZPN5|D3ZPN5_RAT Mitochondrial poly(A) polymerase OS=Rattus norvegicus OX=10116 GN=Mtpap PE=1 SV=2		Color2 [A=255, R=169, G=169, B=169]	1	4					10116									+	Matrix	Mitochondrial central dogma;mt-mRNA modifications;mtRNA granules;mtRNA metabolism;mtRNA stability and decay;mt-rRNA modifications	4	4	4	22.9	22.9	22.9	37.284	0	6.1849	78687000	18	9	4	4	4	1	3	3	2	2
		0.867034	-0.411464	Q6MG21	Q6MG21	Valine--tRNA ligase, mitochondrial	Vars2	4134	sp|Q6MG21|SYVM_RAT Valine--tRNA ligase, mitochondrial OS=Rattus norvegicus OX=10116 GN=Vars2 PE=3 SV=1		Color2 [A=255, R=169, G=169, B=169]	1	4					10116									+	Matrix	Mitochondrial central dogma;mt-tRNA synthetases;Translation	2	2	2	2.2	2.2	2.2	118.89	0.0016382	2.6918	11196000	51	6	2	2	2	1	1	1	2	1
		1.61652	-0.410426	Q642C0	Q642C0	DnaJ homolog subfamily C member 8	Dnajc8	3905	sp|Q642C0|DNJC8_RAT DnaJ homolog subfamily C member 8 OS=Rattus norvegicus OX=10116 GN=Dnajc8 PE=2 SV=1		Color2 [A=255, R=169, G=169, B=169]	1	4					10116												7	7	7	35.2	35.2	35.2	29.812	0	46.116	114060000	13	60	7	7	7	1	4	5	5	4
		0.261786	-0.409512	Q66H39	Q66H39	ATP-binding cassette sub-family F member 3	Abcf3	3939	sp|Q66H39|ABCF3_RAT ATP-binding cassette sub-family F member 3 OS=Rattus norvegicus OX=10116 GN=Abcf3 PE=2 SV=1		Color2 [A=255, R=169, G=169, B=169]	1	4					10116												3	3	3	6.6	6.6	6.6	79.855	0	22.596	26561000	32	8	3	3	3	1	0	0	0	0
		2.05102	-0.407582	P18588	P18588	Interferon-induced GTP-binding protein Mx1	Mx1	2391	sp|P18588|MX1_RAT Interferon-induced GTP-binding protein Mx1 OS=Rattus norvegicus OX=10116 GN=Mx1 PE=1 SV=1		Color2 [A=255, R=169, G=169, B=169]	1	4					10116												14	8	8	32.4	19.2	19.2	74.468	0	39.322	102220000	34	78	14	8	8	1	14	13	14	12
		1.86968	-0.406163	F1LTZ5	F1LTZ5		Enpp4	1547	tr|F1LTZ5|F1LTZ5_RAT AP3A hydrolase OS=Rattus norvegicus OX=10116 GN=Enpp4 PE=1 SV=2		Color2 [A=255, R=169, G=169, B=169]	1	4					10116												3	3	3	8.4	8.4	8.4	51.294	0	4.5186	23349000	18	21	3	3	3	1	2	1	1	2
		0.984317	-0.405011	P55053	P55053	Fatty acid-binding protein, epidermal	Fabp5	2750	sp|P55053|FABP5_RAT Fatty acid-binding protein 5 OS=Rattus norvegicus OX=10116 GN=Fabp5 PE=1 SV=3		Color2 [A=255, R=169, G=169, B=169]	1	4					10116												10	10	10	70.4	70.4	70.4	15.059	0	75.52	1135800000	7	109	10	10	10	1	8	9	9	8
		1.4312	-0.404193	Q5M8C6	Q5M8C6	Fibrinogen-like protein 1	Fgl1	3485	sp|Q5M8C6|FGL1_RAT Fibrinogen-like protein 1 OS=Rattus norvegicus OX=10116 GN=Fgl1 PE=2 SV=1		Color2 [A=255, R=169, G=169, B=169]	1	4					10116												5	5	5	17.2	17.2	17.2	36.476	0	11.958	153270000	16	53	5	5	5	1	4	5	5	4
		2.48591	-0.403812	D3Z9I9	D3Z9I9		Stard4	686	tr|D3Z9I9|D3Z9I9_RAT StAR-related lipid transfer (START) domain containing 4 (Predicted) OS=Rattus norvegicus OX=10116 GN=Stard4 PE=1 SV=1		Color2 [A=255, R=169, G=169, B=169]	1	4					10116												5	5	5	29.5	29.5	29.5	25.544	0	19.94	51960000	11	49	5	5	5	1	4	4	4	2
		1.34409	-0.40373	Q5FWT7	Q5FWT7	Ubiquitin-like domain-containing CTD phosphatase 1	Ublcp1	3416	sp|Q5FWT7|UBCP1_RAT Ubiquitin-like domain-containing CTD phosphatase 1 OS=Rattus norvegicus OX=10116 GN=Ublcp1 PE=2 SV=1		Color2 [A=255, R=169, G=169, B=169]	1	4					10116												2	2	2	7.5	7.5	7.5	36.866	0.001637	2.6868	27787000	16	10	2	2	2	1	2	2	2	2
		0.963875	-0.403084	A0A0U1RRU5	A0A0U1RRU5			303	tr|A0A0U1RRU5|A0A0U1RRU5_RAT RCG59826 OS=Rattus norvegicus OX=10116 GN=Tab1 PE=1 SV=1		Color2 [A=255, R=169, G=169, B=169]	1	4					10116												1	1	1	4	4	4	54.6	0	5.5735	8182300	25	9	1	1	1	1	1	1	1	0
		1.74541	-0.402787	Q6TRW4	Q6TRW4	Sister chromatid cohesion protein PDS5 homolog B	Pds5b	4227	sp|Q6TRW4|PDS5B_RAT Sister chromatid cohesion protein PDS5 homolog B OS=Rattus norvegicus OX=10116 GN=Pds5b PE=1 SV=2		Color2 [A=255, R=169, G=169, B=169]	1	4					10116												7	7	7	5.7	5.7	5.7	164.46	0	8.0196	237390000	74	39	7	7	7	1	6	5	5	6
		3.25202	-0.400457	P63149	P63149	Ubiquitin-conjugating enzyme E2 B	Ube2b	2868	sp|P63149|UBE2B_RAT Ubiquitin-conjugating enzyme E2 B OS=Rattus norvegicus OX=10116 GN=Ube2b PE=2 SV=1		Color2 [A=255, R=169, G=169, B=169]	1	4					10116												1	1	1	11.2	11.2	11.2	17.312	0	3.679	13878000	3	18	1	1	1	1	1	1	1	1
		0.419145	-0.399168	M0RDF8	M0RDF8		LOC498435	1912	tr|M0RDF8|M0RDF8_RAT Guanylate-binding protein family member 6 OS=Rattus norvegicus OX=10116 GN=Gbp6 PE=1 SV=1		Color2 [A=255, R=169, G=169, B=169]	1	4					10116												4	4	4	10.3	10.3	10.3	64.402	0	6.8006	36858000	28	14	4	4	4	1	3	3	3	1
		2.0645	-0.398872	Q6IRK9	Q6IRK9	Carboxypeptidase Q	Cpq	4126	sp|Q6IRK9|CBPQ_RAT Carboxypeptidase Q OS=Rattus norvegicus OX=10116 GN=Cpq PE=1 SV=1		Color2 [A=255, R=169, G=169, B=169]	1	4					10116												14	14	14	48.1	48.1	48.1	52.041	0	309.15	2997800000	18	298	14	14	14	1	13	14	11	12
		1.86074	-0.398722	P21588	P21588	5-nucleotidase	Nt5e	2442	sp|P21588|5NTD_RAT 5-nucleotidase OS=Rattus norvegicus OX=10116 GN=Nt5e PE=1 SV=1		Color2 [A=255, R=169, G=169, B=169]	1	4					10116												13	13	13	30.7	30.7	30.7	63.968	0	60.818	484220000	28	126	13	13	13	1	12	13	11	13
		1.54717	-0.397629	Q566E5	Q566E5	KDEL motif-containing protein 2	Kdelc2	3327	sp|Q566E5|PLGT3_RAT Protein O-glucosyltransferase 3 OS=Rattus norvegicus OX=10116 GN=Poglut3 PE=2 SV=1		Color2 [A=255, R=169, G=169, B=169]	1	4					10116												7	7	7	19.7	19.7	19.7	58.701	0	18.118	44569000	27	35	7	7	7	1	6	5	5	4
		1.26177	-0.396175	P70550;P35289	P70550	Ras-related protein Rab-8B	Rab8b	2898	sp|P70550|RAB8B_RAT Ras-related protein Rab-8B OS=Rattus norvegicus OX=10116 GN=Rab8b PE=1 SV=1		Color2 [A=255, R=169, G=169, B=169]	1	4					10116												4	2	2	21.3	12.6	12.6	23.603	0	9.818	64878000	12	41	NaN	NaN	NaN	2	4	3	4	4
		2.02421	-0.396126	B5DF86	B5DF86		Cog8	594	tr|B5DF86|B5DF86_RAT Conserved oligomeric Golgi complex subunit 8 OS=Rattus norvegicus OX=10116 GN=Cog8 PE=1 SV=1		Color2 [A=255, R=169, G=169, B=169]	1	4					10116												6	6	6	14.5	14.5	14.5	70.761	0	11.961	36872000	29	27	6	6	6	1	3	4	4	2
		1.20924	-0.395349	Q5M7V7	Q5M7V7	FAST kinase domain-containing protein 2	Fastkd2	3460	sp|Q5M7V7|FAKD2_RAT FAST kinase domain-containing protein 2, mitochondrial OS=Rattus norvegicus OX=10116 GN=Fastkd2 PE=2 SV=1		Color2 [A=255, R=169, G=169, B=169]	1	4					10116									+	Matrix	Mitochondrial central dogma;Mitochondrial ribosome assembly;mtRNA granules;mtRNA metabolism;mtRNA stability and decay;Polycistronic mtRNA processing;Translation	3	3	3	6.5	6.5	6.5	77.767	0.0046687	2.0732	9646100	42	4	3	3	3	1	3	0	2	3
		1.45019	-0.394496	Q6AYB3	Q6AYB3	Pre-mRNA-splicing factor ISY1 homolog	Isy1	4058	sp|Q6AYB3|ISY1_RAT Pre-mRNA-splicing factor ISY1 homolog OS=Rattus norvegicus OX=10116 GN=Isy1 PE=2 SV=1		Color2 [A=255, R=169, G=169, B=169]	1	4					10116												1	1	1	6.7	6.7	6.7	32.861	0	3.5918	10069000	14	20	1	1	1	1	1	1	1	1
		1.93416	-0.392734	P02650	P02650	Apolipoprotein E	Apoe	2084	sp|P02650|APOE_RAT Apolipoprotein E OS=Rattus norvegicus OX=10116 GN=Apoe PE=1 SV=2		Color2 [A=255, R=169, G=169, B=169]	1	4					10116												20	20	20	52.6	52.6	52.6	35.753	0	323.31	7697300000	16	331	20	20	20	1	17	17	17	17
		0.349626	-0.391846	D3ZTG2	D3ZTG2		Ttc27	990	tr|D3ZTG2|D3ZTG2_RAT Tetratricopeptide repeat protein 27 OS=Rattus norvegicus OX=10116 GN=Ttc27 PE=1 SV=1		Color2 [A=255, R=169, G=169, B=169]	1	4					10116												2	2	2	3.2	3.2	3.2	96.547	0.0029332	2.2583	8402600	42	5	2	2	2	1	1	2	1	1
		1.48986	-0.391126	P11466	P11466	Peroxisomal carnitine O-octanoyltransferase	Crot	2264	sp|P11466|OCTC_RAT Peroxisomal carnitine O-octanoyltransferase OS=Rattus norvegicus OX=10116 GN=Crot PE=1 SV=3		Color2 [A=255, R=169, G=169, B=169]	1	4					10116									+	unknown	Fatty acid oxidation;Lipid metabolism;Metabolism	15	15	15	30.4	30.4	30.4	70.302	0	45.427	255640000	33	104	15	15	15	1	12	9	13	10
		2.0042	-0.389282	Q4KMA2	Q4KMA2	UV excision repair protein RAD23 homolog B	Rad23b	3248	sp|Q4KMA2|RD23B_RAT UV excision repair protein RAD23 homolog B OS=Rattus norvegicus OX=10116 GN=Rad23b PE=1 SV=1		Color2 [A=255, R=169, G=169, B=169]	1	4					10116												12	12	9	39.8	39.8	37.6	43.496	0	45.886	1114800000	13	126	12	12	9	1	10	10	9	9
		0.832403	-0.388126	D3ZH14	D3ZH14		LOC100912698	815	tr|D3ZH14|D3ZH14_RAT Transmembrane and coiled-coil domain family 1 OS=Rattus norvegicus OX=10116 GN=Tmcc1 PE=1 SV=1		Color2 [A=255, R=169, G=169, B=169]	1	4					10116												2	2	2	4.5	4.5	4.5	71.68	0.0033572	2.1555	19488000	31	14	2	2	2	1	1	1	1	1
		2.01344	-0.387152	P61751	P61751	ADP-ribosylation factor 4	Arf4	2791	sp|P61751|ARF4_RAT ADP-ribosylation factor 4 OS=Rattus norvegicus OX=10116 GN=Arf4 PE=2 SV=2		Color2 [A=255, R=169, G=169, B=169]	1	4					10116												9	4	4	57.8	27.8	27.8	20.396	0	23.753	1298600000	10	55	9	4	4	1	8	8	7	8
		1.6968	-0.383765	Q5M949	Q5M949		Nipsnap3b	3486	tr|Q5M949|Q5M949_RAT Nipsnap homolog 3A (C. elegans) OS=Rattus norvegicus OX=10116 GN=Nipsnap3b PE=1 SV=1		Color2 [A=255, R=169, G=169, B=169]	1	4					10116									+	Matrix	0	12	12	12	56.3	56.3	56.3	28.34	0	161.81	1756300000	12	236	12	12	12	1	12	12	12	12
		0.53906	-0.383068	Q5BJS0	Q5BJS0	Putative ATP-dependent RNA helicase DHX30	Dhx30	3350	sp|Q5BJS0|DHX30_RAT ATP-dependent RNA helicase DHX30 OS=Rattus norvegicus OX=10116 GN=Dhx30 PE=1 SV=1		Color2 [A=255, R=169, G=169, B=169]	1	4					10116									+	Matrix	Mitochondrial central dogma;Mitochondrial ribosome assembly;mtRNA granules;mtRNA metabolism;Translation	6	6	6	5.9	5.9	5.9	134	0	14.443	68413000	75	18	6	6	6	1	4	5	4	3
		0.852556	-0.380367	Q64566	Q64566	Calcium-transporting ATPase type 2C member 1	Atp2c1	3919	sp|Q64566|AT2C1_RAT Calcium-transporting ATPase type 2C member 1 OS=Rattus norvegicus OX=10116 GN=Atp2c1 PE=2 SV=1		Color2 [A=255, R=169, G=169, B=169]	1	4					10116												2	2	2	3.5	3.5	3.5	100.5	0.00024219	3.2331	22390000	43	14	2	2	2	1	1	2	1	2
		2.67974	-0.380224	P05369	P05369	Farnesyl pyrophosphate synthase	Fdps	2131	sp|P05369|FPPS_RAT Farnesyl pyrophosphate synthase OS=Rattus norvegicus OX=10116 GN=Fdps PE=2 SV=2		Color2 [A=255, R=169, G=169, B=169]	1	4					10116									+	MIM	Cholesterol-associated;Lipid metabolism;Metabolism	22	22	22	56.1	56.1	56.1	40.829	0	123.5	3530500000	18	195	22	22	22	1	18	16	14	15
		0.955026	-0.377478	O08589	O08589	Phospholemman	Fxyd1	1920	sp|O08589|PLM_RAT Phospholemman OS=Rattus norvegicus OX=10116 GN=Fxyd1 PE=1 SV=2		Color2 [A=255, R=169, G=169, B=169]	1	4					10116												2	2	2	37	37	37	10.365	0	4.576	29506000	2	23	2	2	2	1	1	1	1	1
		1.51057	-0.377034	A0A0G2JX45	A0A0G2JX45			84	tr|A0A0G2JX45|A0A0G2JX45_RAT Arginyl-tRNA--protein transferase 1 OS=Rattus norvegicus OX=10116 GN=Ate1 PE=1 SV=1		Color2 [A=255, R=169, G=169, B=169]	1	4					10116												3	3	3	9.9	9.9	9.9	58.7	0	8.1343	18093000	22	13	3	3	3	1	2	2	2	1
		1.60183	-0.376697	G3V887	G3V887	V-type proton ATPase subunit a	Tcirg1	1767	tr|G3V887|G3V887_RAT V-type proton ATPase subunit a OS=Rattus norvegicus OX=10116 GN=Tcirg1 PE=1 SV=1		Color2 [A=255, R=169, G=169, B=169]	1	4					10116												9	9	9	18.3	18.3	18.3	93.209	0	29.927	203730000	27	55	9	9	9	1	7	7	7	6
		1.38157	-0.374799	D3ZH30	D3ZH30		Rngtt	816	tr|D3ZH30|D3ZH30_RAT mRNA-capping enzyme OS=Rattus norvegicus OX=10116 GN=Rngtt PE=1 SV=1		Color2 [A=255, R=169, G=169, B=169]	1	4					10116												2	2	2	5.2	5.2	5.2	68.657	0.0022748	2.3637	10581000	30	3	2	2	2	1	2	1	1	2
		1.24031	-0.374163	P02401;D4A4D5;D3ZN03	P02401;D4A4D5;D3ZN03	60S acidic ribosomal protein P2	Rplp2;LOC498555;LOC100362751	1223	sp|P02401|RLA2_RAT 60S acidic ribosomal protein P2 OS=Rattus norvegicus OX=10116 GN=Rplp2 PE=1 SV=2;tr|D4A4D5|D4A4D5_RAT 60S acidic ribosomal protein P2 OS=Rattus norvegicus OX=10116 GN=LOC498555 PE=3 SV=1;tr|D3ZN03|D3ZN03_RAT 60S acidic ribosomal protein		Color2 [A=255, R=169, G=169, B=169]	1	4					10116												7	7	7	78.3	78.3	78.3	11.692	0	98.357	3736000000	5	156	NaN	NaN	NaN	3	6	7	6	7
		1.24667	-0.373833	P06760	P06760	Beta-glucuronidase	Gusb	2154	sp|P06760|BGLR_RAT Beta-glucuronidase OS=Rattus norvegicus OX=10116 GN=Gusb PE=1 SV=1		Color2 [A=255, R=169, G=169, B=169]	1	4					10116												14	14	14	29	29	29	74.792	0	95.87	588940000	32	149	14	14	14	1	13	12	14	13
		0.893587	-0.373125	D4A401	D4A401		Tex10	1214	tr|D4A401|D4A401_RAT Testis expressed gene 10 (Predicted) OS=Rattus norvegicus OX=10116 GN=Tex10 PE=1 SV=2		Color2 [A=255, R=169, G=169, B=169]	1	4					10116												2	2	2	2.7	2.7	2.7	105.28	0	3.821	15713000	41	10	2	2	2	1	2	2	2	2
		1.48599	-0.373024	M0R5Y9	M0R5Y9		Zbtb8os	1841	tr|M0R5Y9|M0R5Y9_RAT Protein archease OS=Rattus norvegicus OX=10116 GN=Zbtb8os PE=1 SV=1		Color2 [A=255, R=169, G=169, B=169]	1	4					10116												5	5	5	29.3	29.3	29.3	19.591	0	7.8648	106180000	8	18	5	5	5	1	5	3	3	3
		1.53573	-0.372463	Q04970	Q04970	GTPase NRas	Nras	3026	sp|Q04970|RASN_RAT GTPase NRas OS=Rattus norvegicus OX=10116 GN=Nras PE=1 SV=1		Color2 [A=255, R=169, G=169, B=169]	1	4					10116												6	2	1	37	11.1	4.8	21.243	0.0016348	2.6759	17049000	10	8	6	2	1	1	5	5	5	5
		1.16803	-0.372279	P21571	P21571	ATP synthase-coupling factor 6, mitochondrial	Atp5j	2441	sp|P21571|ATP5J_RAT ATP synthase-coupling factor 6, mitochondrial OS=Rattus norvegicus OX=10116 GN=Atp5pf PE=1 SV=1		Color2 [A=255, R=169, G=169, B=169]	1	4					10116									+	MIM	Complex V;CV subunits;OXPHOS;OXPHOS subunits	8	8	8	39.8	39.8	39.8	12.494	0	161.42	500610000	5	118	8	8	8	1	8	8	8	8
		1.18193	-0.370235	Q7TQN4;F1M5R1	Q7TQN4		Rela	4299	tr|Q7TQN4|Q7TQN4_RAT Nuclear factor kappaB subunit p65 OS=Rattus norvegicus OX=10116 GN=Rela PE=1 SV=1		Color2 [A=255, R=169, G=169, B=169]	1	4					10116												8	8	8	16.9	16.9	16.9	60.266	0	7.6663	69944000	21	34	NaN	NaN	NaN	2	7	6	5	4
		1.44976	-0.370039	Q5FVK6	Q5FVK6	Coiled-coil and C2 domain-containing protein 1B	Cc2d1b	3400	sp|Q5FVK6|C2D1B_RAT Coiled-coil and C2 domain-containing protein 1B OS=Rattus norvegicus OX=10116 GN=Cc2d1b PE=1 SV=2		Color2 [A=255, R=169, G=169, B=169]	1	4					10116												6	6	6	10.4	10.4	10.4	93.533	0	10.062	82275000	38	21	6	6	6	1	4	5	3	4
		2.08488	-0.368483	P56574	P56574	Isocitrate dehydrogenase [NADP], mitochondrial	Idh2	2763	sp|P56574|IDHP_RAT Isocitrate dehydrogenase [NADP], mitochondrial OS=Rattus norvegicus OX=10116 GN=Idh2 PE=1 SV=2		Color2 [A=255, R=169, G=169, B=169]	1	4					10116									+	Matrix	Carbohydrate metabolism;Metabolism;TCA cycle	27	26	26	55.3	53.3	53.3	50.967	0	161.52	9326600000	24	425	27	26	26	1	22	24	23	25
		1.51917	-0.368	P53987	P53987	Monocarboxylate transporter 1	Slc16a1	2739	sp|P53987|MOT1_RAT Monocarboxylate transporter 1 OS=Rattus norvegicus OX=10116 GN=Slc16a1 PE=1 SV=1		Color2 [A=255, R=169, G=169, B=169]	1	4					10116												5	5	5	13.6	13.6	13.6	53.238	0	15.413	290800000	15	39	5	5	5	1	2	3	3	4
		0.871102	-0.366737	Q641Z5	Q641Z5	Putative glutathione-specific gamma-glutamylcyclotransferase 2	Chac2	3891	sp|Q641Z5|CHAC2_RAT Putative glutathione-specific gamma-glutamylcyclotransferase 2 OS=Rattus norvegicus OX=10116 GN=Chac2 PE=2 SV=1		Color2 [A=255, R=169, G=169, B=169]	1	4					10116												3	3	3	16.3	16.3	16.3	20.167	0	4.5362	18280000	8	13	3	3	3	1	1	3	3	3
		1.10289	-0.366304	P15709	P15709	Bile salt sulfotransferase	St2a1	2343	sp|P15709|ST2A1_RAT Sulfotransferase 2A1 OS=Rattus norvegicus OX=10116 GN=Sult2a1 PE=1 SV=4		Color2 [A=255, R=169, G=169, B=169]	1	4					10116												18	8	6	66.9	35.6	28.5	33.134	0	155.08	1164300000	20	142	18	8	6	1	16	15	16	16
		1.78583	-0.366136	F1LYQ8	F1LYQ8	FERM, RhoGEF and pleckstrin domain-containing protein 1	Farp1	1576	sp|F1LYQ8|FARP1_RAT FERM, ARHGEF and pleckstrin domain-containing protein 1 OS=Rattus norvegicus OX=10116 GN=Farp1 PE=1 SV=2		Color2 [A=255, R=169, G=169, B=169]	1	4					10116												13	13	13	18.2	18.2	18.2	118.84	0	39.601	165740000	54	92	13	13	13	1	8	10	11	10
		2.72559	-0.366039	Q8CFD0	Q8CFD0	Sideroflexin-5	Sfxn5	4329	sp|Q8CFD0|SFXN5_RAT Sideroflexin-5 OS=Rattus norvegicus OX=10116 GN=Sfxn5 PE=2 SV=1		Color2 [A=255, R=169, G=169, B=169]	1	4					10116									+	MIM	Carbohydrate metabolism;Metabolism;Sideroflexins;Small molecule transport;TCA-associated	5	5	5	20.8	20.8	20.8	37.304	0	11.2	127830000	12	21	5	5	5	1	3	4	4	4
		0.42827	-0.366003	Q4KLZ0	Q4KLZ0		Vnn1	3230	tr|Q4KLZ0|Q4KLZ0_RAT Vanin 1 OS=Rattus norvegicus OX=10116 GN=Vnn1 PE=1 SV=1		Color2 [A=255, R=169, G=169, B=169]	1	4					10116												3	3	3	10	10	10	57.013	0	12.209	15776000	19	6	3	3	3	1	2	1	2	1
		2.23314	-0.363312	Q9NQR8;D4ABZ8	Q9NQR8;D4ABZ8	NADH dehydrogenase [ubiquinone] 1 alpha subcomplex assembly factor 4	Ndufaf4	4554	sp|Q9NQR8|NDUF4_RAT NADH dehydrogenase [ubiquinone] 1 alpha subcomplex assembly factor 4 OS=Rattus norvegicus OX=10116 GN=Ndufaf4 PE=1 SV=1;tr|D4ABZ8|D4ABZ8_RAT NADH dehydrogenase [ubiquinone] 1 alpha subcomplex assembly factor 4 OS=Rattus norvegicus OX=10		Color2 [A=255, R=169, G=169, B=169]	1	4					10116									+	MIM	CI assembly factors;Complex I;OXPHOS;OXPHOS assembly factors	4	4	4	28.7	28.7	28.7	20.158	0	15.997	94443000	11	50	NaN	NaN	NaN	2	4	4	4	4
		1.6008	-0.363237	D3ZY44	D3ZY44		Mrps2	1091	tr|D3ZY44|D3ZY44_RAT Mitochondrial ribosomal protein S2 OS=Rattus norvegicus OX=10116 GN=Mrps2 PE=1 SV=1		Color2 [A=255, R=169, G=169, B=169]	1	4					10116									+	Matrix	Mitochondrial central dogma;Mitochondrial ribosome;Translation	3	3	3	16.2	16.2	16.2	32.175	0	25.737	125260000	14	15	3	3	3	1	3	3	1	3
		1.83399	-0.363117	D3ZBM3	D3ZBM3	Ferrochelatase	Fech	719	tr|D3ZBM3|D3ZBM3_RAT Ferrochelatase OS=Rattus norvegicus OX=10116 GN=Fech PE=1 SV=1		Color2 [A=255, R=169, G=169, B=169]	1	4					10116									+	MIM	Fe-S-containing proteins;Heme synthesis and processing;Metabolism;Metals and cofactors	14	14	14	42.7	42.7	42.7	47.551	0	154.01	755610000	25	210	14	14	14	1	12	11	12	11
		1.17888	-0.362759	P13697	P13697	NADP-dependent malic enzyme	Me1	2311	sp|P13697|MAOX_RAT NADP-dependent malic enzyme OS=Rattus norvegicus OX=10116 GN=Me1 PE=1 SV=2		Color2 [A=255, R=169, G=169, B=169]	1	4					10116												20	20	19	41.1	41.1	41.1	64.002	0	222.53	1396600000	30	223	20	20	19	1	19	17	17	18
		0.792974	-0.360094	B0BNI6	B0BNI6		Slc25a35	407	tr|B0BNI6|B0BNI6_RAT Similar to solute carrier family 25, member 35, isoform CRA_a OS=Rattus norvegicus OX=10116 GN=Slc25a35 PE=1 SV=1		Color2 [A=255, R=169, G=169, B=169]	1	4					10116									+	MIM	SLC25A family;Small molecule transport	1	1	1	3.7	3.7	3.7	32.491	0.0029392	2.2855	9835700	21	8	1	1	1	1	1	1	1	1
		2.29193	-0.359563	D4A6D9	D4A6D9		Hs1bp3	1266	tr|D4A6D9|D4A6D9_RAT HCLS1-binding protein 3 OS=Rattus norvegicus OX=10116 GN=Hs1bp3 PE=1 SV=1		Color2 [A=255, R=169, G=169, B=169]	1	4					10116												5	5	5	21.3	21.3	21.3	43.431	0	18.257	101850000	22	26	5	5	5	1	3	2	3	2
		1.9157	-0.359095	D3ZXP3	D3ZXP3	Histone H2A	H2afx	1086	tr|D3ZXP3|D3ZXP3_RAT Histone H2A OS=Rattus norvegicus OX=10116 GN=H2afx PE=1 SV=1		Color2 [A=255, R=169, G=169, B=169]	1	4					10116												7	2	0	57.3	16.8	0	15.114	0	142.66	594700000	7	21	7	2	0	1	5	4	4	5
		1.98133	-0.358519	M0RCH6	M0RCH6		Chmp4b	1897	tr|M0RCH6|M0RCH6_RAT Charged multivesicular body protein 4B OS=Rattus norvegicus OX=10116 GN=Chmp4b PE=1 SV=2		Color2 [A=255, R=169, G=169, B=169]	1	4					10116												7	1	1	34.2	5	5	24.812	0.00047608	2.9252	46888000	13	11	7	1	1	1	7	7	7	7
		1.13916	-0.357708	P09006	P09006	Serine protease inhibitor A3N	Serpina3n	2204	sp|P09006|SPA3N_RAT Serine protease inhibitor A3N OS=Rattus norvegicus OX=10116 GN=Serpina3n PE=1 SV=3		Color2 [A=255, R=169, G=169, B=169]	1	4					10116												21	19	16	56.2	50.5	44	46.651	0	148.54	1979200000	24	301	21	19	16	1	19	20	17	18
		1.15002	-0.35709	P63322	P63322	Ras-related protein Ral-A	Rala	2874	sp|P63322|RALA_RAT Ras-related protein Ral-A OS=Rattus norvegicus OX=10116 GN=Rala PE=1 SV=1		Color2 [A=255, R=169, G=169, B=169]	1	4					10116												6	2	2	37.9	7.3	7.3	23.553	0	4.0797	105740000	9	22	6	2	2	1	4	4	3	3
		1.32131	-0.355247	O08816	O08816	Neural Wiskott-Aldrich syndrome protein	Wasl	1934	sp|O08816|WASL_RAT Neural Wiskott-Aldrich syndrome protein OS=Rattus norvegicus OX=10116 GN=Wasl PE=1 SV=2		Color2 [A=255, R=169, G=169, B=169]	1	4					10116												8	8	8	24.8	24.8	24.8	54.325	0	47.674	104750000	23	52	8	8	8	1	5	6	5	5
		2.44263	-0.35348	P52873	P52873	Pyruvate carboxylase, mitochondrial	Pc	2727	sp|P52873|PYC_RAT Pyruvate carboxylase, mitochondrial OS=Rattus norvegicus OX=10116 GN=Pc PE=1 SV=2		Color2 [A=255, R=169, G=169, B=169]	1	4					10116												71	71	71	65.8	65.8	65.8	129.78	0	323.31	55286000000	57	2077	71	71	71	1	57	58	55	55
		1.32116	-0.353068	D4ADD7	D4ADD7		Glrx5	1400	tr|D4ADD7|D4ADD7_RAT Glutaredoxin 5 OS=Rattus norvegicus OX=10116 GN=Glrx5 PE=1 SV=1		Color2 [A=255, R=169, G=169, B=169]	1	4					10116									+	Matrix	Fe-S cluster biosynthesis;Fe-S-containing proteins;Metabolism;Metals and cofactors	5	5	5	35.5	35.5	35.5	16.432	0	57.847	373230000	7	39	5	5	5	1	2	2	2	2
		1.57013	-0.352517	Q5M7W6	Q5M7W6	Protein ITFG3	Itfg3	3463	sp|Q5M7W6|F234A_RAT Protein FAM234A OS=Rattus norvegicus OX=10116 GN=Fam234a PE=1 SV=1		Color2 [A=255, R=169, G=169, B=169]	1	4					10116												5	5	5	11.4	11.4	11.4	60.636	0	30.601	90997000	25	62	5	5	5	1	5	5	5	5
		1.71017	-0.351117	Q8R5M5	Q8R5M5	2-amino-3-carboxymuconate-6-semialdehyde decarboxylase	Acmsd	4372	sp|Q8R5M5|ACMSD_RAT 2-amino-3-carboxymuconate-6-semialdehyde decarboxylase OS=Rattus norvegicus OX=10116 GN=Acmsd PE=1 SV=1		Color2 [A=255, R=169, G=169, B=169]	1	4					10116												15	15	15	57.1	57.1	57.1	38.091	0	158.49	428000000	17	176	15	15	15	1	14	15	12	11
		0.97984	-0.351067	P47198	P47198	60S ribosomal protein L22	Rpl22	2653	sp|P47198|RL22_RAT 60S ribosomal protein L22 OS=Rattus norvegicus OX=10116 GN=Rpl22 PE=2 SV=2		Color2 [A=255, R=169, G=169, B=169]	1	4					10116												5	5	5	54.7	54.7	54.7	14.789	0	244.84	2415700000	4	83	5	5	5	1	3	3	3	3
		1.85081	-0.34989	D3Z8X6	D3Z8X6		Dtx3l	674	tr|D3Z8X6|D3Z8X6_RAT E3 ubiquitin-protein ligase OS=Rattus norvegicus OX=10116 GN=Dtx3l PE=1 SV=1		Color2 [A=255, R=169, G=169, B=169]	1	4					10116												17	17	17	29.6	29.6	29.6	83.102	0	71.638	344170000	39	147	17	17	17	1	14	16	16	10
		1.37965	-0.348385	P24268	P24268	Cathepsin D;Cathepsin D 12 kDa light chain;Cathepsin D 9 kDa light chain;Cathepsin D 34 kDa heavy chain;Cathepsin D 30 kDa heavy chain	Ctsd	2474	sp|P24268|CATD_RAT Cathepsin D OS=Rattus norvegicus OX=10116 GN=Ctsd PE=1 SV=1		Color2 [A=255, R=169, G=169, B=169]	1	4					10116												9	9	9	29.5	29.5	29.5	44.68	0	256.79	1815500000	19	160	9	9	9	1	8	8	8	7
		1.1773	-0.348217	D4AE49	D4AE49		Skiv2l2	1421	tr|D4AE49|D4AE49_RAT Mtr4 exosome RNA helicase OS=Rattus norvegicus OX=10116 GN=Mtrex PE=1 SV=3		Color2 [A=255, R=169, G=169, B=169]	1	4					10116												9	9	9	10.9	10.9	10.9	120.7	0	17.326	490850000	59	62	9	9	9	1	5	6	6	5
		1.63087	-0.348174	B0K008;B5DFN1;F1LWP8;A0A0G2K0F1	B0K008;B5DFN1		Eif1;Eif1b	415	tr|B0K008|B0K008_RAT Eukaryotic translation initiation factor 1 OS=Rattus norvegicus OX=10116 GN=Eif1 PE=1 SV=1;tr|B5DFN1|B5DFN1_RAT Eukaryotic translation initiation factor 1B OS=Rattus norvegicus OX=10116 GN=Eif1b PE=2 SV=1		Color2 [A=255, R=169, G=169, B=169]	1	4					10116												7	7	6	80.5	80.5	65.5	12.746	0	49.658	262240000	5	76	NaN	NaN	NaN	4	6	5	4	4
		1.58811	-0.34715	B0BN99	B0BN99		Hmgb3	388	tr|B0BN99|B0BN99_RAT High mobility group box 3 OS=Rattus norvegicus OX=10116 GN=Hmgb3 PE=1 SV=1		Color2 [A=255, R=169, G=169, B=169]	1	4					10116												3	3	3	13.5	13.5	13.5	22.985	0	5.8159	87448000	6	10	3	3	3	1	3	2	3	2
		1.66114	-0.346844	Q6AXY0	Q6AXY0	Glutathione S-transferase A6	Gsta6	4028	sp|Q6AXY0|GSTA6_RAT Glutathione S-transferase A6 OS=Rattus norvegicus OX=10116 GN=Gsta6 PE=1 SV=1		Color2 [A=255, R=169, G=169, B=169]	1	4					10116												9	6	6	38.3	31.1	31.1	25.808	0	137.85	536060000	13	94	9	6	6	1	9	7	9	8
		1.25053	-0.345274	D4A416	D4A416		Clptm1l	1217	tr|D4A416|D4A416_RAT CLPTM1-like OS=Rattus norvegicus OX=10116 GN=Clptm1l PE=1 SV=1		Color2 [A=255, R=169, G=169, B=169]	1	4					10116												6	6	6	16.9	16.9	16.9	62.29	0	26.728	45846000	25	24	6	6	6	1	4	2	3	2
		0.604361	-0.345087	D4A208;F1M287	D4A208	SLIT-ROBO Rho GTPase-activating protein 2	Srgap2	1175	sp|D4A208|SRGP2_RAT SLIT-ROBO Rho GTPase-activating protein 2 OS=Rattus norvegicus OX=10116 GN=Srgap2 PE=1 SV=1		Color2 [A=255, R=169, G=169, B=169]	1	4					10116												6	6	6	8.3	8.3	8.3	120.88	0	17.775	44768000	48	31	NaN	NaN	NaN	2	3	4	4	3
		1.19944	-0.342889	Q6PCU8	Q6PCU8	NADH dehydrogenase [ubiquinone] flavoprotein 3, mitochondrial	Ndufv3	4202	sp|Q6PCU8|NDUV3_RAT NADH dehydrogenase [ubiquinone] flavoprotein 3, mitochondrial OS=Rattus norvegicus OX=10116 GN=Ndufv3 PE=3 SV=1		Color2 [A=255, R=169, G=169, B=169]	1	4					10116									+	MIM	CI subunits;Complex I;OXPHOS;OXPHOS subunits	6	6	6	48.1	48.1	48.1	11.941	0	28.105	152370000	7	54	6	6	6	1	4	5	3	5
		0.457438	-0.342812	D3ZNK1	D3ZNK1		Mtx3	921	tr|D3ZNK1|D3ZNK1_RAT Metaxin OS=Rattus norvegicus OX=10116 GN=Mtx3 PE=1 SV=2		Color2 [A=255, R=169, G=169, B=169]	1	4					10116									+	MOM	Intramitochondrial membrane interactions;Mitochondrial dynamics and surveillance	2	2	2	9	9	9	34.729	0	5.149	23390000	18	12	2	2	2	1	1	2	1	1
		1.5403	-0.339783	P35571	P35571	Glycerol-3-phosphate dehydrogenase, mitochondrial	Gpd2	2581	sp|P35571|GPDM_RAT Glycerol-3-phosphate dehydrogenase, mitochondrial OS=Rattus norvegicus OX=10116 GN=Gpd2 PE=1 SV=1		Color2 [A=255, R=169, G=169, B=169]	1	4					10116									+	MIM	Carbohydrate metabolism;Electron carriers;Glycerol phosphate shuttle;Metabolism;Q-linked reactions, other	20	20	20	33.4	33.4	33.4	80.972	0	74.954	423010000	43	174	20	20	20	1	14	17	16	15
		0.748594	-0.337244	D3ZAA1	D3ZAA1		Ttll5	700	tr|D3ZAA1|D3ZAA1_RAT Tubulin tyrosine ligase-like 5 OS=Rattus norvegicus OX=10116 GN=Ttll5 PE=4 SV=3		Color2 [A=255, R=169, G=169, B=169]	1	4					10116												2	2	2	2.4	2.4	2.4	136.74	0.003361	2.1664	42428000	61	13	2	2	2	1	2	2	2	2
		1.97714	-0.336839	G3V816	G3V816	Nucleoside diphosphate kinase	Nme3	1758	tr|G3V816|G3V816_RAT Nucleoside diphosphate kinase OS=Rattus norvegicus OX=10116 GN=Nme3 PE=1 SV=1		Color2 [A=255, R=169, G=169, B=169]	1	4					10116									+	MOM	Metabolism;Nucleotide metabolism;Nucleotide synthesis and processing	11	11	11	55	55	55	19.119	0	78.333	1274800000	10	146	11	11	11	1	9	9	9	9
		1.79101	-0.33653	P63025;P63045	P63025;P63045	Vesicle-associated membrane protein 3;Vesicle-associated membrane protein 2	Vamp3;Vamp2	2857	sp|P63025|VAMP3_RAT Vesicle-associated membrane protein 3 OS=Rattus norvegicus OX=10116 GN=Vamp3 PE=1 SV=1;sp|P63045|VAMP2_RAT Vesicle-associated membrane protein 2 OS=Rattus norvegicus OX=10116 GN=Vamp2 PE=1 SV=2		Color2 [A=255, R=169, G=169, B=169]	1	4					10116												3	3	3	39.8	39.8	39.8	11.48	0	9.0673	42848000	5	31	NaN	NaN	NaN	2	2	2	3	1
		0.321354	-0.335621	Q5M969	Q5M969	N-acylneuraminate-9-phosphatase	Nanp	3487	sp|Q5M969|NANP_RAT N-acylneuraminate-9-phosphatase OS=Rattus norvegicus OX=10116 GN=Nanp PE=1 SV=1		Color2 [A=255, R=169, G=169, B=169]	1	4					10116												3	3	3	17.3	17.3	17.3	27.741	0.0029465	2.3077	29115000	11	7	3	3	3	1	2	2	2	2
		1.04666	-0.335344	F1LZY6;M0R816	F1LZY6;M0R816			1585	tr|F1LZY6|F1LZY6_RAT Ig-like domain-containing protein OS=Rattus norvegicus OX=10116 PE=1 SV=2;tr|M0R816|M0R816_RAT Ig-like domain-containing protein OS=Rattus norvegicus OX=10116 PE=1 SV=2		Color2 [A=255, R=169, G=169, B=169]	1	4					10116												2	2	2	33	33	33	10.482	0	36.223	169280000	3	23	NaN	NaN	NaN	2	2	2	2	1
		1.83671	-0.33452	D4A5T1	D4A5T1		Sf3b5	1254	tr|D4A5T1|D4A5T1_RAT Splicing factor 3B subunit 5 OS=Rattus norvegicus OX=10116 GN=Sf3b5 PE=1 SV=1		Color2 [A=255, R=169, G=169, B=169]	1	4					10116												2	2	2	32.6	32.6	32.6	10.119	0	4.6085	66269000	5	40	2	2	2	1	2	2	2	2
		2.49717	-0.333869	F7FD47;P15337	F7FD47;P15337	Cyclic AMP-responsive element-binding protein 1	Atf1;Creb1	1693	tr|F7FD47|F7FD47_RAT Activating transcription factor 1 OS=Rattus norvegicus OX=10116 GN=Atf1 PE=1 SV=1;sp|P15337|CREB1_RAT Cyclic AMP-responsive element-binding protein 1 OS=Rattus norvegicus OX=10116 GN=Creb1 PE=1 SV=2		Color2 [A=255, R=169, G=169, B=169]	1	4					10116												1	1	1	3.4	3.4	3.4	29.084	0.0020576	2.4232	18936000	6	15	NaN	NaN	NaN	2	1	1	1	1
		1.90878	-0.333633	D4A237	D4A237		Slc2a9	1177	tr|D4A237|D4A237_RAT Solute carrier family 2 member 9 OS=Rattus norvegicus OX=10116 GN=Slc2a9 PE=1 SV=2		Color2 [A=255, R=169, G=169, B=169]	1	4					10116												3	3	3	6.4	6.4	6.4	59.601	0	24.768	76692000	17	48	3	3	3	1	3	3	3	3
		1.9035	-0.333366	D3ZU54	D3ZU54	Density-regulated protein	Denr	1007	tr|D3ZU54|D3ZU54_RAT Density-regulated protein OS=Rattus norvegicus OX=10116 GN=Denr PE=1 SV=3		Color2 [A=255, R=169, G=169, B=169]	1	4					10116												5	5	4	27.3	27.3	20.6	21.825	0	5.8009	127330000	10	36	5	5	4	1	4	4	3	3
		0.134667	-0.332407	G3V8Z5;M0R4Z4;D3ZE07	G3V8Z5;M0R4Z4		LOC680329	1788	tr|G3V8Z5|G3V8Z5_RAT Ig-like domain-containing protein OS=Rattus norvegicus OX=10116 PE=1 SV=2;tr|M0R4Z4|M0R4Z4_RAT Ig-like domain-containing protein OS=Rattus norvegicus OX=10116 PE=1 SV=2		Color2 [A=255, R=169, G=169, B=169]	1	4					10116												4	4	4	34.9	34.9	34.9	14.283	0	5.6142	25764000	4	12	NaN	NaN	NaN	3	1	3	1	3
		1.34543	-0.332124	G3V7K5	G3V7K5		Npc1	1746	tr|G3V7K5|G3V7K5_RAT NPC intracellular cholesterol transporter 1 OS=Rattus norvegicus OX=10116 GN=Npc1 PE=1 SV=1		Color2 [A=255, R=169, G=169, B=169]	1	4					10116												4	4	4	3	3	3	142.95	0	15.016	101410000	35	38	4	4	4	1	3	3	3	2
		0.503684	-0.33097	P34900	P34900	Syndecan-2	Sdc2	2568	sp|P34900|SDC2_RAT Syndecan-2 OS=Rattus norvegicus OX=10116 GN=Sdc2 PE=1 SV=2		Color2 [A=255, R=169, G=169, B=169]	1	4					10116												2	2	2	8.5	8.5	8.5	22.149	0	4.6092	56733000	11	25	2	2	2	1	1	2	2	2
		2.06187	-0.330463	P08683	P08683	Cytochrome P450 2C11	Cyp2c11	2199	sp|P08683|CP2CB_RAT Cytochrome P450 2C11 OS=Rattus norvegicus OX=10116 GN=Cyp2c11 PE=1 SV=1		Color2 [A=255, R=169, G=169, B=169]	1	4					10116												48	48	41	82.2	82.2	79.6	57.18	0	323.31	39410000000	28	1204	48	48	41	1	40	40	39	36
		0.404494	-0.330421	D4A7J8	D4A7J8		Prpf4	1288	tr|D4A7J8|D4A7J8_RAT PRP4 pre-mRNA processing factor 4 homolog (Yeast) OS=Rattus norvegicus OX=10116 GN=Prpf4 PE=1 SV=1		Color2 [A=255, R=169, G=169, B=169]	1	4					10116												2	2	2	4.8	4.8	4.8	58.342	0	4.3515	20589000	30	14	2	2	2	1	2	2	2	2
		0.760943	-0.329937	G3V670	G3V670	Methionine aminopeptidase 1	Metap1d	1711	tr|G3V670|G3V670_RAT Methionine aminopeptidase OS=Rattus norvegicus OX=10116 GN=Metap1d PE=1 SV=1		Color2 [A=255, R=169, G=169, B=169]	1	4					10116									+	Matrix	fMet processing;Mitochondrial central dogma;Proteases;Protein homeostasis;Protein import, sorting and homeostasis;Translation	3	3	3	12.3	12.3	12.3	37.085	0	5.255	10849000	15	11	3	3	3	1	2	1	1	2
		0.22376	-0.328275	Q5M9F7	Q5M9F7		Actr10	3489	tr|Q5M9F7|Q5M9F7_RAT ARP10 actin-related protein 10 homolog (S. cerevisiae) OS=Rattus norvegicus OX=10116 GN=Actr10 PE=1 SV=1		Color2 [A=255, R=169, G=169, B=169]	1	4					10116												4	4	4	13.4	13.4	13.4	46.213	0	9.2169	71855000	24	7	4	4	4	1	2	3	2	1
		2.34538	-0.328141	Q6P6T9;M0R7I0	Q6P6T9;M0R7I0	Importin subunit alpha	Kpna2;LOC100359600	4167	tr|Q6P6T9|Q6P6T9_RAT Importin subunit alpha OS=Rattus norvegicus OX=10116 GN=Kpna2 PE=2 SV=1;tr|M0R7I0|M0R7I0_RAT Importin subunit alpha OS=Rattus norvegicus OX=10116 GN=LOC100359600 PE=3 SV=1		Color2 [A=255, R=169, G=169, B=169]	1	4					10116												10	10	10	29.5	29.5	29.5	57.836	0	53.986	102890000	22	58	NaN	NaN	NaN	2	4	5	5	6
		1.1481	-0.328057	Q62967	Q62967	Diphosphomevalonate decarboxylase	Mvd	3784	sp|Q62967|MVD1_RAT Diphosphomevalonate decarboxylase OS=Rattus norvegicus OX=10116 GN=Mvd PE=1 SV=2		Color2 [A=255, R=169, G=169, B=169]	1	4					10116												7	7	7	34.9	34.9	34.9	43.892	0	17.979	82968000	19	21	7	7	7	1	3	2	3	2
		3.01002	-0.327972	D4A1C1	D4A1C1		Rabl3	1159	tr|D4A1C1|D4A1C1_RAT RAB, member of RAS oncogene family-like 3 OS=Rattus norvegicus OX=10116 GN=Rabl3 PE=1 SV=1		Color2 [A=255, R=169, G=169, B=169]	1	4					10116												4	4	4	21.2	21.2	21.2	26.293	0	4.7412	56032000	14	20	4	4	4	1	3	3	2	2
		0.684318	-0.327464	Q64611	Q64611	Cysteine sulfinic acid decarboxylase	Csad	3926	sp|Q64611|CSAD_RAT Cysteine sulfinic acid decarboxylase OS=Rattus norvegicus OX=10116 GN=Csad PE=1 SV=1		Color2 [A=255, R=169, G=169, B=169]	1	4					10116												29	29	29	62.5	62.5	62.5	55.248	0	323.31	8075800000	27	594	29	29	29	1	27	25	25	27
		2.1425	-0.327275	A0A0G2K5S1;Q6AY88	A0A0G2K5S1;Q6AY88	Keratinocyte differentiation factor 1	Kdf1	214	tr|A0A0G2K5S1|A0A0G2K5S1_RAT Uncharacterized LOC100911383 OS=Rattus norvegicus OX=10116 GN=LOC100911383 PE=4 SV=1;sp|Q6AY88|KDF1_RAT Keratinocyte differentiation factor 1 OS=Rattus norvegicus OX=10116 GN=Kdf1 PE=2 SV=1		Color2 [A=255, R=169, G=169, B=169]	1	4					10116												1	1	1	6.4	6.4	6.4	38.014	0	9.3583	10747000	18	15	NaN	NaN	NaN	2	1	1	1	1
		0.437953	-0.324646	A0A0G2JUI5	A0A0G2JUI5			45	tr|A0A0G2JUI5|A0A0G2JUI5_RAT Cytoplasmic linker-associated protein 1 OS=Rattus norvegicus OX=10116 GN=Clasp1 PE=1 SV=1		Color2 [A=255, R=169, G=169, B=169]	1	4					10116												2	2	1	1.7	1.7	1	170.81	0	5.0929	22859000	94	15	2	2	1	1	1	2	1	2
		1.2153	-0.324353	Q99JD3	Q99JD3	Mitochondrial 2-oxodicarboxylate carrier	Slc25a21	4433	sp|Q99JD3|ODC_RAT Mitochondrial 2-oxodicarboxylate carrier OS=Rattus norvegicus OX=10116 GN=Slc25a21 PE=2 SV=1		Color2 [A=255, R=169, G=169, B=169]	1	4					10116									+	MIM	Amino acid metabolism;Metabolism;SLC25A family;Small molecule transport	8	8	8	31.2	31.2	31.2	33.278	0	80.268	140700000	19	51	8	8	8	1	5	7	5	6
		1.51252	-0.322808	D3ZUL1	D3ZUL1		Ccdc124	1019	tr|D3ZUL1|D3ZUL1_RAT Coiled-coil domain-containing 124 OS=Rattus norvegicus OX=10116 GN=Ccdc124 PE=1 SV=1		Color2 [A=255, R=169, G=169, B=169]	1	4					10116												7	7	7	28.1	28.1	28.1	25.317	0	7.4367	53710000	11	17	7	7	7	1	4	3	4	4
		0.39239	-0.322239	D3ZC56	D3ZC56		Dst	725	tr|D3ZC56|D3ZC56_RAT Dystonin OS=Rattus norvegicus OX=10116 GN=Dst PE=1 SV=3		Color2 [A=255, R=169, G=169, B=169]	1	4					10116												5	5	5	0.8	0.8	0.8	847.2	0	7.8365	53074000	420	18	5	5	5	1	3	4	4	3
		0.832726	-0.321648	Q5RK17;D4A7Z5	Q5RK17;D4A7Z5		Diablo;LOC100360940	1301	tr|Q5RK17|Q5RK17_RAT Diablo homolog, mitochondrial OS=Rattus norvegicus OX=10116 GN=Diablo PE=1 SV=1;tr|D4A7Z5|D4A7Z5_RAT Diablo homolog, mitochondrial OS=Rattus norvegicus OX=10116 GN=LOC100360940 PE=4 SV=2		Color2 [A=255, R=169, G=169, B=169]	1	4					10116									+	IMS	Apoptosis;Mitochondrial dynamics and surveillance	2	2	2	9.7	9.7	9.7	26.906	0	8.9971	29409000	13	15	NaN	NaN	NaN	2	2	2	2	2
		0.964083	-0.32149	P15791;P11730;P08413;P11275	P15791;P11730;P08413	Calcium/calmodulin-dependent protein kinase type II subunit delta;Calcium/calmodulin-dependent protein kinase type II subunit gamma;Calcium/calmodulin-dependent protein kinase type II subunit beta	Camk2d;Camk2g;Camk2b	2344	sp|P15791|KCC2D_RAT Calcium/calmodulin-dependent protein kinase type II subunit delta OS=Rattus norvegicus OX=10116 GN=Camk2d PE=1 SV=1;sp|P11730|KCC2G_RAT Calcium/calmodulin-dependent protein kinase type II subunit gamma OS=Rattus norvegicus OX=10116 GN=C		Color2 [A=255, R=169, G=169, B=169]	1	4					10116												3	3	3	6.4	6.4	6.4	60.08	0.00048379	3.1659	15787000	28	8	NaN	NaN	NaN	4	1	1	2	2
		1.02874	-0.321033	F7FDM3	F7FDM3		Mtif2	1694	tr|F7FDM3|F7FDM3_RAT Mitochondrial translational initiation factor 2 OS=Rattus norvegicus OX=10116 GN=Mtif2 PE=1 SV=2		Color2 [A=255, R=169, G=169, B=169]	1	4					10116									+	Matrix	Mitochondrial central dogma;Translation;Translation factors	4	4	4	5.8	5.8	5.8	79.21	0	4.0115	41314000	32	19	4	4	4	1	2	3	3	3
		0.647571	-0.320768	G3V9W2	G3V9W2	Tyrosine-protein kinase	Jak1	1820	tr|G3V9W2|G3V9W2_RAT Tyrosine-protein kinase OS=Rattus norvegicus OX=10116 GN=Jak1 PE=1 SV=1		Color2 [A=255, R=169, G=169, B=169]	1	4					10116												4	4	4	4.1	4.1	4.1	133.26	0	3.7192	30650000	63	9	4	4	4	1	3	2	4	2
		0.652205	-0.319748	D3ZBN4	D3ZBN4		RGD1310769	721	tr|D3ZBN4|D3ZBN4_RAT Ergosterol biosynthesis 28 homolog OS=Rattus norvegicus OX=10116 GN=Erg28 PE=1 SV=1		Color2 [A=255, R=169, G=169, B=169]	1	4					10116												2	2	2	17.1	17.1	17.1	15.806	0.0020604	2.432	46073000	6	18	2	2	2	1	2	2	2	2
		1.42849	-0.317962	Q62651	Q62651	Delta(3,5)-Delta(2,4)-dienoyl-CoA isomerase, mitochondrial	Ech1	3731	sp|Q62651|ECH1_RAT Delta(3,5)-Delta(2,4)-dienoyl-CoA isomerase, mitochondrial OS=Rattus norvegicus OX=10116 GN=Ech1 PE=1 SV=2		Color2 [A=255, R=169, G=169, B=169]	1	4					10116									+	Matrix	Lipid metabolism;Metabolism	20	20	20	72.2	72.2	72.2	36.171	0	323.31	4781600000	20	385	20	20	20	1	14	17	15	15
		2.47466	-0.317959	Q80WE1	Q80WE1	Fragile X mental retardation protein 1 homolog	Fmr1	4311	sp|Q80WE1|FMR1_RAT Synaptic functional regulator FMR1 OS=Rattus norvegicus OX=10116 GN=Fmr1 PE=1 SV=2		Color2 [A=255, R=169, G=169, B=169]	1	4					10116												4	2	2	7.3	2.7	2.7	66.78	0.005531	2.0048	15983000	30	6	4	2	2	1	3	2	4	2
		0.373953	-0.317678	P11530	P11530	Dystrophin	Dmd	2270	sp|P11530|DMD_RAT Dystrophin OS=Rattus norvegicus OX=10116 GN=Dmd PE=1 SV=2		Color2 [A=255, R=169, G=169, B=169]	1	4					10116												6	4	4	2	1.4	1.4	425.82	0	8.0465	20872000	188	13	6	4	4	1	5	3	5	3
		0.712864	-0.316903	P02764	P02764	Alpha-1-acid glycoprotein	Orm1	2091	sp|P02764|A1AG_RAT Alpha-1-acid glycoprotein OS=Rattus norvegicus OX=10116 GN=Orm1 PE=2 SV=1		Color2 [A=255, R=169, G=169, B=169]	1	4					10116												10	10	10	35.6	35.6	35.6	23.575	0	17.198	248720000	11	68	10	10	10	1	8	8	10	9
		1.72867	-0.316843	Q56R17	Q56R17	Importin subunit alpha	Kpna4	3335	tr|Q56R17|Q56R17_RAT Importin subunit alpha OS=Rattus norvegicus OX=10116 GN=Kpna4 PE=1 SV=1		Color2 [A=255, R=169, G=169, B=169]	1	4					10116												8	8	5	21.9	21.9	15.5	57.922	0	85.135	289630000	16	60	8	8	5	1	4	4	4	4
		0.59013	-0.316513	P62603	P62603	Tripartite motif-containing protein 26	Trim26	2818	sp|P62603|TRI26_RAT Tripartite motif-containing protein 26 OS=Rattus norvegicus OX=10116 GN=Trim26 PE=3 SV=1		Color2 [A=255, R=169, G=169, B=169]	1	4					10116												5	5	5	11.6	11.6	11.6	62.63	0	7.0455	44290000	29	10	5	5	5	1	4	4	4	3
		1.29696	-0.315461	Q9WUF4	Q9WUF4	Vesicle-associated membrane protein 8	Vamp8	4618	sp|Q9WUF4|VAMP8_RAT Vesicle-associated membrane protein 8 OS=Rattus norvegicus OX=10116 GN=Vamp8 PE=1 SV=1		Color2 [A=255, R=169, G=169, B=169]	1	4					10116												3	3	3	24	24	24	11.32	0	8.2421	85882000	6	16	3	3	3	1	1	2	2	1
		1.91176	-0.314957	Q8R2E7	Q8R2E7		Fadd	4357	tr|Q8R2E7|Q8R2E7_RAT FAS-associated death domain protein OS=Rattus norvegicus OX=10116 GN=Fadd PE=1 SV=1		Color2 [A=255, R=169, G=169, B=169]	1	4					10116												4	4	4	28.4	28.4	28.4	23.124	0	16.165	66552000	11	30	4	4	4	1	3	3	3	2
		2.25973	-0.314734	P97829	P97829	Leukocyte surface antigen CD47	Cd47	2984	sp|P97829|CD47_RAT Leukocyte surface antigen CD47 OS=Rattus norvegicus OX=10116 GN=Cd47 PE=1 SV=1		Color2 [A=255, R=169, G=169, B=169]	1	4					10116												4	4	4	14.9	14.9	14.9	32.995	0	43.031	469390000	12	47	4	4	4	1	3	3	3	3
		1.62199	-0.314009	P08699	P08699	Galectin-3	Lgals3	2200	sp|P08699|LEG3_RAT Galectin-3 OS=Rattus norvegicus OX=10116 GN=Lgals3 PE=1 SV=4		Color2 [A=255, R=169, G=169, B=169]	1	4					10116												4	4	4	17.6	17.6	17.6	27.201	0	10.136	259140000	9	57	4	4	4	1	3	3	3	3
		1.74383	-0.312627	D3ZUY0	D3ZUY0		Rdh14	1034	tr|D3ZUY0|D3ZUY0_RAT Retinol dehydrogenase 14 OS=Rattus norvegicus OX=10116 GN=Rdh14 PE=1 SV=1		Color2 [A=255, R=169, G=169, B=169]	1	4					10116									+	Membrane	Metabolism;Vitamin A metabolism;Vitamin metabolism	3	3	3	9.9	9.9	9.9	36.195	0	5.4833	28328000	21	27	3	3	3	1	3	3	2	1
		1.20247	-0.312083	Q5PQN7	Q5PQN7	Protein LZIC	Lzic	3514	sp|Q5PQN7|LZIC_RAT Protein LZIC OS=Rattus norvegicus OX=10116 GN=Lzic PE=2 SV=1		Color2 [A=255, R=169, G=169, B=169]	1	4					10116												4	4	4	28.9	28.9	28.9	21.394	0	46.699	110850000	10	50	4	4	4	1	4	2	4	1
		1.53972	-0.311657	M0RD14	M0RD14	Pyruvate kinase		1906	tr|M0RD14|M0RD14_RAT Pyruvate kinase OS=Rattus norvegicus OX=10116 GN=LOC100362738 PE=3 SV=2		Color2 [A=255, R=169, G=169, B=169]	1	4					10116												19	3	3	53.9	8	8	52.772	0	21.758	98077000	30	24	19	3	3	1	13	14	15	13
		1.22366	-0.311566	A0A0G2K402	A0A0G2K402			188	tr|A0A0G2K402|A0A0G2K402_RAT Myelin expression factor 2 OS=Rattus norvegicus OX=10116 GN=Myef2 PE=1 SV=1		Color2 [A=255, R=169, G=169, B=169]	1	4					10116												3	3	3	5.6	5.6	5.6	63.375	0.00047939	3.0223	22372000	26	18	3	3	3	1	2	2	3	2
		0.845295	-0.310847	Q66HR2	Q66HR2	Microtubule-associated protein RP/EB family member 1	Mapre1	3969	sp|Q66HR2|MARE1_RAT Microtubule-associated protein RP/EB family member 1 OS=Rattus norvegicus OX=10116 GN=Mapre1 PE=1 SV=3		Color2 [A=255, R=169, G=169, B=169]	1	4					10116												7	7	5	27.6	27.6	21.3	30.004	0	12.352	195150000	15	62	7	7	5	1	5	5	6	6
		1.49967	-0.310832	Q4QQV8	Q4QQV8	Charged multivesicular body protein 5	Chmp5	3261	sp|Q4QQV8|CHMP5_RAT Charged multivesicular body protein 5 OS=Rattus norvegicus OX=10116 GN=Chmp5 PE=2 SV=1		Color2 [A=255, R=169, G=169, B=169]	1	4					10116												3	3	3	20.1	20.1	20.1	24.575	0	8.9858	123560000	6	12	3	3	3	1	1	2	2	1
		1.49037	-0.31075	Q32KK2	Q32KK2		Arsa	3104	tr|Q32KK2|Q32KK2_RAT Arylsulfatase A OS=Rattus norvegicus OX=10116 GN=Arsa PE=1 SV=1		Color2 [A=255, R=169, G=169, B=169]	1	4					10116												3	2	2	8.1	6.7	6.7	53.731	0	6.4686	42577000	15	24	3	2	2	1	3	3	3	2
		1.54595	-0.310674	B5DFN3;D3Z949	B5DFN3;D3Z949	Ubiquinol-cytochrome-c reductase complex assembly factor 2	Uqcc2;RGD1561671	611	sp|B5DFN3|UQCC2_RAT Ubiquinol-cytochrome-c reductase complex assembly factor 2 OS=Rattus norvegicus OX=10116 GN=Uqcc2 PE=2 SV=1;tr|D3Z949|D3Z949_RAT Mitochondrial nucleoid factor 1 OS=Rattus norvegicus OX=10116 GN=RGD1561671 PE=4 SV=3		Color2 [A=255, R=169, G=169, B=169]	1	4					10116									+	MIM	CIII assembly factors;Complex III;OXPHOS;OXPHOS assembly factors	6	6	6	58.1	58.1	58.1	16.33	0	9.6416	92822000	6	42	NaN	NaN	NaN	2	5	6	4	4
		0.921783	-0.310513	D4A2Q3	D4A2Q3		Psd3	1194	tr|D4A2Q3|D4A2Q3_RAT Pleckstrin and Sec7 domain-containing 3 OS=Rattus norvegicus OX=10116 GN=Psd3 PE=1 SV=3		Color2 [A=255, R=169, G=169, B=169]	1	4					10116												1	1	1	0.9	0.9	0.9	115.56	0.0020619	2.4347	10406000	46	10	1	1	1	1	1	1	1	1
		2.94751	-0.310047	Q6P503	Q6P503		Atp6v1d	4157	tr|Q6P503|Q6P503_RAT V-type proton ATPase subunit D OS=Rattus norvegicus OX=10116 GN=Atp6v1d PE=1 SV=1		Color2 [A=255, R=169, G=169, B=169]	1	4					10116												7	7	7	32.4	32.4	32.4	28.309	0	42.833	182650000	13	63	7	7	7	1	4	4	4	5
		1.35298	-0.309771	Q9JHW5	Q9JHW5	Vesicle-associated membrane protein 7	Vamp7	4509	sp|Q9JHW5|VAMP7_RAT Vesicle-associated membrane protein 7 OS=Rattus norvegicus OX=10116 GN=Vamp7 PE=1 SV=1		Color2 [A=255, R=169, G=169, B=169]	1	4					10116												6	6	6	30.5	30.5	30.5	24.775	0	16.519	145700000	14	28	6	6	6	1	5	5	5	4
		1.70467	-0.309119	Q9WVJ4	Q9WVJ4	Synaptojanin-2-binding protein	Synj2bp	4633	sp|Q9WVJ4|SYJ2B_RAT Synaptojanin-2-binding protein OS=Rattus norvegicus OX=10116 GN=Synj2bp PE=1 SV=2		Color2 [A=255, R=169, G=169, B=169]	1	4					10116									+	MOM	Mitochondrial dynamics and surveillance;Organelle contact sites	5	5	5	51.7	51.7	51.7	15.825	0	68.855	415650000	8	105	5	5	5	1	5	5	5	5
		2.07869	-0.30892	Q4QQW3	Q4QQW3	Hydroxyacid-oxoacid transhydrogenase, mitochondrial	Adhfe1	3262	sp|Q4QQW3|HOT_RAT Hydroxyacid-oxoacid transhydrogenase, mitochondrial OS=Rattus norvegicus OX=10116 GN=Adhfe1 PE=1 SV=1		Color2 [A=255, R=169, G=169, B=169]	1	4					10116									+	Matrix	Amino acid metabolism;GABA metabolism;Metabolism	22	22	22	63.6	63.6	63.6	50.225	0	323.31	2915700000	21	409	22	22	22	1	18	20	20	20
		1.05897	-0.306908	D4A3P1	D4A3P1		Ubqln4	1206	tr|D4A3P1|D4A3P1_RAT Ubiquilin 4 OS=Rattus norvegicus OX=10116 GN=Ubqln4 PE=1 SV=1		Color2 [A=255, R=169, G=169, B=169]	1	4					10116												2	2	2	4.9	4.9	4.9	63.55	0.0033557	2.1441	41325000	17	10	2	2	2	1	2	1	2	1
		0.526332	-0.306466	Q6VV72;B5DF60	Q6VV72;B5DF60	Eukaryotic translation initiation factor 1A	Eif1a;Eif1ax	4240	sp|Q6VV72|IF1A_RAT Eukaryotic translation initiation factor 1A OS=Rattus norvegicus OX=10116 GN=Eif1a PE=2 SV=3;tr|B5DF60|B5DF60_RAT Eukaryotic translation initiation factor 4C OS=Rattus norvegicus OX=10116 GN=Eif1ax PE=1 SV=1		Color2 [A=255, R=169, G=169, B=169]	1	4					10116												4	4	4	45.8	45.8	45.8	16.502	0	9.7157	53437000	7	21	NaN	NaN	NaN	2	3	2	2	2
		1.16519	-0.305804	P07632	P07632	Superoxide dismutase [Cu-Zn]	Sod1	2170	sp|P07632|SODC_RAT Superoxide dismutase [Cu-Zn] OS=Rattus norvegicus OX=10116 GN=Sod1 PE=1 SV=2		Color2 [A=255, R=169, G=169, B=169]	1	4					10116									+	IMS	Detoxification;Metabolism;ROS and glutathione metabolism	19	19	19	69.5	69.5	69.5	15.911	0	323.31	43142000000	9	504	19	19	19	1	17	16	14	15
		0.135878	-0.305288	A0A0G2JXD9	A0A0G2JXD9			90	tr|A0A0G2JXD9|A0A0G2JXD9_RAT DOP1 leucine zipper-like protein B OS=Rattus norvegicus OX=10116 GN=Dop1b PE=1 SV=1		Color2 [A=255, R=169, G=169, B=169]	1	4					10116												4	4	4	3.1	3.1	3.1	257.75	0	9.2699	11001000	109	11	4	4	4	1	0	0	0	2
		1.25898	-0.304902	M0RCX0	M0RCX0		Pcbd2	1905	tr|M0RCX0|M0RCX0_RAT 4a-hydroxytetrahydrobiopterin dehydratase OS=Rattus norvegicus OX=10116 GN=Pcbd2 PE=1 SV=1		Color2 [A=255, R=169, G=169, B=169]	1	4					10116									+	unknown	Metabolism;Metals and cofactors;Tetrahydobiopterin synthesis	6	5	5	44.1	38.6	38.6	14.133	0	32.023	596560000	8	61	6	5	5	1	6	6	6	6
		1.87368	-0.304736	E9PTA5	E9PTA5		Pign	1453	tr|E9PTA5|E9PTA5_RAT GPI ethanolamine phosphate transferase 1 OS=Rattus norvegicus OX=10116 GN=Pign PE=1 SV=3		Color2 [A=255, R=169, G=169, B=169]	1	4					10116												7	7	7	9.2	9.2	9.2	105	0	35.145	170210000	32	66	7	7	7	1	7	7	6	5
		1.02254	-0.304581	Q5RKI8	Q5RKI8	ATP-binding cassette sub-family B member 8, mitochondrial	Abcb8	3556	sp|Q5RKI8|MITOS_RAT Mitochondrial potassium channel ATP-binding subunit OS=Rattus norvegicus OX=10116 GN=Abcb8 PE=2 SV=1		Color2 [A=255, R=169, G=169, B=169]	1	4					10116									+	MIM	ABC transporters;Small molecule transport	6	6	6	12.9	12.9	12.9	77.77	0	17.372	50565000	40	30	6	6	6	1	5	3	5	3
		1.0929	-0.300684	A0A0G2JYC4	A0A0G2JYC4			103	tr|A0A0G2JYC4|A0A0G2JYC4_RAT Complement factor H-related protein B OS=Rattus norvegicus OX=10116 GN=LOC100361907 PE=1 SV=1		Color2 [A=255, R=169, G=169, B=169]	1	4					10116												2	2	2	6.2	6.2	6.2	44.578	0.00024408	3.3509	33129000	24	15	2	2	2	1	1	2	1	1
		0.753284	-0.300257	Q5I0L3	Q5I0L3	Tyrosine--tRNA ligase, mitochondrial	Yars2	3445	sp|Q5I0L3|SYYM_RAT Tyrosine--tRNA ligase, mitochondrial OS=Rattus norvegicus OX=10116 GN=Yars2 PE=2 SV=1		Color2 [A=255, R=169, G=169, B=169]	1	4					10116									+	Matrix	Mitochondrial central dogma;mt-tRNA synthetases;Translation	9	9	9	25.3	25.3	25.3	52.627	0	28.084	140180000	26	58	9	9	9	1	8	6	7	5
		1.66884	-0.299815	P12928	P12928	Pyruvate kinase PKLR	Pklr	2292	sp|P12928|KPYR_RAT Pyruvate kinase PKLR OS=Rattus norvegicus OX=10116 GN=Pklr PE=1 SV=2		Color2 [A=255, R=169, G=169, B=169]	1	4					10116												47	47	46	73	73	71.1	62.2	0	323.31	35912000000	34	1091	47	47	46	1	40	41	38	40
		2.07835	-0.299656	M0RC77	M0RC77	Kynurenine formamidase	Afmid	1894	tr|M0RC77|M0RC77_RAT Kynurenine formamidase OS=Rattus norvegicus OX=10116 GN=Afmid PE=1 SV=1		Color2 [A=255, R=169, G=169, B=169]	1	4					10116												17	17	17	66.7	66.7	66.7	34.369	0	302.61	3848200000	15	304	17	17	17	1	15	15	15	14
		0.749839	-0.299169	Q62627	Q62627	PRKC apoptosis WT1 regulator protein	Pawr	3727	sp|Q62627|PAWR_RAT PRKC apoptosis WT1 regulator protein OS=Rattus norvegicus OX=10116 GN=Pawr PE=1 SV=1		Color2 [A=255, R=169, G=169, B=169]	1	4					10116												6	6	6	23.8	23.8	23.8	35.865	0	16.422	25938000	12	13	6	6	6	1	4	3	4	3
		1.08156	-0.297522	Q5U4F3	Q5U4F3	Protein FAM107B	Fam107b	3623	sp|Q5U4F3|F107B_RAT Protein FAM107B OS=Rattus norvegicus OX=10116 GN=Fam107b PE=2 SV=1		Color2 [A=255, R=169, G=169, B=169]	1	4					10116												3	3	3	22.9	22.9	22.9	15.586	0	23.793	52081000	8	26	3	3	3	1	2	1	2	2
		0.544212	-0.297484	P06765	P06765	Platelet factor 4	Pf4	2157	sp|P06765|PLF4_RAT Platelet factor 4 OS=Rattus norvegicus OX=10116 GN=Pf4 PE=1 SV=1		Color2 [A=255, R=169, G=169, B=169]	1	4					10116												2	2	2	22.9	22.9	22.9	11.286	0	3.675	84569000	5	11	2	2	2	1	1	2	1	1
		0.92068	-0.297191	P02761	P02761	Major urinary protein;15.5 kDa fatty acid-binding protein		2090	sp|P02761|MUP_RAT Major urinary protein OS=Rattus norvegicus OX=10116 PE=1 SV=1		Color2 [A=255, R=169, G=169, B=169]	1	4					10116												18	18	4	74.6	74.6	15.5	20.737	0	115.57	9505800000	12	285	18	18	4	1	17	14	15	16
		0.964219	-0.296884	Q05961;Q5MYX1	Q05961	2-5-oligoadenylate synthase 1A	Oas1a	3032	sp|Q05961|OAS1A_RAT 2-5-oligoadenylate synthase 1A OS=Rattus norvegicus OX=10116 GN=Oas1a PE=2 SV=1		Color2 [A=255, R=169, G=169, B=169]	1	4					10116												7	7	7	34.1	34.1	34.1	41.665	0	64.325	238850000	16	75	NaN	NaN	NaN	2	5	5	6	5
		0.278097	-0.295683	G3V7M0	G3V7M0		Cnot1	1748	tr|G3V7M0|G3V7M0_RAT CCR4-NOT transcription complex, subunit 1 OS=Rattus norvegicus OX=10116 GN=Cnot1 PE=1 SV=1		Color2 [A=255, R=169, G=169, B=169]	1	4					10116												12	12	12	7.3	7.3	7.3	266.86	0	27.053	85573000	122	48	12	12	12	1	5	7	4	6
		0.898139	-0.295483	D4ADP9	D4ADP9		Copz2	1405	tr|D4ADP9|D4ADP9_RAT Coatomer subunit zeta OS=Rattus norvegicus OX=10116 GN=Copz2 PE=1 SV=2		Color2 [A=255, R=169, G=169, B=169]	1	4					10116												5	5	5	19.3	19.3	19.3	23.267	0.00024504	3.4557	74144000	7	14	5	5	5	1	2	1	4	3
		1.29372	-0.295343	Q6AXR5	Q6AXR5	UDP-N-acetylglucosamine transporter	Slc35a3	4016	sp|Q6AXR5|S35A3_RAT UDP-N-acetylglucosamine transporter OS=Rattus norvegicus OX=10116 GN=Slc35a3 PE=2 SV=1		Color2 [A=255, R=169, G=169, B=169]	1	4					10116												2	2	2	4.6	4.6	4.6	36.078	0	8.2501	177380000	10	43	2	2	2	1	2	2	2	2
		1.2733	-0.295127	Q6AY41	Q6AY41	Cell cycle control protein 50A	Tmem30a	4039	sp|Q6AY41|CC50A_RAT Cell cycle control protein 50A OS=Rattus norvegicus OX=10116 GN=Tmem30a PE=1 SV=1		Color2 [A=255, R=169, G=169, B=169]	1	4					10116												3	3	3	10.4	10.4	10.4	37.172	0	34.594	130710000	14	44	3	3	3	1	3	3	3	3
		1.79748	-0.295115	P61459	P61459	Pterin-4-alpha-carbinolamine dehydratase	Pcbd1	2787	sp|P61459|PHS_RAT Pterin-4-alpha-carbinolamine dehydratase OS=Rattus norvegicus OX=10116 GN=Pcbd1 PE=1 SV=2		Color2 [A=255, R=169, G=169, B=169]	1	4					10116												11	11	10	91.3	91.3	84.6	11.999	0	113.84	6960500000	7	190	11	11	10	1	6	8	9	8
		0.871691	-0.294926	D3ZPW6	D3ZPW6		Lage3	938	tr|D3ZPW6|D3ZPW6_RAT L antigen family, member 3 OS=Rattus norvegicus OX=10116 GN=Lage3 PE=1 SV=1		Color2 [A=255, R=169, G=169, B=169]	1	4					10116												3	3	3	33.1	33.1	33.1	15.667	0	9.2022	43051000	5	15	3	3	3	1	2	1	3	1
		0.309131	-0.29477	Q5FVH4	Q5FVH4	AKT-interacting protein	Aktip	3394	sp|Q5FVH4|AKTIP_RAT AKT-interacting protein OS=Rattus norvegicus OX=10116 GN=Aktip PE=1 SV=1		Color2 [A=255, R=169, G=169, B=169]	1	4					10116												2	2	2	14.7	14.7	14.7	32.991	0	4.2602	14097000	15	19	2	2	2	1	1	1	2	1
		0.917465	-0.29389	Q2M2S1	Q2M2S1		Tor1b	3095	tr|Q2M2S1|Q2M2S1_RAT Torsin OS=Rattus norvegicus OX=10116 GN=Tor1b PE=1 SV=1		Color2 [A=255, R=169, G=169, B=169]	1	4					10116												1	1	1	3.9	3.9	3.9	37.857	0.0031524	2.2368	17262000	16	19	1	1	1	1	1	1	1	1
		1.28371	-0.293547	G3V6N2	G3V6N2		Tmed4	1725	tr|G3V6N2|G3V6N2_RAT Transmembrane emp24 protein transport domain containing 4 (Predicted), isoform CRA_b OS=Rattus norvegicus OX=10116 GN=Tmed4 PE=1 SV=3		Color2 [A=255, R=169, G=169, B=169]	1	4					10116												6	5	5	33.9	26.4	26.4	26.117	0	142.83	149680000	14	42	6	5	5	1	6	5	5	5
		0.766554	-0.292886	D3ZQL7	D3ZQL7		Tppp	948	sp|D3ZQL7|TPPP_RAT Tubulin polymerization-promoting protein OS=Rattus norvegicus OX=10116 GN=Tppp PE=1 SV=1		Color2 [A=255, R=169, G=169, B=169]	1	4					10116												7	7	7	40.8	40.8	40.8	23.546	0	10.062	149130000	11	30	7	7	7	1	4	4	5	4
		2.01852	-0.292884	P00388	P00388	NADPH--cytochrome P450 reductase	Por	2064	sp|P00388|NCPR_RAT NADPH--cytochrome P450 reductase OS=Rattus norvegicus OX=10116 GN=Por PE=1 SV=3		Color2 [A=255, R=169, G=169, B=169]	1	4					10116												40	40	40	62.4	62.4	62.4	76.962	0	323.31	7486700000	35	696	40	40	40	1	36	36	37	38
		0.847758	-0.292415	F7F163	F7F163			1686	tr|F7F163|F7F163_RAT NudC domain-containing protein 1 OS=Rattus norvegicus OX=10116 GN=Nudcd1 PE=1 SV=1		Color2 [A=255, R=169, G=169, B=169]	1	4					10116												5	5	5	13.1	13.1	13.1	66.269	0	5.654	53816000	29	28	5	5	5	1	3	5	4	2
		0.915314	-0.292122	P70618	P70618	Mitogen-activated protein kinase 14	Mapk14	2907	sp|P70618|MK14_RAT Mitogen-activated protein kinase 14 OS=Rattus norvegicus OX=10116 GN=Mapk14 PE=1 SV=3		Color2 [A=255, R=169, G=169, B=169]	1	4					10116												10	10	10	36.4	36.4	36.4	41.321	0	63.386	164190000	18	106	10	10	10	1	8	7	7	7
		1.07412	-0.292081	Q9WVA1;F1M556;D3ZV76	Q9WVA1;F1M556	Mitochondrial import inner membrane translocase subunit Tim8 A	Timm8a;Timm8a1	4629	sp|Q9WVA1|TIM8A_RAT Mitochondrial import inner membrane translocase subunit Tim8 A OS=Rattus norvegicus OX=10116 GN=Timm8a PE=1 SV=1;tr|F1M556|F1M556_RAT Mitochondrial import inner membrane translocase subunit OS=Rattus norvegicus OX=10116 PE=3 SV=3		Color2 [A=255, R=169, G=169, B=169]	1	4					10116									+	MIM	Chaperones;Protein homeostasis;Protein import and sorting;Protein import, sorting and homeostasis	4	4	4	51.5	51.5	51.5	11.042	0	10.54	252400000	5	29	NaN	NaN	NaN	3	2	3	2	3
		0.638908	-0.291922	D4A7F2	D4A7F2		Mycbp	1282	tr|D4A7F2|D4A7F2_RAT Myc-binding protein OS=Rattus norvegicus OX=10116 GN=Mycbp PE=1 SV=1		Color2 [A=255, R=169, G=169, B=169]	1	4					10116												7	7	7	70.9	70.9	70.9	11.97	0	23.699	180040000	7	50	7	7	7	1	6	6	5	6
		0.694925	-0.291788	O08653	O08653	Telomerase protein component 1	Tep1	1925	sp|O08653|TEP1_RAT Telomerase protein component 1 OS=Rattus norvegicus OX=10116 GN=Tep1 PE=1 SV=1		Color2 [A=255, R=169, G=169, B=169]	1	4					10116												6	6	6	4.1	4.1	4.1	291.7	0	8.69	77165000	125	31	6	6	6	1	3	3	4	2
		1.77078	-0.291013	G3V6K3	G3V6K3		Exosc7	1722	tr|G3V6K3|G3V6K3_RAT Exosome component 7 OS=Rattus norvegicus OX=10116 GN=Exosc7 PE=1 SV=1		Color2 [A=255, R=169, G=169, B=169]	1	4					10116												3	3	3	12	12	12	31.862	0	3.7383	55124000	18	25	3	3	3	1	3	3	3	3
		1.16992	-0.290277	P04764;M0R5J4;A0A0G2K4Y2;F1M9V3	P04764;M0R5J4	Alpha-enolase	Eno1	2112	sp|P04764|ENOA_RAT Alpha-enolase OS=Rattus norvegicus OX=10116 GN=Eno1 PE=1 SV=4;tr|M0R5J4|M0R5J4_RAT 2-phospho-D-glycerate hydro-lyase OS=Rattus norvegicus OX=10116 PE=3 SV=1		Color2 [A=255, R=169, G=169, B=169]	1	4					10116												41	41	35	86.4	86.4	75.3	47.127	0	323.31	33854000000	22	1132	NaN	NaN	NaN	4	30	31	29	30
		1.25429	-0.289543	P63088	P63088	Serine/threonine-protein phosphatase PP1-gamma catalytic subunit	Ppp1cc	2865	sp|P63088|PP1G_RAT Serine/threonine-protein phosphatase PP1-gamma catalytic subunit OS=Rattus norvegicus OX=10116 GN=Ppp1cc PE=1 SV=1		Color2 [A=255, R=169, G=169, B=169]	1	4					10116												14	2	2	55.4	5.9	5.9	36.983	0	8.0336	89801000	16	14	14	2	2	1	11	11	11	6
		2.41295	-0.2895	O88767	O88767	Protein deglycase DJ-1	Park7	2043	sp|O88767|PARK7_RAT Parkinson disease protein 7 homolog OS=Rattus norvegicus OX=10116 GN=Park7 PE=1 SV=1		Color2 [A=255, R=169, G=169, B=169]	1	4					10116									+	MOM	Autophagy;Mitochondrial dynamics and surveillance;Mitophagy;Protein homeostasis;Protein import, sorting and homeostasis	17	17	17	86.2	86.2	86.2	19.974	0	183.42	11870000000	12	195	17	17	17	1	13	14	12	11
		1.05549	-0.289248	D3ZK97;P84245	D3ZK97;P84245	Histone H3;Histone H3.3	H3f3c;H3f3b	870	tr|D3ZK97|D3ZK97_RAT Histone H3 OS=Rattus norvegicus OX=10116 GN=H3f3c PE=3 SV=1;sp|P84245|H33_RAT Histone H3.3 OS=Rattus norvegicus OX=10116 GN=H3-3b PE=1 SV=2		Color2 [A=255, R=169, G=169, B=169]	1	4					10116												12	12	2	62.5	62.5	28.7	15.358	0	138.66	10242000000	4	104	NaN	NaN	NaN	2	8	9	9	10
		1.59526	-0.288893	Q7TPJ0	Q7TPJ0	Translocon-associated protein subunit alpha	Ssr1	4288	sp|Q7TPJ0|SSRA_RAT Translocon-associated protein subunit alpha OS=Rattus norvegicus OX=10116 GN=Ssr1 PE=1 SV=1		Color2 [A=255, R=169, G=169, B=169]	1	4					10116												5	5	5	23.5	23.5	23.5	35.629	0	82.467	1161500000	14	75	5	5	5	1	4	5	4	3
		0.361453	-0.28874	Q5XIB6	Q5XIB6		Apol9a	3671	tr|Q5XIB6|Q5XIB6_RAT Apolipoprotein L 9a OS=Rattus norvegicus OX=10116 GN=Apol9a PE=2 SV=1		Color2 [A=255, R=169, G=169, B=169]	1	4					10116												4	4	4	17.3	17.3	17.3	33.739	0	6.0719	14578000	12	14	4	4	4	1	2	3	3	3
		1.41926	-0.288392	G3V6R7	G3V6R7	3-oxoacyl-[acyl-carrier-protein] synthase, mitochondrial	Oxsm	1727	tr|G3V6R7|G3V6R7_RAT 3-oxoacyl-[acyl-carrier-protein] synthase, mitochondrial OS=Rattus norvegicus OX=10116 GN=Oxsm PE=1 SV=1		Color2 [A=255, R=169, G=169, B=169]	1	4					10116									+	Matrix	Lipid metabolism;Metabolism;Type II fatty acid synthesis	11	11	11	45.2	45.2	45.2	48.004	0	211.92	644170000	22	156	11	11	11	1	11	8	10	9
		1.40798	-0.287621	Q5FVI6	Q5FVI6	V-type proton ATPase subunit C 1	Atp6v1c1	3397	sp|Q5FVI6|VATC1_RAT V-type proton ATPase subunit C 1 OS=Rattus norvegicus OX=10116 GN=Atp6v1c1 PE=1 SV=1		Color2 [A=255, R=169, G=169, B=169]	1	4					10116												10	10	10	31.2	31.2	31.2	43.9	0	20.454	218890000	27	82	10	10	10	1	6	8	8	6
		0.374514	-0.286606	Q08850	Q08850	Syntaxin-4	Stx4	3060	sp|Q08850|STX4_RAT Syntaxin-4 OS=Rattus norvegicus OX=10116 GN=Stx4 PE=1 SV=2		Color2 [A=255, R=169, G=169, B=169]	1	4					10116												5	5	5	19.1	19.1	19.1	34.195	0	13.253	31564000	15	27	5	5	5	1	2	2	2	4
		1.59324	-0.286521	D3ZFQ8	D3ZFQ8		Cyc1	801	tr|D3ZFQ8|D3ZFQ8_RAT Cytochrome c-1 OS=Rattus norvegicus OX=10116 GN=Cyc1 PE=1 SV=3		Color2 [A=255, R=169, G=169, B=169]	1	4					10116									+	MIM	CIII subunits;Complex III;Cytochromes;Electron carriers;Heme-containing proteins;Metabolism;Metals and cofactors;OXPHOS;OXPHOS subunits	12	12	12	33.7	33.7	33.7	35.434	0	286.47	3628300000	14	317	12	12	12	1	12	12	11	12
		2.11945	-0.285946	B1WBW4	B1WBW4	Armadillo repeat-containing protein 10	Armc10	439	sp|B1WBW4|ARM10_RAT Armadillo repeat-containing protein 10 OS=Rattus norvegicus OX=10116 GN=Armc10 PE=1 SV=1		Color2 [A=255, R=169, G=169, B=169]	1	4					10116									+	MOM	Fission;Mitochondrial dynamics and surveillance;Trafficking	7	7	7	29.7	29.7	29.7	33.421	0	10.902	106330000	12	39	7	7	7	1	6	6	6	6
		0.836839	-0.285773	A0A0G2K264	A0A0G2K264			163	tr|A0A0G2K264|A0A0G2K264_RAT Death-associated protein 3 OS=Rattus norvegicus OX=10116 GN=Dap3 PE=1 SV=1		Color2 [A=255, R=169, G=169, B=169]	1	4					10116												9	9	9	28.2	28.2	28.2	46.665	0	17.002	125540000	24	48	9	9	9	1	5	4	8	7
		1.36449	-0.28576	Q3MIE9	Q3MIE9		Sms	3145	tr|Q3MIE9|Q3MIE9_RAT Spermine synthase OS=Rattus norvegicus OX=10116 GN=Sms PE=1 SV=1		Color2 [A=255, R=169, G=169, B=169]	1	4					10116												3	3	3	10.9	10.9	10.9	41.31	0	4.3646	12971000	20	16	3	3	3	1	2	2	3	2
		2.06943	-0.285723	B5DES0;M0R8K2	B5DES0;M0R8K2		Snrpd2;Snrpd2l	579	tr|B5DES0|B5DES0_RAT Small nuclear ribonucleoprotein Sm D2 OS=Rattus norvegicus OX=10116 GN=Snrpd2 PE=1 SV=1;tr|M0R8K2|M0R8K2_RAT Small nuclear ribonucleoprotein Sm D2 OS=Rattus norvegicus OX=10116 GN=Snrpd2l PE=3 SV=1		Color2 [A=255, R=169, G=169, B=169]	1	4					10116												7	7	7	64.4	64.4	64.4	13.527	0	43.366	379170000	7	101	NaN	NaN	NaN	2	5	4	6	5
		3.09582	-0.285582	A1A5Q1	A1A5Q1		Parp9	329	tr|A1A5Q1|A1A5Q1_RAT Poly [ADP-ribose] polymerase OS=Rattus norvegicus OX=10116 GN=Parp9 PE=1 SV=1		Color2 [A=255, R=169, G=169, B=169]	1	4					10116												22	22	22	35.4	35.4	35.4	92.214	0	150.68	528360000	43	217	22	22	22	1	20	21	19	18
		0.691223	-0.285483	A0A0G2JSK1	A0A0G2JSK1			11	tr|A0A0G2JSK1|A0A0G2JSK1_RAT RCG20603 OS=Rattus norvegicus OX=10116 GN=Serpina3c PE=3 SV=1		Color2 [A=255, R=169, G=169, B=169]	1	4					10116												22	1	0	60.6	2.9	0	46.477	0	41.614	559020000	23	45	22	1	0	1	20	19	18	19
		0.880685	-0.28531	D3ZAQ0	D3ZAQ0		Fundc2	707	tr|D3ZAQ0|D3ZAQ0_RAT FUN14 domain-containing 2 OS=Rattus norvegicus OX=10116 GN=Fundc2 PE=1 SV=1		Color2 [A=255, R=169, G=169, B=169]	1	4					10116									+	MOM	Mitochondrial dynamics and surveillance;Organelle contact sites;Signaling	2	2	2	13.9	13.9	13.9	16.344	0	3.5496	28203000	8	17	2	2	2	1	2	1	2	2
		1.13556	-0.284258	Q7TNK6	Q7TNK6	tRNA (guanine(10)-N2)-methyltransferase homolog	Trmt11	4270	sp|Q7TNK6|TRM11_RAT tRNA (guanine(10)-N2)-methyltransferase homolog OS=Rattus norvegicus OX=10116 GN=Trmt11 PE=2 SV=1		Color2 [A=255, R=169, G=169, B=169]	1	4					10116												1	1	1	2.6	2.6	2.6	53.102	0.0046667	2.0701	9228000	24	6	1	1	1	1	1	0	1	1
		0.832848	-0.282747	D3ZRK0	D3ZRK0		Fam83h	959	tr|D3ZRK0|D3ZRK0_RAT Family with sequence similarity 83, member H OS=Rattus norvegicus OX=10116 GN=Fam83h PE=1 SV=1		Color2 [A=255, R=169, G=169, B=169]	1	4					10116												4	4	4	5.2	5.2	5.2	131.16	0	12.076	29430000	67	18	4	4	4	1	3	2	2	2
		0.728944	-0.281411	P52020	P52020	Squalene monooxygenase	Sqle	2718	sp|P52020|ERG1_RAT Squalene monooxygenase OS=Rattus norvegicus OX=10116 GN=Sqle PE=1 SV=1		Color2 [A=255, R=169, G=169, B=169]	1	4					10116												4	4	4	10.6	10.6	10.6	64.023	0	9.9482	43521000	29	22	4	4	4	1	2	2	2	2
		0.820598	-0.280796	Q99ND9	Q99ND9	RWD domain-containing protein 1	Rwdd1	4452	sp|Q99ND9|RWDD1_RAT RWD domain-containing protein 1 OS=Rattus norvegicus OX=10116 GN=Rwdd1 PE=2 SV=1		Color2 [A=255, R=169, G=169, B=169]	1	4					10116												3	3	3	14	14	14	27.782	0	6.6769	71761000	8	27	3	3	3	1	3	2	3	2
		0.780028	-0.279539	B2RYM1	B2RYM1		Angptl6	505	tr|B2RYM1|B2RYM1_RAT Angiopoietin-like 6 OS=Rattus norvegicus OX=10116 GN=Angptl6 PE=1 SV=1		Color2 [A=255, R=169, G=169, B=169]	1	4					10116												2	2	2	4.8	4.8	4.8	50.916	0.0046594	2.0455	9347300	27	13	2	2	2	1	2	1	2	1
		1.70891	-0.279418	P62074	P62074	Mitochondrial import inner membrane translocase subunit Tim10	Timm10	2798	sp|P62074|TIM10_RAT Mitochondrial import inner membrane translocase subunit Tim10 OS=Rattus norvegicus OX=10116 GN=Timm10 PE=3 SV=1		Color2 [A=255, R=169, G=169, B=169]	1	4					10116									+	MIM	Chaperones;Protein homeostasis;Protein import and sorting;Protein import, sorting and homeostasis	3	3	3	16.7	16.7	16.7	10.333	0	19.086	149530000	7	44	3	3	3	1	2	2	2	3
		1.31433	-0.277334	Q6PCU2;D3ZJ78	Q6PCU2	V-type proton ATPase subunit E 1	Atp6v1e1	4201	sp|Q6PCU2|VATE1_RAT V-type proton ATPase subunit E 1 OS=Rattus norvegicus OX=10116 GN=Atp6v1e1 PE=1 SV=1		Color2 [A=255, R=169, G=169, B=169]	1	4					10116												7	7	7	29.6	29.6	29.6	26.128	0	88.994	307380000	13	87	NaN	NaN	NaN	2	7	6	6	7
		0.297162	-0.277324	P68370;Q68FR8	P68370;Q68FR8	Tubulin alpha-1A chain;Tubulin alpha-3 chain	Tuba1a;Tuba3a	2884	sp|P68370|TBA1A_RAT Tubulin alpha-1A chain OS=Rattus norvegicus OX=10116 GN=Tuba1a PE=1 SV=1;sp|Q68FR8|TBA3_RAT Tubulin alpha-3 chain OS=Rattus norvegicus OX=10116 GN=Tuba3b PE=2 SV=1		Color2 [A=255, R=169, G=169, B=169]	1	4					10116												32	1	1	69.8	3.1	3.1	50.135	0.0011751	2.7509	14432000	21	10	NaN	NaN	NaN	2	27	30	29	26
		0.354209	-0.277216	F1M1X9;Q3MJK5	F1M1X9;Q3MJK5	Cyclin-dependent kinase 12	Cdk13;Cdk12	1604	tr|F1M1X9|F1M1X9_RAT Cyclin-dependent kinase 13 OS=Rattus norvegicus OX=10116 GN=Cdk13 PE=1 SV=3;sp|Q3MJK5|CDK12_RAT Cyclin-dependent kinase 12 OS=Rattus norvegicus OX=10116 GN=Cdk12 PE=1 SV=1		Color2 [A=255, R=169, G=169, B=169]	1	4					10116												3	2	2	2.8	2.3	2.3	164.4	0	3.9561	4779200	66	2	NaN	NaN	NaN	2	2	2	3	2
		1.6214	-0.276909	A0A140UHX9	A0A140UHX9			311	tr|A0A140UHX9|A0A140UHX9_RAT CCZ1 homolog B, vacuolar protein-trafficking and biogenesis-associated OS=Rattus norvegicus OX=10116 GN=Ccz1b PE=1 SV=1		Color2 [A=255, R=169, G=169, B=169]	1	4					10116												6	6	6	17.3	17.3	17.3	55.596	0	9.7892	117740000	29	33	6	6	6	1	6	5	5	6
		1.0113	-0.276065	B5DFA1	B5DFA1	TBC1 domain family member 2A	Tbc1d2	598	sp|B5DFA1|TBD2A_RAT TBC1 domain family member 2A OS=Rattus norvegicus OX=10116 GN=Tbc1d2 PE=2 SV=1		Color2 [A=255, R=169, G=169, B=169]	1	4					10116												4	4	4	5.5	5.5	5.5	104.97	0	8.9634	40055000	50	30	4	4	4	1	2	1	2	3
		2.1648	-0.276047	F1LPV8	F1LPV8	Succinyl-CoA ligase subunit beta	Suclg2	1500	tr|F1LPV8|F1LPV8_RAT Succinate--CoA ligase [GDP-forming] subunit beta, mitochondrial OS=Rattus norvegicus OX=10116 GN=Suclg2 PE=1 SV=2		Color2 [A=255, R=169, G=169, B=169]	1	4					10116									+	Matrix	Carbohydrate metabolism;Itaconate metabolism;Metabolism;Nucleotide metabolism;Nucleotide synthesis and processing;TCA cycle	27	27	27	58.2	58.2	58.2	46.638	0	323.31	10144000000	28	511	27	27	27	1	21	23	21	23
		0.558239	-0.274045	Q6AYG3	Q6AYG3	Protein prune homolog	Prune	4070	sp|Q6AYG3|PRUN1_RAT Exopolyphosphatase PRUNE1 OS=Rattus norvegicus OX=10116 GN=Prune1 PE=1 SV=1		Color2 [A=255, R=169, G=169, B=169]	1	4					10116												10	10	10	29.1	29.1	29.1	49.998	0	17.944	101460000	23	40	10	10	10	1	3	3	5	4
		1.64259	-0.272706	A0A0G2K865	A0A0G2K865			246	tr|A0A0G2K865|A0A0G2K865_RAT Tumor protein D52 OS=Rattus norvegicus OX=10116 GN=Tpd52 PE=1 SV=1		Color2 [A=255, R=169, G=169, B=169]	1	4					10116												7	7	7	34.8	34.8	34.8	26.883	0	93.898	193600000	10	69	7	7	7	1	5	5	5	3
		0.133148	-0.272345	O08587	O08587	Nuclear pore complex protein Nup50	Nup50	1919	sp|O08587|NUP50_RAT Nuclear pore complex protein Nup50 OS=Rattus norvegicus OX=10116 GN=Nup50 PE=2 SV=2		Color2 [A=255, R=169, G=169, B=169]	1	4					10116												3	3	3	9	9	9	49.817	0	5.8651	21160000	26	10	3	3	3	1	1	2	1	1
		0.882037	-0.271975	P13221	P13221	Aspartate aminotransferase, cytoplasmic	Got1	2299	sp|P13221|AATC_RAT Aspartate aminotransferase, cytoplasmic OS=Rattus norvegicus OX=10116 GN=Got1 PE=1 SV=3		Color2 [A=255, R=169, G=169, B=169]	1	4					10116												29	29	29	73.4	73.4	73.4	46.428	0	323.31	21137000000	23	581	29	29	29	1	26	27	27	28
		0.738852	-0.271956	Q91ZW6	Q91ZW6	Trimethyllysine dioxygenase, mitochondrial	Tmlhe	4401	sp|Q91ZW6|TMLH_RAT Trimethyllysine dioxygenase, mitochondrial OS=Rattus norvegicus OX=10116 GN=Tmlhe PE=1 SV=2		Color2 [A=255, R=169, G=169, B=169]	1	4					10116									+	Matrix	Carnitine synthesis and transport;Metabolism;Metals and cofactors	5	5	5	16.6	16.6	16.6	49.567	0	14.389	96024000	27	40	5	5	5	1	5	5	5	5
		1.03847	-0.27158	P97615	P97615	Thioredoxin, mitochondrial	Txn2	2978	sp|P97615|THIOM_RAT Thioredoxin, mitochondrial OS=Rattus norvegicus OX=10116 GN=Txn2 PE=2 SV=1		Color2 [A=255, R=169, G=169, B=169]	1	4					10116									+	Matrix	Detoxification;Metabolism;ROS and glutathione metabolism;Vitamin C metabolism;Vitamin metabolism	5	5	5	37.3	37.3	37.3	18.232	0	49.505	729170000	6	80	5	5	5	1	4	5	4	2
		0.930108	-0.271349	P27139	P27139	Carbonic anhydrase 2	Ca2	2497	sp|P27139|CAH2_RAT Carbonic anhydrase 2 OS=Rattus norvegicus OX=10116 GN=Ca2 PE=1 SV=2		Color2 [A=255, R=169, G=169, B=169]	1	4					10116												17	17	17	66.2	66.2	66.2	29.113	0	323.31	5297600000	13	357	17	17	17	1	14	16	12	15
		0.991129	-0.271018	B2RZB6	B2RZB6		Lsm8	544	tr|B2RZB6|B2RZB6_RAT U6 snRNA-associated Sm-like protein LSm8 OS=Rattus norvegicus OX=10116 GN=Lsm8 PE=1 SV=1		Color2 [A=255, R=169, G=169, B=169]	1	4					10116												5	5	5	82.3	82.3	82.3	10.403	0	9.0602	48913000	7	26	5	5	5	1	4	4	3	4
		1.1941	-0.270705	D3ZF16	D3ZF16	Lipase maturation factor	Lmf1	778	tr|D3ZF16|D3ZF16_RAT Lipase maturation factor OS=Rattus norvegicus OX=10116 GN=Lmf1 PE=1 SV=3		Color2 [A=255, R=169, G=169, B=169]	1	4					10116												3	3	3	7.3	7.3	7.3	65.986	0	8.8641	87155000	19	39	3	3	3	1	3	3	3	2
		0.904506	-0.270551	P20761	P20761	Ig gamma-2B chain C region	Igh-1a	2428	sp|P20761|IGG2B_RAT Ig gamma-2B chain C region OS=Rattus norvegicus OX=10116 GN=Igh-1a PE=1 SV=1		Color2 [A=255, R=169, G=169, B=169]	1	4					10116												7	7	7	24.6	24.6	24.6	36.497	0	46.47	916810000	10	143	7	7	7	1	7	7	7	5
		1.23599	-0.270522	A0A0G2JUH4	A0A0G2JUH4			43	tr|A0A0G2JUH4|A0A0G2JUH4_RAT Polynucleotide kinase 3-phosphatase OS=Rattus norvegicus OX=10116 GN=Pnkp PE=1 SV=1		Color2 [A=255, R=169, G=169, B=169]	1	4					10116												5	5	5	11.1	11.1	11.1	59.844	0	7.3185	48323000	35	28	5	5	5	1	3	3	4	4
		1.09185	-0.270425	Q8K3P6	Q8K3P6	Calcium-binding mitochondrial carrier protein SCaMC-2	Slc25a25	4343	sp|Q8K3P6|SCMC2_RAT Calcium-binding mitochondrial carrier protein SCaMC-2 OS=Rattus norvegicus OX=10116 GN=Slc25a25 PE=1 SV=1		Color2 [A=255, R=169, G=169, B=169]	1	4					10116									+	MIM	Calcium homeostasis;EF hand proteins;Metabolism;Nucleotide import;Nucleotide metabolism;Signaling;SLC25A family;Small molecule transport	7	7	6	19.6	19.6	17.9	52.694	0	28.618	137550000	28	78	7	7	6	1	6	6	6	5
		1.48108	-0.270237	D3ZRE7	D3ZRE7		Swap70	956	tr|D3ZRE7|D3ZRE7_RAT SWAP complex protein (Predicted), isoform CRA_b OS=Rattus norvegicus OX=10116 GN=Swap70 PE=1 SV=1		Color2 [A=255, R=169, G=169, B=169]	1	4					10116												15	15	15	35	35	35	68.773	0	104.55	238280000	38	93	15	15	15	1	12	11	12	9
		0.583026	-0.270193	Q71UE8	Q71UE8	NEDD8	Nedd8	4248	sp|Q71UE8|NEDD8_RAT NEDD8 OS=Rattus norvegicus OX=10116 GN=Nedd8 PE=1 SV=1		Color2 [A=255, R=169, G=169, B=169]	1	4					10116												4	4	4	42	42	42	8.9723	0	16.073	289500000	4	55	4	4	4	1	3	4	3	4
		1.48869	-0.270129	Q62839	Q62839	Golgin subfamily A member 2	Golga2	3767	sp|Q62839|GOGA2_RAT Golgin subfamily A member 2 OS=Rattus norvegicus OX=10116 GN=Golga2 PE=1 SV=4		Color2 [A=255, R=169, G=169, B=169]	1	4					10116												18	18	18	25.7	25.7	25.7	112.87	0	89.637	252600000	43	145	18	18	18	1	11	11	11	14
		0.570124	-0.270109	F1LR36	F1LR36		Supt6h	1515	tr|F1LR36|F1LR36_RAT Transcription elongation factor spt6 OS=Rattus norvegicus OX=10116 GN=Supt6h PE=1 SV=2		Color2 [A=255, R=169, G=169, B=169]	1	4					10116												8	8	8	6.7	6.7	6.7	199.01	0	9.9858	29555000	80	21	8	8	8	1	2	4	3	3
		1.52701	-0.269899	D4A629	D4A629		Pcmtd1	1258	tr|D4A629|D4A629_RAT Protein-L-isoaspartate (D-aspartate) O-methyltransferase domain-containing 1 OS=Rattus norvegicus OX=10116 GN=Pcmtd1 PE=1 SV=1		Color2 [A=255, R=169, G=169, B=169]	1	4					10116												2	2	2	7.8	7.8	7.8	40.653	0.0020661	2.4787	24174000	18	6	2	2	2	1	1	1	1	1
		1.30455	-0.269275	D4A030	D4A030		Ubp1	1137	tr|D4A030|D4A030_RAT Upstream-binding protein 1 OS=Rattus norvegicus OX=10116 GN=Ubp1 PE=1 SV=1		Color2 [A=255, R=169, G=169, B=169]	1	4					10116												2	1	1	6.5	3.1	3.1	60.162	0	3.9332	17018000	18	11	2	1	1	1	2	2	2	2
		2.06621	-0.268928	A0A0G2JU77	A0A0G2JU77			38	tr|A0A0G2JU77|A0A0G2JU77_RAT Eukaryotic translation initiation factor 3 subunit K OS=Rattus norvegicus OX=10116 GN=Eif3k PE=1 SV=1		Color2 [A=255, R=169, G=169, B=169]	1	4					10116												5	5	5	34	34	34	24.792	0	8.5655	196490000	11	28	5	5	5	1	3	2	4	2
		2.20217	-0.268498	D3ZLS5	D3ZLS5		Hectd1	895	tr|D3ZLS5|D3ZLS5_RAT HECT-type E3 ubiquitin transferase OS=Rattus norvegicus OX=10116 GN=Hectd1 PE=1 SV=3		Color2 [A=255, R=169, G=169, B=169]	1	4					10116												15	15	15	6.9	6.9	6.9	289.03	0	37.734	167790000	126	103	15	15	15	1	12	10	11	9
		1.2699	-0.268361	P50297;G3V9I5	P50297	Arylamine N-acetyltransferase 1	Nat1	2689	sp|P50297|ARY1_RAT Arylamine N-acetyltransferase 1 OS=Rattus norvegicus OX=10116 GN=Nat1 PE=1 SV=1		Color2 [A=255, R=169, G=169, B=169]	1	4					10116												9	9	5	34.8	34.8	19.3	33.437	0	69.688	1173700000	15	141	NaN	NaN	NaN	2	7	8	6	9
		0.708897	-0.26801	P11240	P11240	Cytochrome c oxidase subunit 5A, mitochondrial	Cox5a	2260	sp|P11240|COX5A_RAT Cytochrome c oxidase subunit 5A, mitochondrial OS=Rattus norvegicus OX=10116 GN=Cox5a PE=1 SV=1		Color2 [A=255, R=169, G=169, B=169]	1	4					10116									+	MIM	CIV subunits;Complex IV;OXPHOS;OXPHOS subunits	8	8	8	43.8	43.8	43.8	16.129	0	256.16	2886000000	11	163	8	8	8	1	7	8	8	8
		1.29909	-0.267549	B5DFD8	B5DFD8	SH3 domain-binding glutamic acid-rich-like protein	Sh3bgrl	603	tr|B5DFD8|B5DFD8_RAT SH3 domain-binding glutamic acid-rich-like protein OS=Rattus norvegicus OX=10116 GN=Sh3bgrl PE=1 SV=1		Color2 [A=255, R=169, G=169, B=169]	1	4					10116												5	5	5	64	64	64	12.8	0	54.72	313670000	8	86	5	5	5	1	4	5	5	5
		1.64568	-0.267356	A0A0G2QC15	A0A0G2QC15			296	tr|A0A0G2QC15|A0A0G2QC15_RAT HIV-1 Tat interactive protein 2 OS=Rattus norvegicus OX=10116 GN=Htatip2 PE=1 SV=1		Color2 [A=255, R=169, G=169, B=169]	1	4					10116												6	6	6	22.5	22.5	22.5	30.01	0	9.3884	79580000	14	32	6	6	6	1	5	3	6	5
		1.0231	-0.267281	P62076	P62076	Mitochondrial import inner membrane translocase subunit Tim13	Timm13	2799	sp|P62076|TIM13_RAT Mitochondrial import inner membrane translocase subunit Tim13 OS=Rattus norvegicus OX=10116 GN=Timm13 PE=3 SV=1		Color2 [A=255, R=169, G=169, B=169]	1	4					10116									+	MIM	Chaperones;Protein homeostasis;Protein import and sorting;Protein import, sorting and homeostasis	4	4	4	56.8	56.8	56.8	10.458	0	23.413	495140000	6	51	4	4	4	1	3	2	2	2
		1.14207	-0.267111	F1MAF2	F1MAF2		Akap17a	1663	tr|F1MAF2|F1MAF2_RAT A-kinase-anchoring protein 17A OS=Rattus norvegicus OX=10116 GN=Akap17a PE=1 SV=1		Color2 [A=255, R=169, G=169, B=169]	1	4					10116												3	3	3	4.5	4.5	4.5	77.554	0.00024564	3.4833	97551000	35	21	3	3	3	1	2	3	2	3
		2.21783	-0.266922	P10860	P10860	Glutamate dehydrogenase 1, mitochondrial	Glud1	2252	sp|P10860|DHE3_RAT Glutamate dehydrogenase 1, mitochondrial OS=Rattus norvegicus OX=10116 GN=Glud1 PE=1 SV=2		Color2 [A=255, R=169, G=169, B=169]	1	4					10116									+	Matrix	Amino acid metabolism;GABA metabolism;Glutamate metabolism;Metabolism	58	58	58	76.7	76.7	76.7	61.415	0	323.31	112760000000	33	2745	58	58	58	1	42	43	41	38
		1.10841	-0.266635	F1M6D0	F1M6D0		Mrps6	1621	tr|F1M6D0|F1M6D0_RAT Mitochondrial ribosomal protein S6 OS=Rattus norvegicus OX=10116 GN=Mrps6 PE=1 SV=2		Color2 [A=255, R=169, G=169, B=169]	1	4					10116									+	Matrix	Mitochondrial central dogma;Mitochondrial ribosome;Translation	3	3	3	20	20	20	14.341	0.0004754	2.9122	34844000	8	18	3	3	3	1	2	2	2	2
		2.06983	-0.266428	F1M265;P0C5E3	F1M265;P0C5E3	Palladin	Palld	1605	tr|F1M265|F1M265_RAT Uncharacterized protein OS=Rattus norvegicus OX=10116 PE=1 SV=3;sp|P0C5E3|PALLD_RAT Palladin (Fragment) OS=Rattus norvegicus OX=10116 GN=Palld PE=1 SV=1		Color2 [A=255, R=169, G=169, B=169]	1	4					10116												6	6	6	8.9	8.9	8.9	108.34	0	12.215	31902000	41	28	NaN	NaN	NaN	2	1	4	2	1
		1.9793	-0.265803	Q07803	Q07803	Elongation factor G, mitochondrial	Gfm1	3045	sp|Q07803|EFGM_RAT Elongation factor G, mitochondrial OS=Rattus norvegicus OX=10116 GN=Gfm1 PE=1 SV=2		Color2 [A=255, R=169, G=169, B=169]	1	4					10116									+	Matrix	Mitochondrial central dogma;Translation;Translation factors	19	19	19	32.2	32.2	32.2	83.456	0	85.965	889820000	40	225	19	19	19	1	17	15	15	16
		0.921661	-0.265177	Q9Z144	Q9Z144	Galectin-2	Lgals2	4649	sp|Q9Z144|LEG2_RAT Galectin-2 OS=Rattus norvegicus OX=10116 GN=Lgals2 PE=2 SV=1		Color2 [A=255, R=169, G=169, B=169]	1	4					10116												6	6	6	53.8	53.8	53.8	14.732	0	14.669	104550000	9	29	6	6	6	1	4	5	4	4
		2.09678	-0.264332	Q6P791	Q6P791	Ragulator complex protein LAMTOR1	Lamtor1	4177	sp|Q6P791|LTOR1_RAT Ragulator complex protein LAMTOR1 OS=Rattus norvegicus OX=10116 GN=Lamtor1 PE=1 SV=1		Color2 [A=255, R=169, G=169, B=169]	1	4					10116												6	6	6	56.5	56.5	56.5	17.721	0	44.301	142510000	9	50	6	6	6	1	4	4	4	5
		1.99943	-0.264006	P29410	P29410	Adenylate kinase 2, mitochondrial;Adenylate kinase 2, mitochondrial, N-terminally processed	Ak2	2525	sp|P29410|KAD2_RAT Adenylate kinase 2, mitochondrial OS=Rattus norvegicus OX=10116 GN=Ak2 PE=2 SV=2		Color2 [A=255, R=169, G=169, B=169]	1	4					10116									+	IMS	Metabolism;Nucleotide metabolism;Nucleotide synthesis and processing	21	21	21	74.9	74.9	74.9	26.379	0	323.31	11128000000	14	513	21	21	21	1	17	16	18	18
		0.824223	-0.263313	Q62761;Q62762;Q62763	Q62761;Q62762;Q62763	Casein kinase I isoform gamma-1;Casein kinase I isoform gamma-2;Casein kinase I isoform gamma-3	Csnk1g1;Csnk1g2;Csnk1g3	3751	sp|Q62761|KC1G1_RAT Casein kinase I isoform gamma-1 OS=Rattus norvegicus OX=10116 GN=Csnk1g1 PE=2 SV=1;sp|Q62762|KC1G2_RAT Casein kinase I isoform gamma-2 OS=Rattus norvegicus OX=10116 GN=Csnk1g2 PE=1 SV=2;sp|Q62763|KC1G3_RAT Casein kinase I isoform gamma-		Color2 [A=255, R=169, G=169, B=169]	1	4					10116												2	2	2	6.4	6.4	6.4	45.126	0.0057093	1.9493	6329100	22	2	NaN	NaN	NaN	3	1	1	1	1
		1.02439	-0.263238	Q923V4	Q923V4	F-box only protein 6	Fbxo6	4417	sp|Q923V4|FBX6_RAT F-box only protein 6 OS=Rattus norvegicus OX=10116 GN=Fbxo6 PE=1 SV=1		Color2 [A=255, R=169, G=169, B=169]	1	4					10116												3	3	3	11.3	11.3	11.3	32.786	0.004226	2.0777	67406000	16	21	3	3	3	1	3	2	2	1
		1.89845	-0.261926	Q5BJP6	Q5BJP6	Ribosome-releasing factor 2, mitochondrial	Gfm2	3345	sp|Q5BJP6|RRF2M_RAT Ribosome-releasing factor 2, mitochondrial OS=Rattus norvegicus OX=10116 GN=Gfm2 PE=2 SV=2		Color2 [A=255, R=169, G=169, B=169]	1	4					10116									+	Matrix	Mitochondrial central dogma;Translation;Translation factors	8	8	8	14.8	14.8	14.8	85.913	0	17.1	86192000	37	67	8	8	8	1	8	8	7	7
		1.20263	-0.261624	P12785	P12785	Fatty acid synthase;[Acyl-carrier-protein] S-acetyltransferase;[Acyl-carrier-protein] S-malonyltransferase;3-oxoacyl-[acyl-carrier-protein] synthase;3-oxoacyl-[acyl-carrier-protein] reductase;3-hydroxyacyl-[acyl-carrier-protein] dehydratase;Enoyl-[acyl-carrier-protein] reductase;Oleoyl-[acyl-carrier-protein] hydrolase	Fasn	2291	sp|P12785|FAS_RAT Fatty acid synthase OS=Rattus norvegicus OX=10116 GN=Fasn PE=1 SV=3		Color2 [A=255, R=169, G=169, B=169]	1	4					10116									+	IMS	Lipid metabolism;Metabolism	134	134	134	67.5	67.5	67.5	272.65	0	323.31	67598000000	115	3248	134	134	134	1	121	124	121	116
		0.666073	-0.261006	D3ZAS9	D3ZAS9		Ddrgk1	710	tr|D3ZAS9|D3ZAS9_RAT DDRGK domain-containing protein 1 OS=Rattus norvegicus OX=10116 GN=Ddrgk1 PE=1 SV=1		Color2 [A=255, R=169, G=169, B=169]	1	4					10116												7	7	7	28.9	28.9	28.9	38.605	0	79.173	194320000	14	74	7	7	7	1	6	5	4	6
		0.976453	-0.260925	P61805	P61805	Dolichyl-diphosphooligosaccharide--protein glycosyltransferase subunit DAD1	Dad1	2792	sp|P61805|DAD1_RAT Dolichyl-diphosphooligosaccharide--protein glycosyltransferase subunit DAD1 OS=Rattus norvegicus OX=10116 GN=Dad1 PE=3 SV=3		Color2 [A=255, R=169, G=169, B=169]	1	4					10116												4	4	4	35.4	35.4	35.4	12.497	0	28.077	636070000	5	50	4	4	4	1	3	3	3	3
		0.12157	-0.260176	B4F7E7	B4F7E7		Mpp5	560	sp|B4F7E7|PALS1_RAT Protein PALS1 OS=Rattus norvegicus OX=10116 GN=Pals1 PE=1 SV=1		Color2 [A=255, R=169, G=169, B=169]	1	4					10116												3	3	3	8	8	8	77.152	0	14.169	16540000	40	13	3	3	3	1	1	1	1	0
		1.67023	-0.258097	Q03336	Q03336	Regucalcin	Rgn	3018	sp|Q03336|RGN_RAT Regucalcin OS=Rattus norvegicus OX=10116 GN=Rgn PE=1 SV=3		Color2 [A=255, R=169, G=169, B=169]	1	4					10116												32	32	32	98.7	98.7	98.7	33.389	0	323.31	35295000000	19	1003	32	32	32	1	27	28	28	27
		1.06759	-0.257485	P26772	P26772	10 kDa heat shock protein, mitochondrial	Hspe1	2495	sp|P26772|CH10_RAT 10 kDa heat shock protein, mitochondrial OS=Rattus norvegicus OX=10116 GN=Hspe1 PE=1 SV=3		Color2 [A=255, R=169, G=169, B=169]	1	4					10116									+	Matrix	Chaperones;Protein homeostasis;Protein import, sorting and homeostasis	14	14	14	88.2	88.2	88.2	10.902	0	73.268	14510000000	8	210	14	14	14	1	13	13	12	13
		2.14686	-0.25716	Q6DGG0;M0RB67	Q6DGG0;M0RB67	Peptidyl-prolyl cis-trans isomerase D	Ppid;Ppidl1	4108	sp|Q6DGG0|PPID_RAT Peptidyl-prolyl cis-trans isomerase D OS=Rattus norvegicus OX=10116 GN=Ppid PE=1 SV=3;tr|M0RB67|M0RB67_RAT Peptidylprolyl isomerase D-like 1 OS=Rattus norvegicus OX=10116 GN=Ppidl1 PE=4 SV=2		Color2 [A=255, R=169, G=169, B=169]	1	4					10116												17	16	16	50.5	48.6	48.6	40.765	0	24.175	6427900000	21	165	NaN	NaN	NaN	2	14	12	12	11
		0.804301	-0.256485	D3ZCA0	D3ZCA0		Prosc	731	tr|D3ZCA0|D3ZCA0_RAT Pyridoxal phosphate homeostasis protein OS=Rattus norvegicus OX=10116 GN=Plpbp PE=1 SV=1		Color2 [A=255, R=169, G=169, B=169]	1	4					10116												8	8	8	40	40	40	30.104	0	22.849	280410000	14	52	8	8	8	1	3	3	4	6
		0.181125	-0.256071	Q66H65	Q66H65	NEDD4-binding protein 2-like 2	N4bp2l2	3946	sp|Q66H65|N42L2_RAT NEDD4-binding protein 2-like 2 OS=Rattus norvegicus OX=10116 GN=N4bp2l2 PE=2 SV=1		Color2 [A=255, R=169, G=169, B=169]	1	4					10116												2	2	2	5.7	5.7	5.7	65.665	0.0033587	2.1581	25638000	31	3	2	2	2	1	1	1	1	1
		1.7319	-0.254599	D3ZIK8	D3ZIK8		Fbxo38	839	tr|D3ZIK8|D3ZIK8_RAT F-box protein 38 OS=Rattus norvegicus OX=10116 GN=Fbxo38 PE=4 SV=1		Color2 [A=255, R=169, G=169, B=169]	1	4					10116												3	3	3	4.3	4.3	4.3	133.71	0.00047619	2.9275	881990000	53	4	3	3	3	1	2	1	1	1
		0.300876	-0.254203	D3ZJ92	D3ZJ92		Prpf40a	852	tr|D3ZJ92|D3ZJ92_RAT Pre-mRNA processing factor 40 homolog A (Yeast) (Predicted) OS=Rattus norvegicus OX=10116 GN=Prpf40a PE=1 SV=1		Color2 [A=255, R=169, G=169, B=169]	1	4					10116												6	6	6	8.6	8.6	8.6	108.47	0	6.5803	80955000	34	35	6	6	6	1	2	2	3	2
		0.934144	-0.253617	P97571	P97571	Calpain-1 catalytic subunit	Capn1	2972	sp|P97571|CAN1_RAT Calpain-1 catalytic subunit OS=Rattus norvegicus OX=10116 GN=Capn1 PE=1 SV=1		Color2 [A=255, R=169, G=169, B=169]	1	4					10116												20	20	20	31.6	31.6	31.6	82.118	0	61.715	375420000	41	142	20	20	20	1	15	16	15	12
		0.909538	-0.2533	D3ZUM4	D3ZUM4	Beta-galactosidase	Glb1	1022	tr|D3ZUM4|D3ZUM4_RAT Beta-galactosidase OS=Rattus norvegicus OX=10116 GN=Glb1 PE=1 SV=1		Color2 [A=255, R=169, G=169, B=169]	1	4					10116												11	11	11	21.9	21.9	21.9	73.227	0	75.104	443780000	26	116	11	11	11	1	7	10	11	8
		1.19443	-0.253128	Q9Z2L0	Q9Z2L0	Voltage-dependent anion-selective channel protein 1	Vdac1	4675	sp|Q9Z2L0|VDAC1_RAT Voltage-dependent anion-selective channel protein 1 OS=Rattus norvegicus OX=10116 GN=Vdac1 PE=1 SV=4		Color2 [A=255, R=169, G=169, B=169]	1	4					10116									+	MOM	Calcium homeostasis;Mitochondrial dynamics and surveillance;Mitochondrial permeability transition pore;Organelle contact sites;Signaling;Small molecule transport	24	24	24	86.9	86.9	86.9	30.755	0	269.13	9679100000	17	591	24	24	24	1	20	20	19	21
		1.34757	-0.252277	P62489	P62489	DNA-directed RNA polymerase II subunit RPB7	Polr2g	2817	sp|P62489|RPB7_RAT DNA-directed RNA polymerase II subunit RPB7 OS=Rattus norvegicus OX=10116 GN=Polr2g PE=2 SV=1		Color2 [A=255, R=169, G=169, B=169]	1	4					10116												1	1	1	7.6	7.6	7.6	19.294	0.0078159	1.8535	10050000	10	3	1	1	1	1	1	1	1	1
		1.24047	-0.251681	Q8CF97	Q8CF97	Deubiquitinating protein VCIP135	Vcpip1	4327	sp|Q8CF97|VCIP1_RAT Deubiquitinating protein VCPIP1 OS=Rattus norvegicus OX=10116 GN=Vcpip1 PE=1 SV=2		Color2 [A=255, R=169, G=169, B=169]	1	4					10116												13	13	13	16	16	16	134.56	0	30.869	210490000	71	86	13	13	13	1	7	7	9	5
		1.19347	-0.25027	Q498S5	Q498S5		Pex7	3177	tr|Q498S5|Q498S5_RAT Peroxin-7 OS=Rattus norvegicus OX=10116 GN=Pex7 PE=1 SV=1		Color2 [A=255, R=169, G=169, B=169]	1	4					10116												3	3	3	16.4	16.4	16.4	35.528	0	3.6664	26453000	11	7	3	3	3	1	1	1	1	1
		1.64313	-0.249127	D4ABD7	D4ABD7		Trip11	1360	tr|D4ABD7|D4ABD7_RAT Thyroid hormone receptor interactor 11 OS=Rattus norvegicus OX=10116 GN=Trip11 PE=1 SV=3		Color2 [A=255, R=169, G=169, B=169]	1	4					10116												25	25	25	16.1	16.1	16.1	225.97	0	55.506	240840000	115	93	25	25	25	1	20	16	18	16
		1.22231	-0.248722	Q6P6V0;CON__Q3ZBD7	Q6P6V0	Glucose-6-phosphate isomerase	Gpi	4169	sp|Q6P6V0|G6PI_RAT Glucose-6-phosphate isomerase OS=Rattus norvegicus OX=10116 GN=Gpi PE=1 SV=1		Color2 [A=255, R=169, G=169, B=169]	1	4					-1;10116												29	29	29	63.1	63.1	63.1	62.826	0	323.31	7583400000	28	674	NaN	NaN	NaN	2	25	24	24	23
		0.827829	-0.24847	Q9EQN5	Q9EQN5	DNA-binding protein SMUBP-2	Ighmbp2	4473	sp|Q9EQN5|SMBP2_RAT DNA-binding protein SMUBP-2 OS=Rattus norvegicus OX=10116 GN=Ighmbp2 PE=1 SV=1		Color2 [A=255, R=169, G=169, B=169]	1	4					10116												4	4	4	5	5	5	108.44	0	3.7682	18569000	49	7	4	4	4	1	3	3	2	3
		1.17011	-0.248257	F1LN75	F1LN75		Sept9	1480	tr|F1LN75|F1LN75_RAT Septin-9 OS=Rattus norvegicus OX=10116 GN=Septin9 PE=1 SV=3		Color2 [A=255, R=169, G=169, B=169]	1	4					10116												14	2	2	28.6	2.5	2.5	63.799	0.00024242	3.2427	35710000	40	36	14	2	2	1	13	12	11	12
		1.14733	-0.247387	D4A5L9;P62898;CON__P62894;P10715	D4A5L9;P62898	Cytochrome c, somatic	LOC679794;Cycs	1253	tr|D4A5L9|D4A5L9_RAT Cytochrome c domain-containing protein OS=Rattus norvegicus OX=10116 PE=3 SV=1;sp|P62898|CYC_RAT Cytochrome c, somatic OS=Rattus norvegicus OX=10116 GN=Cycs PE=1 SV=2		Color2 [A=255, R=169, G=169, B=169]	1	4					-1;10116									+	IMS	Apoptosis;Cytochrome C;Cytochromes;Electron carriers;Heme-containing proteins;Metabolism;Metals and cofactors;Mitochondrial dynamics and surveillance;OXPHOS;OXPHOS subunits	11	11	11	66.7	66.7	66.7	11.635	0	304.16	3986400000	6	183	NaN	NaN	NaN	4	10	9	10	9
		1.34615	-0.247149	Q5M7T6	Q5M7T6		Atp6v0d1	3457	tr|Q5M7T6|Q5M7T6_RAT V-type proton ATPase subunit OS=Rattus norvegicus OX=10116 GN=Atp6v0d1 PE=1 SV=1		Color2 [A=255, R=169, G=169, B=169]	1	4					10116												7	7	7	27.9	27.9	27.9	40.301	0	111.29	320900000	16	63	7	7	7	1	6	5	6	7
		1.16737	-0.247071	O35796	O35796	Complement component 1 Q subcomponent-binding protein, mitochondrial	C1qbp	1973	sp|O35796|C1QBP_RAT Complement component 1 Q subcomponent-binding protein, mitochondrial OS=Rattus norvegicus OX=10116 GN=C1qbp PE=1 SV=2		Color2 [A=255, R=169, G=169, B=169]	1	4					10116									+	Matrix	Immune response;Signaling	7	7	7	50.5	50.5	50.5	30.997	0	323.31	1802600000	13	123	7	7	7	1	6	7	6	7
		1.68528	-0.246984	P13233	P13233	2,3-cyclic-nucleotide 3-phosphodiesterase	Cnp	2300	sp|P13233|CN37_RAT 2,3-cyclic-nucleotide 3-phosphodiesterase OS=Rattus norvegicus OX=10116 GN=Cnp PE=1 SV=2		Color2 [A=255, R=169, G=169, B=169]	1	4					10116												8	8	8	24	24	24	47.268	0	110.8	176940000	27	75	8	8	8	1	6	6	7	5
		1.17863	-0.246695	Q562B5	Q562B5	Serine/threonine-protein phosphatase PGAM5, mitochondrial	Pgam5	3320	sp|Q562B5|PGAM5_RAT Serine/threonine-protein phosphatase PGAM5, mitochondrial OS=Rattus norvegicus OX=10116 GN=Pgam5 PE=2 SV=1		Color2 [A=255, R=169, G=169, B=169]	1	4					10116									+	MOM	Autophagy;Mitochondrial dynamics and surveillance;Mitophagy	4	4	4	11.1	11.1	11.1	32.06	0	16.916	90102000	20	49	4	4	4	1	4	4	4	4
		1.09589	-0.246457	Q9WTR7	Q9WTR7	Signal peptidase complex catalytic subunit SEC11C	Sec11c	4603	sp|Q9WTR7|SC11C_RAT Signal peptidase complex catalytic subunit SEC11C OS=Rattus norvegicus OX=10116 GN=Sec11c PE=2 SV=3		Color2 [A=255, R=169, G=169, B=169]	1	4					10116												2	2	2	18.2	18.2	18.2	21.646	0	3.7495	12143000	10	15	2	2	2	1	2	2	2	2
		2.04845	-0.246428	Q64268;CON__ENSEMBL:ENSBTAP00000018574	Q64268	Heparin cofactor 2	Serpind1	3899	sp|Q64268|HEP2_RAT Heparin cofactor 2 OS=Rattus norvegicus OX=10116 GN=Serpind1 PE=1 SV=1		Color2 [A=255, R=169, G=169, B=169]	1	4					-1;10116												8	8	8	16.9	16.9	16.9	54.551	0	12.249	247240000	23	96	NaN	NaN	NaN	2	7	7	7	7
		1.39921	-0.24617	P07756	P07756	Carbamoyl-phosphate synthase [ammonia], mitochondrial	Cps1	2173	sp|P07756|CPSM_RAT Carbamoyl-phosphate synthase [ammonia], mitochondrial OS=Rattus norvegicus OX=10116 GN=Cps1 PE=1 SV=1		Color2 [A=255, R=169, G=169, B=169]	1	4					10116									+	Matrix	Amino acid metabolism;Metabolism;Urea cycle	195	195	193	91.4	91.4	91.4	164.58	0	323.31	952040000000	75	12529	195	195	193	1	158	153	152	156
		3.1246	-0.246152	Q5FVL8	Q5FVL8		Abcb10	3403	tr|Q5FVL8|Q5FVL8_RAT ATP-binding cassette subfamily B member 10 OS=Rattus norvegicus OX=10116 GN=Abcb10 PE=1 SV=1		Color2 [A=255, R=169, G=169, B=169]	1	4					10116									+	MIM	ABC transporters;Heme synthesis and processing;Metabolism;Metals and cofactors;Small molecule transport	6	6	6	9.1	9.1	9.1	77.393	0	9.6232	98041000	39	53	6	6	6	1	6	6	6	6
		1.89722	-0.2461	D3ZAC0	D3ZAC0		Itga2b	701	tr|D3ZAC0|D3ZAC0_RAT Integrin subunit alpha 2b OS=Rattus norvegicus OX=10116 GN=Itga2b PE=1 SV=2		Color2 [A=255, R=169, G=169, B=169]	1	4					10116												16	16	16	19.5	19.5	19.5	112.64	0	35.552	314730000	40	133	16	16	16	1	12	12	12	10
		0.791738	-0.245928	B2GV14	B2GV14		Txlna	472	tr|B2GV14|B2GV14_RAT Taxilin alpha OS=Rattus norvegicus OX=10116 GN=Txlna PE=1 SV=1		Color2 [A=255, R=169, G=169, B=169]	1	4					10116												5	5	5	11.3	11.3	11.3	62.566	0	9.5304	25785000	25	19	5	5	5	1	4	3	2	2
		2.49542	-0.245791	Q9Z1Z6	Q9Z1Z6	Integrin-linked kinase-associated serine/threonine phosphatase 2C	Ilkap	4664	sp|Q9Z1Z6|ILKAP_RAT Integrin-linked kinase-associated serine/threonine phosphatase 2C OS=Rattus norvegicus OX=10116 GN=Ilkap PE=2 SV=1		Color2 [A=255, R=169, G=169, B=169]	1	4					10116												5	5	5	18.1	18.1	18.1	42.744	0	4.1503	30385000	21	28	5	5	5	1	4	4	4	4
		1.92434	-0.245673	Q8R2H2	Q8R2H2	Integrin beta	Itgb3	4358	sp|Q8R2H2|ITB3_RAT Integrin beta-3 OS=Rattus norvegicus OX=10116 GN=Itgb3 PE=2 SV=1		Color2 [A=255, R=169, G=169, B=169]	1	4					10116												12	12	12	19.7	19.7	19.7	86.929	0	207.48	202500000	41	76	12	12	12	1	11	9	11	5
		1.26711	-0.24555	Q5U3Y8;M0R5M7;A0A0G2K5C5;A0A0G2K3P1	Q5U3Y8;M0R5M7	Transcription factor BTF3	Btf3;RGD1563812	3617	tr|Q5U3Y8|Q5U3Y8_RAT Transcription factor BTF3 OS=Rattus norvegicus OX=10116 GN=Btf3 PE=1 SV=1;tr|M0R5M7|M0R5M7_RAT Transcription factor BTF3 OS=Rattus norvegicus OX=10116 GN=rCG_63270 PE=3 SV=1		Color2 [A=255, R=169, G=169, B=169]	1	4					10116												5	5	5	56.2	56.2	56.2	17.699	0	223.87	372920000	7	60	NaN	NaN	NaN	4	4	4	4	4
		1.34721	-0.245071	Q5XIP0	Q5XIP0		Dnajb4	3711	tr|Q5XIP0|Q5XIP0_RAT DnaJ (Hsp40) homolog, subfamily B, member 4 OS=Rattus norvegicus OX=10116 GN=Dnajb4 PE=1 SV=1		Color2 [A=255, R=169, G=169, B=169]	1	4					10116												4	4	4	12.5	12.5	12.5	37.822	0	4.7967	36936000	18	17	4	4	4	1	3	2	3	3
		1.06064	-0.244176	Q5BJQ2	Q5BJQ2	Protein FAM63A	Fam63a	3348	sp|Q5BJQ2|MINY1_RAT Ubiquitin carboxyl-terminal hydrolase MINDY-1 OS=Rattus norvegicus OX=10116 GN=Mindy1 PE=2 SV=1		Color2 [A=255, R=169, G=169, B=169]	1	4					10116												6	6	6	13.1	13.1	13.1	52.728	0	17.479	40647000	17	21	6	6	6	1	3	4	3	3
		0.841875	-0.244155	Q04753	Q04753	Methylosome subunit pICln	Clns1a	3024	sp|Q04753|ICLN_RAT Methylosome subunit pICln OS=Rattus norvegicus OX=10116 GN=Clns1a PE=1 SV=1		Color2 [A=255, R=169, G=169, B=169]	1	4					10116												2	2	2	16.1	16.1	16.1	26.092	0	10.657	33694000	8	24	2	2	2	1	2	1	2	1
		1.14762	-0.243613	D3ZWL6	D3ZWL6	Adenosylhomocysteinase	Ahcyl2	1068	tr|D3ZWL6|D3ZWL6_RAT Adenosylhomocysteinase-like 2 OS=Rattus norvegicus OX=10116 GN=Ahcyl2 PE=1 SV=3		Color2 [A=255, R=169, G=169, B=169]	1	4					10116												4	4	2	11.3	11.3	7	66.817	0	13.708	142280000	29	57	4	4	2	1	2	2	4	1
		0.896458	-0.243509	F1LZ43	F1LZ43		Dip2a	1580	tr|F1LZ43|F1LZ43_RAT Disco-interacting protein 2 homolog A OS=Rattus norvegicus OX=10116 GN=Dip2a PE=1 SV=3		Color2 [A=255, R=169, G=169, B=169]	1	4					10116												2	2	1	1.4	1.4	0.5	169.59	0.00024278	3.2741	236520000	74	29	2	2	1	1	2	2	2	2
		2.80874	-0.243337	B0BMU0	B0BMU0	Peptidyl-prolyl cis-trans isomerase E	Ppie	364	tr|B0BMU0|B0BMU0_RAT Peptidyl-prolyl cis-trans isomerase E OS=Rattus norvegicus OX=10116 GN=Ppie PE=1 SV=1		Color2 [A=255, R=169, G=169, B=169]	1	4					10116												3	2	2	15.6	13.3	13.3	33.369	0	9.237	29071000	16	21	3	2	2	1	2	2	2	2
		0.353215	-0.243312	P09367	P09367	L-serine dehydratase/L-threonine deaminase	Sds	2210	sp|P09367|SDHL_RAT L-serine dehydratase/L-threonine deaminase OS=Rattus norvegicus OX=10116 GN=Sds PE=1 SV=3		Color2 [A=255, R=169, G=169, B=169]	1	4					10116												14	14	14	51.5	51.5	51.5	38.432	0	323.31	4801600000	18	312	14	14	14	1	13	13	12	13
		3.35943	-0.242862	Q3MIE0	Q3MIE0	Enoyl-CoA hydratase domain-containing protein 3, mitochondrial	Echdc3	3142	sp|Q3MIE0|ECHD3_RAT Enoyl-CoA hydratase domain-containing protein 3, mitochondrial OS=Rattus norvegicus OX=10116 GN=Echdc3 PE=2 SV=1		Color2 [A=255, R=169, G=169, B=169]	1	4					10116									+	Matrix	0	13	13	13	43	43	43	32.385	0	202.57	5438400000	15	213	13	13	13	1	10	9	9	9
		1.7201	-0.242628	Q4KLZ6	Q4KLZ6	Bifunctional ATP-dependent dihydroxyacetone kinase/FAD-AMP lyase (cyclizing);ATP-dependent dihydroxyacetone kinase;FAD-AMP lyase (cyclizing)	Dak	3232	sp|Q4KLZ6|TKFC_RAT Triokinase/FMN cyclase OS=Rattus norvegicus OX=10116 GN=Tkfc PE=1 SV=1		Color2 [A=255, R=169, G=169, B=169]	1	4					10116												40	40	40	81.8	81.8	81.8	59.443	0	323.31	42138000000	32	1128	40	40	40	1	26	33	28	32
		1.37738	-0.242551	D3ZIN7	D3ZIN7		Mrps23	841	tr|D3ZIN7|D3ZIN7_RAT Mitochondrial ribosomal protein S23 OS=Rattus norvegicus OX=10116 GN=Mrps23 PE=1 SV=1		Color2 [A=255, R=169, G=169, B=169]	1	4					10116									+	Matrix	Mitochondrial central dogma;Mitochondrial ribosome;Translation	7	7	7	42.4	42.4	42.4	20.321	0	18.651	114020000	10	35	7	7	7	1	7	6	7	6
		1.97182	-0.242205	Q925S8	Q925S8	ATP-dependent zinc metalloprotease YME1L1	Yme1l1	4425	sp|Q925S8|YMEL1_RAT ATP-dependent zinc metalloprotease YME1L1 OS=Rattus norvegicus OX=10116 GN=Yme1l1 PE=2 SV=1		Color2 [A=255, R=169, G=169, B=169]	1	4					10116									+	MIM	Proteases;Protein homeostasis;Protein import, sorting and homeostasis	11	11	11	18.6	18.6	18.6	79.866	0	26.877	169320000	40	105	11	11	11	1	6	6	7	8
		0.899558	-0.241714	P17955	P17955	Nuclear pore glycoprotein p62	Nup62	2375	sp|P17955|NUP62_RAT Nuclear pore glycoprotein p62 OS=Rattus norvegicus OX=10116 GN=Nup62 PE=1 SV=1		Color2 [A=255, R=169, G=169, B=169]	1	4					10116												7	7	7	17.7	17.7	17.7	53.396	0	21.86	78544000	10	54	7	7	7	1	5	5	6	4
		0.803417	-0.241459	Q6AY97	Q6AY97	Coiled-coil domain-containing protein 91	Ccdc91	4052	sp|Q6AY97|CCD91_RAT Coiled-coil domain-containing protein 91 OS=Rattus norvegicus OX=10116 GN=Ccdc91 PE=1 SV=1		Color2 [A=255, R=169, G=169, B=169]	1	4					10116												3	3	3	8.1	8.1	8.1	50.165	0.00024588	3.4926	35330000	24	5	3	3	3	1	2	2	1	2
		1.54365	-0.240953	P81155	P81155	Voltage-dependent anion-selective channel protein 2	Vdac2	2917	sp|P81155|VDAC2_RAT Voltage-dependent anion-selective channel protein 2 OS=Rattus norvegicus OX=10116 GN=Vdac2 PE=1 SV=2		Color2 [A=255, R=169, G=169, B=169]	1	4					10116									+	MOM	Small molecule transport	11	11	10	50.8	50.8	47.5	31.745	0	215.62	4587000000	16	185	11	11	10	1	11	11	11	9
		0.550823	-0.240308	P62856;D3Z8D7;A0A0G2K743;A0A0G2K5P4;A0A0G2JY64	P62856;D3Z8D7;A0A0G2K743;A0A0G2K5P4;A0A0G2JY64	40S ribosomal protein S26	Rps26;LOC100361854	2836	sp|P62856|RS26_RAT 40S ribosomal protein S26 OS=Rattus norvegicus OX=10116 GN=Rps26 PE=3 SV=3;tr|D3Z8D7|D3Z8D7_RAT 40S ribosomal protein S26 OS=Rattus norvegicus OX=10116 GN=LOC100361854 PE=3 SV=1;tr|A0A0G2K743|A0A0G2K743_RAT 40S ribosomal protein S26 OS=R		Color2 [A=255, R=169, G=169, B=169]	1	4					10116												2	2	2	17.4	17.4	17.4	13.015	0.0004779	2.983	240030000	5	23	NaN	NaN	NaN	5	2	2	2	2
		0.669051	-0.2396	P97546	P97546	Neuroplastin	Nptn	2969	sp|P97546|NPTN_RAT Neuroplastin OS=Rattus norvegicus OX=10116 GN=Nptn PE=1 SV=2		Color2 [A=255, R=169, G=169, B=169]	1	4					10116												2	2	2	5.3	5.3	5.3	43.931	0	4.2004	32139000	20	27	2	2	2	1	2	2	2	1
		0.555579	-0.239424	P33124	P33124	Long-chain-fatty-acid--CoA ligase 6	Acsl6	2563	sp|P33124|ACSL6_RAT Long-chain-fatty-acid--CoA ligase 6 OS=Rattus norvegicus OX=10116 GN=Acsl6 PE=1 SV=1		Color2 [A=255, R=169, G=169, B=169]	1	4					10116									+	MOM	Fatty acid oxidation;Lipid metabolism;Metabolism	3	3	3	5.2	5.2	5.2	78.179	0	22.648	144360000	40	24	3	3	3	1	2	3	2	2
		1.23349	-0.239373	A0A0G2K8I0	A0A0G2K8I0			252	tr|A0A0G2K8I0|A0A0G2K8I0_RAT SH3 domain-binding glutamic acid-rich-like protein OS=Rattus norvegicus OX=10116 GN=Sh3bgrl2 PE=1 SV=1		Color2 [A=255, R=169, G=169, B=169]	1	4					10116												3	3	3	28.3	28.3	28.3	10.686	0	10.906	116970000	5	26	3	3	3	1	3	3	3	2
		0.65749	-0.239253	Q62868	Q62868	Rho-associated protein kinase 2	Rock2	3771	sp|Q62868|ROCK2_RAT Rho-associated protein kinase 2 OS=Rattus norvegicus OX=10116 GN=Rock2 PE=1 SV=2		Color2 [A=255, R=169, G=169, B=169]	1	4					10116												8	4	4	5.8	3.1	3.1	160.39	0	12.794	37910000	80	18	8	4	4	1	7	4	7	6
		1.95053	-0.238327	A0A0G2JX93	A0A0G2JX93			87	tr|A0A0G2JX93|A0A0G2JX93_RAT Signal transducer and activator of transcription OS=Rattus norvegicus OX=10116 GN=Stat1 PE=1 SV=1		Color2 [A=255, R=169, G=169, B=169]	1	4					10116												24	24	24	26.3	26.3	26.3	125.24	0	204.95	1014100000	55	187	24	24	24	1	17	19	19	19
		1.11434	-0.237929	P62853;M0R763;F1M6F4	P62853;M0R763;F1M6F4	40S ribosomal protein S25	Rps25;LOC100911337;LOC100912210	2835	sp|P62853|RS25_RAT 40S ribosomal protein S25 OS=Rattus norvegicus OX=10116 GN=Rps25 PE=2 SV=1;tr|M0R763|M0R763_RAT 40S ribosomal protein S25 OS=Rattus norvegicus OX=10116 GN=LOC685085 PE=3 SV=1;tr|F1M6F4|F1M6F4_RAT 40S ribosomal protein S25 OS=Rattus norve		Color2 [A=255, R=169, G=169, B=169]	1	4					10116												6	6	2	37.6	37.6	20.8	13.742	0	12.259	2160700000	5	53	NaN	NaN	NaN	3	3	2	3	3
		2.91317	-0.237284	Q3KRD5	Q3KRD5	Mitochondrial import receptor subunit TOM34	Tomm34	3132	sp|Q3KRD5|TOM34_RAT Mitochondrial import receptor subunit TOM34 OS=Rattus norvegicus OX=10116 GN=Tomm34 PE=1 SV=1		Color2 [A=255, R=169, G=169, B=169]	1	4					10116									+	MOM	Protein import and sorting;Protein import, sorting and homeostasis;TOM	3	3	3	13.6	13.6	13.6	34.461	0	4.4652	43911000	19	30	3	3	3	1	3	2	2	2
		1.5003	-0.237064	P62961;D3ZEV0;D4A3P0	P62961;D3ZEV0	Nuclease-sensitive element-binding protein 1	Ybx1;LOC100912427	2849	sp|P62961|YBOX1_RAT Y-box-binding protein 1 OS=Rattus norvegicus OX=10116 GN=Ybx1 PE=2 SV=3;tr|D3ZEV0|D3ZEV0_RAT RCG63497 OS=Rattus norvegicus OX=10116 GN=Ybx1-ps3 PE=4 SV=1		Color2 [A=255, R=169, G=169, B=169]	1	4					10116												15	15	10	62.1	62.1	48.8	35.73	0	323.31	1268500000	13	232	NaN	NaN	NaN	3	13	13	11	14
		0.920218	-0.236923	P53534	P53534	Glycogen phosphorylase, brain form	Pygb	2732	sp|P53534|PYGB_RAT Glycogen phosphorylase, brain form (Fragment) OS=Rattus norvegicus OX=10116 GN=Pygb PE=1 SV=3		Color2 [A=255, R=169, G=169, B=169]	1	4					10116												14	8	5	16.9	10.9	6.4	96.173	0	11.111	396050000	48	109	14	8	5	1	12	11	13	11
		1.94343	-0.236671	Q63060;Q68FP7;D3Z8F7	Q63060	Glycerol kinase	Gk	3791	sp|Q63060|GLPK_RAT Glycerol kinase OS=Rattus norvegicus OX=10116 GN=Gk PE=2 SV=1		Color2 [A=255, R=169, G=169, B=169]	1	4					10116												26	26	26	48.7	48.7	48.7	57.476	0	169.89	6616700000	30	449	NaN	NaN	NaN	3	21	23	23	23
		0.696265	-0.236153	Q9JHU5	Q9JHU5	Arfaptin-1	Arfip1	4506	sp|Q9JHU5|ARFP1_RAT Arfaptin-1 OS=Rattus norvegicus OX=10116 GN=Arfip1 PE=1 SV=1		Color2 [A=255, R=169, G=169, B=169]	1	4					10116												7	7	7	23.8	23.8	23.8	40.779	0	15.55	138810000	20	38	7	7	7	1	7	6	6	4
		1.27007	-0.234195	P47727;A0A0G2K658;B2GV72	P47727;A0A0G2K658	Carbonyl reductase [NADPH] 1	Cbr1	2655	sp|P47727|CBR1_RAT Carbonyl reductase [NADPH] 1 OS=Rattus norvegicus OX=10116 GN=Cbr1 PE=1 SV=2;tr|A0A0G2K658|A0A0G2K658_RAT Carbonyl reductase (NADPH) OS=Rattus norvegicus OX=10116 GN=LOC102556347 PE=1 SV=1		Color2 [A=255, R=169, G=169, B=169]	1	4					10116												11	11	11	56.7	56.7	56.7	30.578	0	71.429	461100000	17	158	NaN	NaN	NaN	3	11	11	11	9
		1.37441	-0.233618	F1LNS2	F1LNS2		Fam45a	1490	tr|F1LNS2|F1LNS2_RAT DENN domain-containing 10 OS=Rattus norvegicus OX=10116 GN=Dennd10 PE=1 SV=3		Color2 [A=255, R=169, G=169, B=169]	1	4					10116												5	5	5	19.7	19.7	19.7	40.366	0	17.293	116730000	20	43	5	5	5	1	4	4	4	4
		1.13342	-0.233508	Q5RK08	Q5RK08		Gbas	3541	tr|Q5RK08|Q5RK08_RAT Glioblastoma amplified sequence OS=Rattus norvegicus OX=10116 GN=Nipsnap2 PE=1 SV=1		Color2 [A=255, R=169, G=169, B=169]	1	4					10116												4	4	4	16	16	16	32.941	0	10.492	42000000	16	35	4	4	4	1	3	3	4	2
		1.60442	-0.233424	P00786	P00786	Pro-cathepsin H;Cathepsin H mini chain;Cathepsin H;Cathepsin H heavy chain;Cathepsin H light chain	Ctsh	2070	sp|P00786|CATH_RAT Pro-cathepsin H OS=Rattus norvegicus OX=10116 GN=Ctsh PE=1 SV=1		Color2 [A=255, R=169, G=169, B=169]	1	4					10116												6	6	6	21.6	21.6	21.6	37.104	0	31.965	1041200000	14	86	6	6	6	1	5	5	5	5
		0.438172	-0.233341	P19939;M0R547	P19939;M0R547	Apolipoprotein C-I;Truncated apolipoprotein C-I	Apoc1;LOC100910181	2413	sp|P19939|APOC1_RAT Apolipoprotein C-I OS=Rattus norvegicus OX=10116 GN=Apoc1 PE=3 SV=1;tr|M0R547|M0R547_RAT Apolipoprotein C-I-like OS=Rattus norvegicus OX=10116 GN=LOC100910181 PE=3 SV=1		Color2 [A=255, R=169, G=169, B=169]	1	4					10116												2	2	2	20.5	20.5	20.5	9.8606	0	5.4801	102260000	3	23	NaN	NaN	NaN	2	2	2	2	2
		1.06146	-0.232984	P00884	P00884	Fructose-bisphosphate aldolase B	Aldob	2072	sp|P00884|ALDOB_RAT Fructose-bisphosphate aldolase B OS=Rattus norvegicus OX=10116 GN=Aldob PE=1 SV=2		Color2 [A=255, R=169, G=169, B=169]	1	4					10116												43	43	42	76.9	76.9	76.9	39.618	0	323.31	215160000000	18	1860	43	43	42	1	36	35	35	36
		1.57569	-0.232668	A2RRT9	A2RRT9	Cytochrome P450 4V2	Cyp4v2	343	sp|A2RRT9|CP4V2_RAT Cytochrome P450 4V2 OS=Rattus norvegicus OX=10116 GN=Cyp4v2 PE=2 SV=1		Color2 [A=255, R=169, G=169, B=169]	1	4					10116												11	11	11	28.8	28.8	28.8	60.579	0	24.165	160000000	31	77	11	11	11	1	11	9	10	11
		2.69831	-0.232308	Q7TMA5;REV__A0A0G2JZF6	Q7TMA5	Apolipoprotein B-100;Apolipoprotein B-48	Apob	4267	sp|Q7TMA5|APOB_RAT Apolipoprotein B-100 OS=Rattus norvegicus OX=10116 GN=Apob PE=1 SV=1		Color2 [A=255, R=169, G=169, B=169]	1	4					10116												91	91	90	23.5	23.5	23.3	536.02	0	323.31	4087700000	252	911	NaN	NaN	NaN	2	78	78	79	72
		1.8591	-0.231982	Q5RJR8;A0A0G2K6J3	Q5RJR8	Leucine-rich repeat-containing protein 59	Lrrc59	3536	sp|Q5RJR8|LRC59_RAT Leucine-rich repeat-containing protein 59 OS=Rattus norvegicus OX=10116 GN=Lrrc59 PE=1 SV=1		Color2 [A=255, R=169, G=169, B=169]	1	4					10116												14	14	14	53.1	53.1	53.1	34.869	0	80.758	4833200000	14	139	NaN	NaN	NaN	2	11	10	11	13
		0.959767	-0.231845	P62628	P62628	Dynein light chain roadblock-type 1	Dynlrb1	2819	sp|P62628|DLRB1_RAT Dynein light chain roadblock-type 1 OS=Rattus norvegicus OX=10116 GN=Dynlrb1 PE=1 SV=3		Color2 [A=255, R=169, G=169, B=169]	1	4					10116												5	5	5	41.7	41.7	41.7	10.99	0	61.296	136320000	6	49	5	5	5	1	4	3	5	4
		0.404731	-0.231647	M0RB46;Q5I0E2	M0RB46;Q5I0E2	PHD finger protein 11	Phf11b;Phf11	1889	tr|M0RB46|M0RB46_RAT PHD finger protein 11 OS=Rattus norvegicus OX=10116 GN=Phf11 PE=4 SV=2;sp|Q5I0E2|PHF11_RAT PHD finger protein 11 OS=Rattus norvegicus OX=10116 GN=Phf11 PE=2 SV=1		Color2 [A=255, R=169, G=169, B=169]	1	4					10116												6	6	6	29.2	29.2	29.2	31.357	0	11.649	63607000	14	28	NaN	NaN	NaN	2	5	5	5	5
		2.05265	-0.23152	Q5EGY4	Q5EGY4	Synaptobrevin homolog YKT6	Ykt6	3385	sp|Q5EGY4|YKT6_RAT Synaptobrevin homolog YKT6 OS=Rattus norvegicus OX=10116 GN=Ykt6 PE=1 SV=1		Color2 [A=255, R=169, G=169, B=169]	1	4					10116												4	4	4	25.3	25.3	25.3	22.369	0	24.596	114880000	14	46	4	4	4	1	4	4	3	3
		0.544365	-0.231417	P50235	P50235	Alcohol sulfotransferase		2686	sp|P50235|SUH3_RAT Alcohol sulfotransferase OS=Rattus norvegicus OX=10116 PE=2 SV=1		Color2 [A=255, R=169, G=169, B=169]	1	4					10116												7	2	2	25.3	8.8	8.8	33.531	0	3.8699	549730000	20	41	7	2	2	1	5	5	5	5
		1.5219	-0.231342	Q63707	Q63707	Dihydroorotate dehydrogenase (quinone), mitochondrial	Dhodh	3862	sp|Q63707|PYRD_RAT Dihydroorotate dehydrogenase (quinone), mitochondrial OS=Rattus norvegicus OX=10116 GN=Dhodh PE=1 SV=1		Color2 [A=255, R=169, G=169, B=169]	1	4					10116									+	MIM	Electron carriers;Metabolism;Nucleotide metabolism;Nucleotide synthesis and processing;Q-linked reactions, other	12	12	12	41.8	41.8	41.8	42.662	0	68.617	281610000	22	106	12	12	12	1	8	10	9	9
		1.53722	-0.230854	P32089	P32089	Tricarboxylate transport protein, mitochondrial	Slc25a1	2556	sp|P32089|TXTP_RAT Tricarboxylate transport protein, mitochondrial OS=Rattus norvegicus OX=10116 GN=Slc25a1 PE=1 SV=1		Color2 [A=255, R=169, G=169, B=169]	1	4					10116									+	MIM	Carbohydrate metabolism;Gluconeogenesis;Lipid metabolism;Metabolism;SLC25A family;Small molecule transport;TCA-associated	13	13	13	39.5	39.5	39.5	33.835	0	131.64	4320900000	18	175	13	13	13	1	10	10	10	10
		2.02514	-0.230212	P85970	P85970	Actin-related protein 2/3 complex subunit 2	Arpc2	2951	sp|P85970|ARPC2_RAT Actin-related protein 2/3 complex subunit 2 OS=Rattus norvegicus OX=10116 GN=Arpc2 PE=1 SV=1		Color2 [A=255, R=169, G=169, B=169]	1	4					10116												21	21	21	74.3	74.3	74.3	34.391	0	253.96	2611000000	20	297	21	21	21	1	16	20	18	18
		0.78822	-0.230134	D3Z9I1	D3Z9I1		Coa3	684	tr|D3Z9I1|D3Z9I1_RAT Cytochrome c oxidase assembly factor 3 OS=Rattus norvegicus OX=10116 GN=Coa3 PE=1 SV=1		Color2 [A=255, R=169, G=169, B=169]	1	4					10116									+	MIM	CIV assembly factors;Complex IV;Mitochondrial central dogma;OXPHOS;OXPHOS assembly factors;Translation;Translation factors	4	4	4	37	37	37	11.928	0	22.775	125340000	6	42	4	4	4	1	2	2	3	2
		1.29661	-0.229912	D4A1J6	D4A1J6		Ankfy1	1164	tr|D4A1J6|D4A1J6_RAT Ankyrin repeat and FYVE domain-containing 1 OS=Rattus norvegicus OX=10116 GN=Ankfy1 PE=1 SV=3		Color2 [A=255, R=169, G=169, B=169]	1	4					10116												19	19	19	20.5	20.5	20.5	128.66	0	113.92	281400000	53	125	19	19	19	1	14	10	15	10
		1.84965	-0.229456	G3V9K0	G3V9K0		Cars	1803	tr|G3V9K0|G3V9K0_RAT Cysteinyl-tRNA synthetase OS=Rattus norvegicus OX=10116 GN=Cars PE=1 SV=1		Color2 [A=255, R=169, G=169, B=169]	1	4					10116												15	15	15	25.9	25.9	25.9	85.593	0	124.23	619960000	42	165	15	15	15	1	13	13	14	13
		1.5554	-0.22916	D3ZU87	D3ZU87		Higd2al1	1010	tr|D3ZU87|D3ZU87_RAT HIG1 domain-containing protein OS=Rattus norvegicus OX=10116 PE=4 SV=1		Color2 [A=255, R=169, G=169, B=169]	1	4					10116												2	2	2	37.7	37.7	37.7	11.458	0	11.934	26705000	4	16	2	2	2	1	1	1	2	2
		0.658399	-0.229159	B0BNB1	B0BNB1		Commd1	393	tr|B0BNB1|B0BNB1_RAT COMM domain-containing protein 1 OS=Rattus norvegicus OX=10116 GN=Commd1 PE=1 SV=1		Color2 [A=255, R=169, G=169, B=169]	1	4					10116												3	3	3	28.2	28.2	28.2	21.037	0	18.21	53071000	7	40	3	3	3	1	3	3	3	3
		0.73196	-0.228344	D3ZNF4;G3V6G5	D3ZNF4;G3V6G5		Tbl1xr1;Tbl1x	918	tr|D3ZNF4|D3ZNF4_RAT TBL1X receptor 1 OS=Rattus norvegicus OX=10116 GN=Tbl1xr1 PE=1 SV=1;tr|G3V6G5|G3V6G5_RAT Transducin (Beta)-like 1 X-linked (Predicted) OS=Rattus norvegicus OX=10116 GN=Tbl1x PE=1 SV=1		Color2 [A=255, R=169, G=169, B=169]	1	4					10116												3	3	3	11.3	11.3	11.3	55.67	0	15.937	56336000	22	21	NaN	NaN	NaN	2	2	3	2	1
		1.56167	-0.228267	Q4V8F9	Q4V8F9	Hydroxysteroid dehydrogenase-like protein 2	Hsdl2	3297	sp|Q4V8F9|HSDL2_RAT Hydroxysteroid dehydrogenase-like protein 2 OS=Rattus norvegicus OX=10116 GN=Hsdl2 PE=2 SV=1		Color2 [A=255, R=169, G=169, B=169]	1	4					10116									+	Matrix	0	27	27	27	67	67	67	58.343	0	323.31	1860200000	32	363	27	27	27	1	23	24	23	19
		0.991693	-0.22792	Q5FVQ9	Q5FVQ9	Tubulin-specific chaperone E	Tbce	3411	sp|Q5FVQ9|TBCE_RAT Tubulin-specific chaperone E OS=Rattus norvegicus OX=10116 GN=Tbce PE=2 SV=1		Color2 [A=255, R=169, G=169, B=169]	1	4					10116												5	5	5	13.7	13.7	13.7	59.042	0	9.297	33593000	34	20	5	5	5	1	3	3	2	2
		1.03974	-0.227605	B5DFM8	B5DFM8		Bcas2	609	tr|B5DFM8|B5DFM8_RAT Pre-mRNA-splicing factor SPF27 OS=Rattus norvegicus OX=10116 GN=Bcas2 PE=1 SV=1		Color2 [A=255, R=169, G=169, B=169]	1	4					10116												3	3	3	14.7	14.7	14.7	26.101	0	7.1271	33570000	13	16	3	3	3	1	2	2	1	3
		1.15617	-0.227045	Q6AYA5	Q6AYA5	Transmembrane protein 106B	Tmem106b	4054	sp|Q6AYA5|T106B_RAT Transmembrane protein 106B OS=Rattus norvegicus OX=10116 GN=Tmem106b PE=1 SV=1		Color2 [A=255, R=169, G=169, B=169]	1	4					10116												2	2	2	8.4	8.4	8.4	31.152	0	6.3338	40554000	13	23	2	2	2	1	2	1	2	1
		0.661454	-0.227028	Q10743	Q10743	Disintegrin and metalloproteinase domain-containing protein 10	Adam10	3081	sp|Q10743|ADA10_RAT Disintegrin and metalloproteinase domain-containing protein 10 OS=Rattus norvegicus OX=10116 GN=Adam10 PE=1 SV=2		Color2 [A=255, R=169, G=169, B=169]	1	4					10116												2	2	2	6.5	6.5	6.5	84.086	0.0016317	2.6649	1151200000	41	4	2	2	2	1	2	2	2	1
		0.544873	-0.22677	Q63690	Q63690	Apoptosis regulator BAX	Bax	3859	sp|Q63690|BAX_RAT Apoptosis regulator BAX OS=Rattus norvegicus OX=10116 GN=Bax PE=1 SV=2		Color2 [A=255, R=169, G=169, B=169]	1	4					10116									+	MOM	Apoptosis;Mitochondrial dynamics and surveillance	3	3	3	22.9	22.9	22.9	21.35	0	5.5333	70791000	8	31	3	3	3	1	3	3	3	3
		0.638406	-0.226402	O08839;A0A0G2K5Z4;Q68FR2;O08838	O08839	Myc box-dependent-interacting protein 1	Bin1	1937	sp|O08839|BIN1_RAT Myc box-dependent-interacting protein 1 OS=Rattus norvegicus OX=10116 GN=Bin1 PE=1 SV=1		Color2 [A=255, R=169, G=169, B=169]	1	4					10116												7	7	7	19.4	19.4	19.4	64.532	0	19.538	76600000	28	45	NaN	NaN	NaN	4	6	4	5	6
		0.764285	-0.226303	P20767	P20767	Ig lambda-2 chain C region		2430	sp|P20767|LAC2_RAT Ig lambda-2 chain C region OS=Rattus norvegicus OX=10116 PE=4 SV=1		Color2 [A=255, R=169, G=169, B=169]	1	4					10116												3	3	3	50	50	50	11.318	0	27.526	142610000	7	28	3	3	3	1	3	3	3	3
		1.78126	-0.226292	A0A0G2K8D1	A0A0G2K8D1			249	tr|A0A0G2K8D1|A0A0G2K8D1_RAT Motile sperm domain-containing 2 OS=Rattus norvegicus OX=10116 GN=Mospd2 PE=1 SV=1		Color2 [A=255, R=169, G=169, B=169]	1	4					10116												10	10	10	18.5	18.5	18.5	59.742	0	49.36	197800000	27	102	10	10	10	1	10	8	9	9
		1.22057	-0.226159	Q6AYQ8	Q6AYQ8	Acylpyruvase FAHD1, mitochondrial	Fahd1	4086	sp|Q6AYQ8|FAHD1_RAT Acylpyruvase FAHD1, mitochondrial OS=Rattus norvegicus OX=10116 GN=Fahd1 PE=1 SV=1		Color2 [A=255, R=169, G=169, B=169]	1	4					10116									+	Matrix	Carbohydrate metabolism;Metabolism;TCA-associated	14	14	14	72.9	72.9	72.9	24.48	0	154.94	2435000000	13	282	14	14	14	1	11	12	13	12
		0.81821	-0.226078	P35434	P35434	ATP synthase subunit delta, mitochondrial	Atp5d	2577	sp|P35434|ATPD_RAT ATP synthase subunit delta, mitochondrial OS=Rattus norvegicus OX=10116 GN=Atp5f1d PE=1 SV=2		Color2 [A=255, R=169, G=169, B=169]	1	4					10116									+	MIM	Complex V;CV subunits;OXPHOS;OXPHOS subunits	3	3	3	28.6	28.6	28.6	17.595	0	54.223	2394200000	5	55	3	3	3	1	2	2	3	2
		1.47551	-0.226043	Q80W92	Q80W92	Protein VAC14 homolog	Vac14	4309	sp|Q80W92|VAC14_RAT Protein VAC14 homolog OS=Rattus norvegicus OX=10116 GN=Vac14 PE=1 SV=1		Color2 [A=255, R=169, G=169, B=169]	1	4					10116												6	6	6	10.5	10.5	10.5	88.067	0	25.614	163260000	39	68	6	6	6	1	5	5	5	5
		0.486322	-0.226041	Q8VIP2	Q8VIP2	Carbohydrate-responsive element-binding protein	Mlxipl	4388	sp|Q8VIP2|MLXPL_RAT Carbohydrate-responsive element-binding protein OS=Rattus norvegicus OX=10116 GN=Mlxipl PE=1 SV=1		Color2 [A=255, R=169, G=169, B=169]	1	4					10116												5	5	5	9.5	9.5	9.5	94.92	0	10.91	28045000	37	11	5	5	5	1	3	3	3	2
		0.903248	-0.225636	Q66HF2	Q66HF2	Transmembrane 9 superfamily member 1	Tm9sf1	3960	sp|Q66HF2|TM9S1_RAT Transmembrane 9 superfamily member 1 OS=Rattus norvegicus OX=10116 GN=Tm9sf1 PE=2 SV=1		Color2 [A=255, R=169, G=169, B=169]	1	4					10116												3	3	3	6.3	6.3	6.3	66.918	0	5.1453	20826000	24	27	3	3	3	1	3	2	3	3
		0.436529	-0.225542	D3ZND9	D3ZND9		Riok3	917	tr|D3ZND9|D3ZND9_RAT Serine/threonine-protein kinase RIO3 OS=Rattus norvegicus OX=10116 GN=Riok3 PE=1 SV=1		Color2 [A=255, R=169, G=169, B=169]	1	4					10116												2	2	2	6.4	6.4	6.4	58.803	0	3.9756	10652000	25	5	2	2	2	1	1	1	2	0
		2.72848	-0.225251	D3ZJR1	D3ZJR1		Eps15l1	861	tr|D3ZJR1|D3ZJR1_RAT Epidermal growth factor receptor pathway substrate 15-like 1 OS=Rattus norvegicus OX=10116 GN=Eps15l1 PE=1 SV=3		Color2 [A=255, R=169, G=169, B=169]	1	4					10116												15	15	15	25.3	25.3	25.3	99.486	0	84.939	292080000	50	167	15	15	15	1	14	12	13	12
		0.919463	-0.225174	Q63692	Q63692	Hsp90 co-chaperone Cdc37;Hsp90 co-chaperone Cdc37, N-terminally processed	Cdc37	3861	sp|Q63692|CDC37_RAT Hsp90 co-chaperone Cdc37 OS=Rattus norvegicus OX=10116 GN=Cdc37 PE=1 SV=2		Color2 [A=255, R=169, G=169, B=169]	1	4					10116												8	8	8	23.2	23.2	23.2	44.51	0	52.509	316930000	16	88	8	8	8	1	8	7	7	6
		0.924631	-0.225066	Q4QR73	Q4QR73		Dnaja4	3265	tr|Q4QR73|Q4QR73_RAT DnaJ (Hsp40) homolog, subfamily A, member 4 OS=Rattus norvegicus OX=10116 GN=Dnaja4 PE=1 SV=1		Color2 [A=255, R=169, G=169, B=169]	1	4					10116												4	4	4	12.4	12.4	12.4	61.875	0	13.16	49155000	33	29	4	4	4	1	3	2	3	2
		0.770407	-0.224586	P18266	P18266	Glycogen synthase kinase-3 beta	Gsk3b	2380	sp|P18266|GSK3B_RAT Glycogen synthase kinase-3 beta OS=Rattus norvegicus OX=10116 GN=Gsk3b PE=1 SV=1		Color2 [A=255, R=169, G=169, B=169]	1	4					10116												5	5	5	20	20	20	46.742	0	18.07	73309000	23	36	5	5	5	1	4	5	5	5
		1.3196	-0.224225	F7FA68	F7FA68			1691	tr|F7FA68|F7FA68_RAT THUMP domain-containing protein OS=Rattus norvegicus OX=10116 PE=1 SV=1		Color2 [A=255, R=169, G=169, B=169]	1	4					10116												8	8	8	49.8	49.8	49.8	24.283	0	20.536	182070000	13	43	8	8	8	1	5	5	6	6
		0.726498	-0.22419	D3ZJF9	D3ZJF9		Gla	857	tr|D3ZJF9|D3ZJF9_RAT Alpha-galactosidase OS=Rattus norvegicus OX=10116 GN=Gla PE=1 SV=2		Color2 [A=255, R=169, G=169, B=169]	1	4					10116												10	10	10	27.4	27.4	27.4	47.573	0	31.099	221990000	23	96	10	10	10	1	9	10	9	10
		1.24839	-0.223787	Q99NA5	Q99NA5	Isocitrate dehydrogenase [NAD] subunit alpha, mitochondrial	Idh3a	4450	sp|Q99NA5|IDH3A_RAT Isocitrate dehydrogenase [NAD] subunit alpha, mitochondrial OS=Rattus norvegicus OX=10116 GN=Idh3a PE=1 SV=1		Color2 [A=255, R=169, G=169, B=169]	1	4					10116									+	Matrix	Carbohydrate metabolism;Metabolism;TCA cycle	11	11	11	34.4	34.4	34.4	39.613	0	92.157	1423100000	21	161	11	11	11	1	10	9	11	9
		0.263719	-0.223456	D4AE08	D4AE08		Fam206a	1417	tr|D4AE08|D4AE08_RAT Actin-binding transcription modulator OS=Rattus norvegicus OX=10116 GN=Abitram PE=1 SV=1		Color2 [A=255, R=169, G=169, B=169]	1	4					10116												1	1	1	9.3	9.3	9.3	21.509	0	7.1288	13657000	10	9	1	1	1	1	1	1	1	1
		0.0691429	-0.223378	D4AAH1	D4AAH1		LOC689569	1348	tr|D4AAH1|D4AAH1_RAT Similar to vitamin A-deficient testicular protein 11-like OS=Rattus norvegicus OX=10116 GN=LOC689569 PE=4 SV=1		Color2 [A=255, R=169, G=169, B=169]	1	4					10116												1	1	1	1.6	1.6	1.6	120.31	0.0097087	1.7848	73118000	58	8	1	1	1	1	1	1	0	1
		1.47101	-0.223325	P22791	P22791	Hydroxymethylglutaryl-CoA synthase, mitochondrial	Hmgcs2	2458	sp|P22791|HMCS2_RAT Hydroxymethylglutaryl-CoA synthase, mitochondrial OS=Rattus norvegicus OX=10116 GN=Hmgcs2 PE=1 SV=2		Color2 [A=255, R=169, G=169, B=169]	1	4					10116									+	Matrix	Carbohydrate metabolism;Ketone metabolism;Metabolism	52	52	51	77	77	77	56.885	0	323.31	97181000000	23	1879	52	52	51	1	41	42	38	39
		0.391868	-0.223003	Q9WTP0	Q9WTP0	Band 4.1-like protein 1	Epb41l1	4602	sp|Q9WTP0|E41L1_RAT Band 4.1-like protein 1 OS=Rattus norvegicus OX=10116 GN=Epb41l1 PE=1 SV=1		Color2 [A=255, R=169, G=169, B=169]	1	4					10116												4	4	4	6.7	6.7	6.7	98.242	0	6.0541	23484000	47	14	4	4	4	1	4	3	3	1
		1.11584	-0.222571	D3ZZU4	D3ZZU4		Tmem160	1129	tr|D3ZZU4|D3ZZU4_RAT Transmembrane protein 160 OS=Rattus norvegicus OX=10116 GN=Tmem160 PE=1 SV=1		Color2 [A=255, R=169, G=169, B=169]	1	4					10116												3	3	3	16	16	16	19.587	0	7.6364	108290000	8	32	3	3	3	1	2	3	2	3
		1.0653	-0.222371	Q5RKH2	Q5RKH2		Galk1	3550	tr|Q5RKH2|Q5RKH2_RAT Galactokinase 1 OS=Rattus norvegicus OX=10116 GN=Galk1 PE=1 SV=1		Color2 [A=255, R=169, G=169, B=169]	1	4					10116												19	19	19	51.3	51.3	51.3	42.376	0	180.89	1986400000	16	257	19	19	19	1	17	17	18	16
		1.23435	-0.222309	Q4KM62	Q4KM62	Palmdelphin	Palmd	3239	sp|Q4KM62|PALMD_RAT Palmdelphin OS=Rattus norvegicus OX=10116 GN=Palmd PE=1 SV=1		Color2 [A=255, R=169, G=169, B=169]	1	4					10116												12	12	12	28.7	28.7	28.7	62.418	0	29.966	194760000	26	102	12	12	12	1	7	6	9	7
		0.910137	-0.221426	D4AAH6	D4AAH6		Psmg1	1349	tr|D4AAH6|D4AAH6_RAT Proteasome assembly chaperone 1 OS=Rattus norvegicus OX=10116 GN=Psmg1 PE=1 SV=3		Color2 [A=255, R=169, G=169, B=169]	1	4					10116												2	2	2	8.7	8.7	8.7	33.238	0	6.1899	37697000	14	22	2	2	2	1	2	2	2	2
		0.40878	-0.22135	F1LPG2	F1LPG2		Dock8	1493	tr|F1LPG2|F1LPG2_RAT Dedicator of cytokinesis 8 OS=Rattus norvegicus OX=10116 GN=Dock8 PE=1 SV=2		Color2 [A=255, R=169, G=169, B=169]	1	4					10116												8	8	7	5.1	5.1	4.8	238.94	0	4.7516	28859000	103	7	8	8	7	1	1	3	3	4
		0.167821	-0.220941	Q6IMY1	Q6IMY1	Microtubule-associated tumor suppressor 1 homolog	Mtus1	4120	sp|Q6IMY1|MTUS1_RAT Microtubule-associated tumor suppressor 1 homolog OS=Rattus norvegicus OX=10116 GN=Mtus1 PE=1 SV=1		Color2 [A=255, R=169, G=169, B=169]	1	4					10116												6	6	6	20	20	20	50.744	0	19.193	54615000	27	20	6	6	6	1	4	3	4	2
		0.428679	-0.22092	F1M4I4	F1M4I4		Vps51	1613	tr|F1M4I4|F1M4I4_RAT Vacuolar protein sorting-associated protein 51 homolog OS=Rattus norvegicus OX=10116 GN=Vps51 PE=1 SV=2		Color2 [A=255, R=169, G=169, B=169]	1	4					10116												5	5	5	9.6	9.6	9.6	86.041	0	34.453	55319000	41	21	5	5	5	1	4	3	3	4
		0.715895	-0.220895	Q5U301	Q5U301	A-kinase anchor protein 2	Akap2	3607	sp|Q5U301|AKAP2_RAT A-kinase anchor protein 2 OS=Rattus norvegicus OX=10116 GN=Akap2 PE=1 SV=1		Color2 [A=255, R=169, G=169, B=169]	1	4					10116												6	6	6	8.9	8.9	8.9	95.94	0	7.7839	28516000	36	19	6	6	6	1	3	3	3	2
		0.915873	-0.220541	Q80Z29	Q80Z29	Nicotinamide phosphoribosyltransferase	Nampt	4313	sp|Q80Z29|NAMPT_RAT Nicotinamide phosphoribosyltransferase OS=Rattus norvegicus OX=10116 GN=Nampt PE=1 SV=1		Color2 [A=255, R=169, G=169, B=169]	1	4					10116												27	27	27	63.5	63.5	63.5	55.437	0	323.31	4136400000	29	419	27	27	27	1	24	24	25	22
		0.571747	-0.220512	Q64654	Q64654	Lanosterol 14-alpha demethylase	Cyp51a1	3933	sp|Q64654|CP51A_RAT Lanosterol 14-alpha demethylase OS=Rattus norvegicus OX=10116 GN=Cyp51a1 PE=1 SV=1		Color2 [A=255, R=169, G=169, B=169]	1	4					10116												21	21	21	52.7	52.7	52.7	56.706	0	189.14	1182900000	24	275	21	21	21	1	18	16	18	16
		0.940402	-0.219931	Q5XIV1	Q5XIV1	Phosphoglycerate kinase	Pgk2	3722	tr|Q5XIV1|Q5XIV1_RAT Phosphoglycerate kinase OS=Rattus norvegicus OX=10116 GN=Pgk2 PE=1 SV=1		Color2 [A=255, R=169, G=169, B=169]	1	4					10116												7	1	1	15.3	3.1	3.1	45.01	0	19.382	7431700	26	18	7	1	1	1	6	6	6	6
		0.979273	-0.21973	Q9Z142	Q9Z142	Transmembrane protein 33	Tmem33	4648	sp|Q9Z142|TMM33_RAT Transmembrane protein 33 OS=Rattus norvegicus OX=10116 GN=Tmem33 PE=2 SV=1		Color2 [A=255, R=169, G=169, B=169]	1	4					10116												5	5	5	20.2	20.2	20.2	27.983	0	21.423	208200000	11	63	5	5	5	1	4	3	4	3
		1.10671	-0.218528	D3ZUB7	D3ZUB7		Anapc4	1012	tr|D3ZUB7|D3ZUB7_RAT Anaphase-promoting complex subunit 4 OS=Rattus norvegicus OX=10116 GN=Anapc4 PE=1 SV=1		Color2 [A=255, R=169, G=169, B=169]	1	4					10116												1	1	1	2	2	2	91.776	0.0018531	2.5892	3853900	37	7	1	1	1	1	1	1	1	1
		1.76457	-0.218478	Q6AYT5	Q6AYT5	Protein-glutamate O-methyltransferase	Armt1	4097	sp|Q6AYT5|ARMT1_RAT Damage-control phosphatase ARMT1 OS=Rattus norvegicus OX=10116 GN=Armt1 PE=1 SV=1		Color2 [A=255, R=169, G=169, B=169]	1	4					10116												6	6	6	23	23	23	50.183	0	9.403	85701000	26	47	6	6	6	1	5	3	6	4
		0.428558	-0.218266	P04550	P04550	Parathymosin	Ptms	2105	sp|P04550|PTMS_RAT Parathymosin OS=Rattus norvegicus OX=10116 GN=Ptms PE=1 SV=2		Color2 [A=255, R=169, G=169, B=169]	1	4					10116												1	1	1	10.8	10.8	10.8	11.559	0.00048286	3.1194	1353500000	3	33	1	1	1	1	1	1	1	1
		1.04237	-0.218178	P19112	P19112	Fructose-1,6-bisphosphatase 1	Fbp1	2399	sp|P19112|F16P1_RAT Fructose-1,6-bisphosphatase 1 OS=Rattus norvegicus OX=10116 GN=Fbp1 PE=1 SV=2		Color2 [A=255, R=169, G=169, B=169]	1	4					10116												32	32	30	73	73	71.1	39.609	0	323.31	30292000000	20	766	32	32	30	1	28	30	25	26
		0.915723	-0.217467	P85515	P85515	Alpha-centractin	Actr1a	2947	sp|P85515|ACTZ_RAT Alpha-centractin OS=Rattus norvegicus OX=10116 GN=Actr1a PE=1 SV=1		Color2 [A=255, R=169, G=169, B=169]	1	4					10116												10	3	3	42.8	18.1	18.1	42.613	0	81.065	119320000	20	50	10	3	3	1	9	8	9	8
		2.02899	-0.216989	Q80T18	Q80T18	Glia maturation factor gamma	Gmfg	4306	sp|Q80T18|GMFG_RAT Glia maturation factor gamma OS=Rattus norvegicus OX=10116 GN=Gmfg PE=2 SV=1		Color2 [A=255, R=169, G=169, B=169]	1	4					10116												2	2	2	19	19	19	16.779	0.0057459	1.9945	49924000	9	6	2	2	2	1	1	2	1	1
		0.181627	-0.216348	D3ZUU6	D3ZUU6		LOC100912012	1028	tr|D3ZUU6|D3ZUU6_RAT C-type lectin domain family 3, member B OS=Rattus norvegicus OX=10116 GN=Clec3b PE=1 SV=1		Color2 [A=255, R=169, G=169, B=169]	1	4					10116												2	2	2	6.9	6.9	6.9	22.306	0	4.8586	26848000	8	23	2	2	2	1	2	2	2	2
		0.575952	-0.21606	A0A0G2JUH8	A0A0G2JUH8			44	tr|A0A0G2JUH8|A0A0G2JUH8_RAT Sorting nexin 13 OS=Rattus norvegicus OX=10116 GN=Snx13 PE=1 SV=1		Color2 [A=255, R=169, G=169, B=169]	1	4					10116												1	1	1	2.1	2.1	2.1	110.91	0.0016241	2.609	7705700	49	13	1	1	1	1	1	1	1	1
		2.45161	-0.215873	Q5RKI1	Q5RKI1	Eukaryotic initiation factor 4A-II;Eukaryotic initiation factor 4A-II, N-terminally processed	Eif4a2	3554	sp|Q5RKI1|IF4A2_RAT Eukaryotic initiation factor 4A-II OS=Rattus norvegicus OX=10116 GN=Eif4a2 PE=1 SV=1		Color2 [A=255, R=169, G=169, B=169]	1	4					10116												24	9	9	60.4	32.9	32.9	46.402	0	142.09	530850000	23	137	24	9	9	1	20	21	18	20
		0.767304	-0.21549	Q6AYS3	Q6AYS3		Ctsa	4091	tr|Q6AYS3|Q6AYS3_RAT Carboxypeptidase OS=Rattus norvegicus OX=10116 GN=Ctsa PE=1 SV=1		Color2 [A=255, R=169, G=169, B=169]	1	4					10116												13	13	13	21.5	21.5	21.5	51.215	0	175.05	1797300000	19	193	13	13	13	1	13	13	13	10
		0.313095	-0.215173	D3ZE49	D3ZE49		Trappc12	762	tr|D3ZE49|D3ZE49_RAT Trafficking protein particle complex subunit 12 OS=Rattus norvegicus OX=10116 GN=Trappc12 PE=1 SV=1		Color2 [A=255, R=169, G=169, B=169]	1	4					10116												8	8	8	12.7	12.7	12.7	87.546	0	22.509	86833000	37	47	8	8	8	1	6	6	6	6
		0.978941	-0.215144	D3ZVI9	D3ZVI9		LOC100911365	1048	tr|D3ZVI9|D3ZVI9_RAT Glutamine amidotransferase like class 1 domain containing 1 OS=Rattus norvegicus OX=10116 GN=LOC100911365 PE=1 SV=1		Color2 [A=255, R=169, G=169, B=169]	1	4					10116												5	5	5	41.8	41.8	41.8	23.263	0	40.296	127030000	10	61	5	5	5	1	4	3	4	3
		0.329822	-0.21455	Q3ZAU6	Q3ZAU6		Rnf14	3160	tr|Q3ZAU6|Q3ZAU6_RAT RBR-type E3 ubiquitin transferase OS=Rattus norvegicus OX=10116 GN=Rnf14 PE=1 SV=1		Color2 [A=255, R=169, G=169, B=169]	1	4					10116												4	4	4	11.9	11.9	11.9	54.106	0	4.5401	80180000	22	28	4	4	4	1	4	2	4	2
		1.40022	-0.214207	P61023	P61023	Calcineurin B homologous protein 1	Chp1	2779	sp|P61023|CHP1_RAT Calcineurin B homologous protein 1 OS=Rattus norvegicus OX=10116 GN=Chp1 PE=1 SV=2		Color2 [A=255, R=169, G=169, B=169]	1	4					10116												5	5	5	32.8	32.8	32.8	22.432	0	7.9555	66389000	10	42	5	5	5	1	4	3	5	5
		1.01916	-0.213977	Q63228	Q63228	Glia maturation factor beta	Gmfb	3810	sp|Q63228|GMFB_RAT Glia maturation factor beta OS=Rattus norvegicus OX=10116 GN=Gmfb PE=1 SV=2		Color2 [A=255, R=169, G=169, B=169]	1	4					10116												7	7	7	63.4	63.4	63.4	16.736	0	87.614	672100000	9	75	7	7	7	1	6	6	5	5
		1.92474	-0.213643	O89000	O89000	Dihydropyrimidine dehydrogenase [NADP(+)]	Dpyd	2057	sp|O89000|DPYD_RAT Dihydropyrimidine dehydrogenase [NADP(+)] OS=Rattus norvegicus OX=10116 GN=Dpyd PE=2 SV=1		Color2 [A=255, R=169, G=169, B=169]	1	4					10116												38	38	38	47.1	47.1	47.1	111.47	0	205.99	2838200000	48	533	38	38	38	1	36	37	36	34
		0.245557	-0.213313	B0BN19	B0BN19		Rab22a	373	tr|B0BN19|B0BN19_RAT RAB22A, member RAS oncogene family OS=Rattus norvegicus OX=10116 GN=Rab22a PE=1 SV=1		Color2 [A=255, R=169, G=169, B=169]	1	4					10116												3	3	3	26.3	26.3	26.3	21.775	0	5.0298	20500000	12	22	3	3	3	1	1	2	2	2
		1.33713	-0.213072	D3ZA93	D3ZA93		Acot13	699	tr|D3ZA93|D3ZA93_RAT Acyl-CoA thioesterase 13 OS=Rattus norvegicus OX=10116 GN=Acot13 PE=1 SV=1		Color2 [A=255, R=169, G=169, B=169]	1	4					10116									+	Matrix	Lipid metabolism;Metabolism	4	4	4	30.7	30.7	30.7	15.27	0	7.9186	383120000	7	56	4	4	4	1	3	3	3	4
		1.14243	-0.212987	Q05962	Q05962	ADP/ATP translocase 1	Slc25a4	3033	sp|Q05962|ADT1_RAT ADP/ATP translocase 1 OS=Rattus norvegicus OX=10116 GN=Slc25a4 PE=1 SV=3		Color2 [A=255, R=169, G=169, B=169]	1	4					10116									+	MIM	Calcium homeostasis;Metabolism;Mitochondrial permeability transition pore;Nucleotide import;Nucleotide metabolism;Signaling;SLC25A family;Small molecule transport	14	1	1	29.9	3	3	32.989	0.0011804	2.7968	24135000	20	20	14	1	1	1	13	14	14	13
		1.53461	-0.212863	Q5RJK9	Q5RJK9		Polr1c	3530	tr|Q5RJK9|Q5RJK9_RAT DNA-directed RNA polymerases I and III subunit RPAC1 OS=Rattus norvegicus OX=10116 GN=Polr1c PE=1 SV=1		Color2 [A=255, R=169, G=169, B=169]	1	4					10116												1	1	1	5.2	5.2	5.2	39.017	0	5.8388	12197000	15	16	1	1	1	1	1	1	1	1
		1.47444	-0.212441	Q63768	Q63768	Adapter molecule crk	Crk	3866	sp|Q63768|CRK_RAT Adapter molecule crk OS=Rattus norvegicus OX=10116 GN=Crk PE=1 SV=1		Color2 [A=255, R=169, G=169, B=169]	1	4					10116												7	7	7	35.9	35.9	35.9	33.844	0	18.483	113830000	19	40	7	7	7	1	5	4	5	5
		1.38167	-0.212271	P14562	P14562	Lysosome-associated membrane glycoprotein 1	Lamp1	2324	sp|P14562|LAMP1_RAT Lysosome-associated membrane glycoprotein 1 OS=Rattus norvegicus OX=10116 GN=Lamp1 PE=1 SV=1		Color2 [A=255, R=169, G=169, B=169]	1	4					10116												6	6	6	17.4	17.4	17.4	43.969	0	105.37	704050000	18	103	6	6	6	1	6	6	6	6
		0.944479	-0.212222	Q3B8Q1;M0R965	Q3B8Q1;M0R965	Nucleolar RNA helicase 2	Ddx21	3122	sp|Q3B8Q1|DDX21_RAT Nucleolar RNA helicase 2 OS=Rattus norvegicus OX=10116 GN=Ddx21 PE=2 SV=1;tr|M0R965|M0R965_RAT RNA helicase OS=Rattus norvegicus OX=10116 GN=LOC685025 PE=3 SV=2		Color2 [A=255, R=169, G=169, B=169]	1	4					10116												10	10	10	20.2	20.2	20.2	85.965	0	57.104	122210000	44	58	NaN	NaN	NaN	2	6	8	7	5
		1.11165	-0.212175	P23965	P23965	Enoyl-CoA delta isomerase 1, mitochondrial	Eci1	2467	sp|P23965|ECI1_RAT Enoyl-CoA delta isomerase 1, mitochondrial OS=Rattus norvegicus OX=10116 GN=Eci1 PE=1 SV=1		Color2 [A=255, R=169, G=169, B=169]	1	4					10116									+	Matrix	Fatty acid oxidation;Lipid metabolism;Metabolism	19	19	19	65.1	65.1	65.1	32.254	0	297.67	15478000000	19	465	19	19	19	1	16	16	15	14
		0.673869	-0.211837	P06866	P06866	Haptoglobin;Haptoglobin alpha chain;Haptoglobin beta chain	Hp	2159	sp|P06866|HPT_RAT Haptoglobin OS=Rattus norvegicus OX=10116 GN=Hp PE=1 SV=3		Color2 [A=255, R=169, G=169, B=169]	1	4					10116												20	20	20	53.9	53.9	53.9	38.563	0	93.346	6295200000	20	289	20	20	20	1	17	17	18	18
		2.18095	-0.211633	D4A1B8	D4A1B8		Dctn3	1158	tr|D4A1B8|D4A1B8_RAT Dynactin subunit 3 OS=Rattus norvegicus OX=10116 GN=Dctn3 PE=1 SV=1		Color2 [A=255, R=169, G=169, B=169]	1	4					10116												3	3	3	15.1	15.1	15.1	21.112	0	6.9928	67219000	11	40	3	3	3	1	3	3	3	3
		0.635963	-0.211537	Q9JJP9	Q9JJP9	Ubiquilin-1	Ubqln1	4535	sp|Q9JJP9|UBQL1_RAT Ubiquilin-1 OS=Rattus norvegicus OX=10116 GN=Ubqln1 PE=1 SV=1		Color2 [A=255, R=169, G=169, B=169]	1	4					10116												6	6	6	16.7	16.7	16.7	62.071	0	54.593	253910000	14	84	6	6	6	1	4	4	4	5
		2.99377	-0.21139	A0A0G2K1Z2	A0A0G2K1Z2			160	tr|A0A0G2K1Z2|A0A0G2K1Z2_RAT Rho GTPase-activating protein 12 OS=Rattus norvegicus OX=10116 GN=Arhgap12 PE=1 SV=1		Color2 [A=255, R=169, G=169, B=169]	1	4					10116												6	6	6	11.5	11.5	11.5	95.343	0	22.712	73790000	49	53	6	6	6	1	6	4	6	5
		1.36709	-0.211173	Q8VHT6	Q8VHT6	Arsenite methyltransferase	As3mt	4380	sp|Q8VHT6|AS3MT_RAT Arsenite methyltransferase OS=Rattus norvegicus OX=10116 GN=As3mt PE=1 SV=1		Color2 [A=255, R=169, G=169, B=169]	1	4					10116												18	18	18	61.2	61.2	61.2	41.056	0	225.16	1847800000	25	271	18	18	18	1	16	15	15	15
		0.917214	-0.21094	Q3V5X8	Q3V5X8		Endog	3159	tr|Q3V5X8|Q3V5X8_RAT Endonuclease OS=Rattus norvegicus OX=10116 GN=Endog PE=1 SV=1		Color2 [A=255, R=169, G=169, B=169]	1	4					10116									+	IMS	Apoptosis;Mitochondrial central dogma;Mitochondrial dynamics and surveillance;mtDNA maintainance;mtDNA stability and decay;mtRNA metabolism;mtRNA stability and decay	6	6	6	23.5	23.5	23.5	32.267	0	6.7437	652120000	17	63	6	6	6	1	1	1	1	1
		1.6268	-0.210612	P48721	P48721	Stress-70 protein, mitochondrial	Hspa9	2671	sp|P48721|GRP75_RAT Stress-70 protein, mitochondrial OS=Rattus norvegicus OX=10116 GN=Hspa9 PE=1 SV=3		Color2 [A=255, R=169, G=169, B=169]	1	4					10116									+	Matrix	Fe-S cluster biosynthesis;Metabolism;Metals and cofactors	47	47	47	60.4	60.4	60.4	73.857	0	323.31	14934000000	37	727	47	47	47	1	35	37	34	37
		0.671016	-0.210356	P62982;F1LU69;D4A0J6	P62982;F1LU69	Ubiquitin-40S ribosomal protein S27a;Ubiquitin;40S ribosomal protein S27a	Rps27a;Rps27l3	2851	sp|P62982|RS27A_RAT Ubiquitin-40S ribosomal protein S27a OS=Rattus norvegicus OX=10116 GN=Rps27a PE=1 SV=2;tr|F1LU69|F1LU69_RAT Ubiquitin carboxyl extension protein 80 OS=Rattus norvegicus OX=10116 GN=Rps27a-ps28 PE=3 SV=3		Color2 [A=255, R=169, G=169, B=169]	1	4					10116												9	9	2	56.4	56.4	20.5	17.951	0	201.06	5090700000	6	262	NaN	NaN	NaN	3	8	8	8	6
		1.04678	-0.209737	Q8K3Y6	Q8K3Y6	Zinc finger CCCH-type antiviral protein 1	Zc3hav1	4346	sp|Q8K3Y6|ZCCHV_RAT Zinc finger CCCH-type antiviral protein 1 OS=Rattus norvegicus OX=10116 GN=Zc3hav1 PE=1 SV=1		Color2 [A=255, R=169, G=169, B=169]	1	4					10116												10	10	10	17.7	17.7	17.7	86.77	0	49.303	119750000	49	61	10	10	10	1	5	6	6	7
		1.39228	-0.209384	A0A0G2K046	A0A0G2K046			129	tr|A0A0G2K046|A0A0G2K046_RAT Myopalladin OS=Rattus norvegicus OX=10116 GN=Mypn PE=1 SV=1		Color2 [A=255, R=169, G=169, B=169]	1	4					10116												2	2	2	2	2	2	143.75	0.0020747	2.5187	62091000	60	5	2	2	2	1	1	1	1	1
		0.685336	-0.209128	G3V8D0	G3V8D0		St8sia3	1771	tr|G3V8D0|G3V8D0_RAT ST8 alpha-N-acetyl-neuraminide alpha-2,8-sialyltransferase 3 OS=Rattus norvegicus OX=10116 GN=St8sia3 PE=1 SV=1		Color2 [A=255, R=169, G=169, B=169]	1	4					10116												4	4	4	19.5	19.5	19.5	43.901	0	5.4273	112740000	22	18	4	4	4	1	1	1	2	1
		0.974546	-0.20885	P86182	P86182	Coiled-coil domain-containing protein 22	Ccdc22	2956	sp|P86182|CCD22_RAT Coiled-coil domain-containing protein 22 OS=Rattus norvegicus OX=10116 GN=Ccdc22 PE=1 SV=2		Color2 [A=255, R=169, G=169, B=169]	1	4					10116												15	15	15	29.3	29.3	29.3	70.854	0	36.758	290960000	37	128	15	15	15	1	11	10	12	8
		1.13198	-0.208775	Q99MA2	Q99MA2		Xpnpep2	4438	sp|Q99MA2|XPP2_RAT Xaa-Pro aminopeptidase 2 OS=Rattus norvegicus OX=10116 GN=Xpnpep2 PE=1 SV=1		Color2 [A=255, R=169, G=169, B=169]	1	4					10116												7	7	7	14.2	14.2	14.2	76.079	0	12.471	81951000	31	42	7	7	7	1	4	4	3	5
		2.14431	-0.208424	B2GV73	B2GV73	Actin-related protein 2/3 complex subunit 3	Arpc3	483	tr|B2GV73|B2GV73_RAT Actin-related protein 2/3 complex subunit 3 OS=Rattus norvegicus OX=10116 GN=Arpc3 PE=1 SV=1		Color2 [A=255, R=169, G=169, B=169]	1	4					10116												7	7	7	35.4	35.4	35.4	20.535	0	127.73	576270000	10	103	7	7	7	1	6	5	6	6
		0.75226	-0.208224	A0JPM9	A0JPM9	Eukaryotic translation initiation factor 3 subunit J	Eif3j	321	sp|A0JPM9|EIF3J_RAT Eukaryotic translation initiation factor 3 subunit J OS=Rattus norvegicus OX=10116 GN=Eif3j PE=1 SV=1		Color2 [A=255, R=169, G=169, B=169]	1	4					10116												11	11	11	42.1	42.1	42.1	29.187	0	81.413	452310000	14	156	11	11	11	1	10	11	11	11
		1.86852	-0.208099	P52847	P52847	Sulfotransferase family cytosolic 1B member 1	Sult1b1	2726	sp|P52847|ST1B1_RAT Sulfotransferase 1B1 OS=Rattus norvegicus OX=10116 GN=Sult1b1 PE=1 SV=2		Color2 [A=255, R=169, G=169, B=169]	1	4					10116												28	28	28	78.6	78.6	78.6	34.835	0	307.63	11374000000	18	543	28	28	28	1	24	23	24	24
		0.866789	-0.207732	D3ZT71	D3ZT71		Bcl2l13	981	tr|D3ZT71|D3ZT71_RAT BCL2-like 13 OS=Rattus norvegicus OX=10116 GN=Bcl2l13 PE=1 SV=3		Color2 [A=255, R=169, G=169, B=169]	1	4					10116									+	MOM	Apoptosis;Autophagy;Mitochondrial dynamics and surveillance;Mitophagy	5	5	5	17.5	17.5	17.5	46.734	0	12.272	91924000	16	45	5	5	5	1	4	3	4	4
		0.658587	-0.207722	Q0VGK4	Q0VGK4	Glycerophosphodiester phosphodiesterase domain-containing protein 1	Gdpd1	3074	sp|Q0VGK4|GDPD1_RAT Lysophospholipase D GDPD1 OS=Rattus norvegicus OX=10116 GN=Gdpd1 PE=2 SV=1		Color2 [A=255, R=169, G=169, B=169]	1	4					10116												2	2	2	6.7	6.7	6.7	35.81	0.00047699	2.95	25103000	19	6	2	2	2	1	2	1	2	1
		1.31767	-0.20766	Q9QUR2	Q9QUR2	Dynactin subunit 4	Dctn4	4557	sp|Q9QUR2|DCTN4_RAT Dynactin subunit 4 OS=Rattus norvegicus OX=10116 GN=Dctn4 PE=1 SV=1		Color2 [A=255, R=169, G=169, B=169]	1	4					10116												5	5	5	15	15	15	53.088	0	9.88	45935000	24	41	5	5	5	1	4	3	4	2
		0.928124	-0.207558	A0A0G2K383	A0A0G2K383			181	tr|A0A0G2K383|A0A0G2K383_RAT PPFIA-binding protein 2 OS=Rattus norvegicus OX=10116 GN=Ppfibp2 PE=1 SV=1		Color2 [A=255, R=169, G=169, B=169]	1	4					10116												11	11	9	14	14	11.6	108.82	0	16.511	123820000	50	61	11	11	9	1	8	7	8	8
		1.01002	-0.207507	F1M589	F1M589		Pml	1617	tr|F1M589|F1M589_RAT PML nuclear body scaffold OS=Rattus norvegicus OX=10116 GN=Pml PE=1 SV=3		Color2 [A=255, R=169, G=169, B=169]	1	4					10116												14	14	14	24	24	24	98.11	0	39.668	143950000	43	80	14	14	14	1	11	10	10	8
		0.767714	-0.207438	P62278;M0RCY2	P62278;M0RCY2	40S ribosomal protein S13	Rps13;LOC683961	2812	sp|P62278|RS13_RAT 40S ribosomal protein S13 OS=Rattus norvegicus OX=10116 GN=Rps13 PE=1 SV=2;tr|M0RCY2|M0RCY2_RAT 40S ribosomal protein S13 OS=Rattus norvegicus OX=10116 PE=3 SV=1		Color2 [A=255, R=169, G=169, B=169]	1	4					10116												12	12	12	62.3	62.3	62.3	17.222	0	49.24	5917600000	9	144	NaN	NaN	NaN	2	9	8	7	9
		1.33892	-0.207318	A0A0G2K6E8;E9PSK7	A0A0G2K6E8			225	tr|A0A0G2K6E8|A0A0G2K6E8_RAT Sperm-associated antigen 9 OS=Rattus norvegicus OX=10116 GN=Spag9 PE=1 SV=1		Color2 [A=255, R=169, G=169, B=169]	1	4					10116												15	15	15	15.7	15.7	15.7	149.58	0	31.425	237660000	68	95	NaN	NaN	NaN	2	14	13	13	13
		0.776936	-0.207288	B2RYS9	B2RYS9		Trmt112	519	tr|B2RYS9|B2RYS9_RAT Multifunctional methyltransferase subunit TRM112-like protein OS=Rattus norvegicus OX=10116 GN=Trmt112 PE=1 SV=1		Color2 [A=255, R=169, G=169, B=169]	1	4					10116												5	5	5	47.2	47.2	47.2	14.127	0	9.7068	99257000	7	40	5	5	5	1	4	5	3	4
		1.14008	-0.207287	P32198;Q63704	P32198	Carnitine O-palmitoyltransferase 1, liver isoform	Cpt1a	2557	sp|P32198|CPT1A_RAT Carnitine O-palmitoyltransferase 1, liver isoform OS=Rattus norvegicus OX=10116 GN=Cpt1a PE=1 SV=2		Color2 [A=255, R=169, G=169, B=169]	1	4					10116									+	MOM	Carnitine shuttle;Carnitine synthesis and transport;Fatty acid oxidation;Lipid metabolism;Metabolism;Metals and cofactors	29	29	29	51.1	51.1	51.1	88.124	0	244.72	2792300000	36	425	NaN	NaN	NaN	2	23	24	24	23
		1.18415	-0.207225	Q7TSA0	Q7TSA0	Mitochondrial Rho GTPase 2	Rhot2	4301	sp|Q7TSA0|MIRO2_RAT Mitochondrial Rho GTPase 2 OS=Rattus norvegicus OX=10116 GN=Rhot2 PE=1 SV=1		Color2 [A=255, R=169, G=169, B=169]	1	4					10116									+	MOM	Calcium homeostasis;EF hand proteins;Mitochondrial dynamics and surveillance;Signaling;Trafficking	6	5	5	14	12.2	12.2	69.152	0	9.6134	67619000	23	39	6	5	5	1	5	5	5	4
		0.947697	-0.206715	Q6MGB4	Q6MGB4		Slc39a7	4144	tr|Q6MGB4|Q6MGB4_RAT H2-K region expressed gene 4, rat orthologue OS=Rattus norvegicus OX=10116 GN=Slc39a7 PE=1 SV=1		Color2 [A=255, R=169, G=169, B=169]	1	4					10116												1	1	1	2.8	2.8	2.8	49.499	0	3.7466	90762000	10	24	1	1	1	1	1	1	1	1
		1.26312	-0.206322	P84079;P61206;A0A0G2K4Q4;P84082	P84079;P61206;A0A0G2K4Q4;P84082	ADP-ribosylation factor 1;ADP-ribosylation factor 3;ADP-ribosylation factor 2	Arf1;Arf3;Arf2	2783	sp|P84079|ARF1_RAT ADP-ribosylation factor 1 OS=Rattus norvegicus OX=10116 GN=Arf1 PE=1 SV=2;sp|P61206|ARF3_RAT ADP-ribosylation factor 3 OS=Rattus norvegicus OX=10116 GN=Arf3 PE=2 SV=2;tr|A0A0G2K4Q4|A0A0G2K4Q4_RAT Uncharacterized protein OS=Rattus norvegi		Color2 [A=255, R=169, G=169, B=169]	1	4					10116												13	13	7	65.2	65.2	35.4	20.697	0	142.06	3296200000	10	287	NaN	NaN	NaN	4	12	12	10	10
		0.723391	-0.206302	Q9JK25	Q9JK25		Clip1	4539	sp|Q9JK25|CLIP1_RAT CAP-Gly domain-containing linker protein 1 OS=Rattus norvegicus OX=10116 GN=Clip1 PE=1 SV=2		Color2 [A=255, R=169, G=169, B=169]	1	4					10116												14	14	14	12.8	12.8	12.8	148.28	0	40.414	2354500000	77	43	14	14	14	1	6	6	8	7
		1.23018	-0.206166	Q6AXM7	Q6AXM7	HBS1-like protein	Hbs1l	4010	sp|Q6AXM7|HBS1L_RAT HBS1-like protein OS=Rattus norvegicus OX=10116 GN=Hbs1l PE=1 SV=1		Color2 [A=255, R=169, G=169, B=169]	1	4					10116												7	7	7	15.9	15.9	15.9	74.773	0	39.325	112000000	37	64	7	7	7	1	6	6	6	4
		1.66235	-0.205967	F1LR02	F1LR02		Col18a1	1513	tr|F1LR02|F1LR02_RAT Collagen type XVIII alpha 1 chain OS=Rattus norvegicus OX=10116 GN=Col18a1 PE=1 SV=2		Color2 [A=255, R=169, G=169, B=169]	1	4					10116												16	16	16	14.9	14.9	14.9	134.64	0	108.87	501500000	61	143	16	16	16	1	14	12	12	12
		0.442827	-0.205939	D3ZVR9	D3ZVR9		Pgm5	1054	tr|D3ZVR9|D3ZVR9_RAT Phosphoglucomutase 5 OS=Rattus norvegicus OX=10116 GN=Pgm5 PE=1 SV=3		Color2 [A=255, R=169, G=169, B=169]	1	4					10116												3	3	3	6.7	6.7	6.7	62.204	0	4.7393	37773000	31	24	3	3	3	1	2	2	3	2
		0.440656	-0.205768	O54783	O54783	Choline/ethanolamine kinase	Chkb	1992	sp|O54783|CHKB_RAT Choline/ethanolamine kinase OS=Rattus norvegicus OX=10116 GN=Chkb PE=1 SV=3		Color2 [A=255, R=169, G=169, B=169]	1	4					10116												7	7	7	24.1	24.1	24.1	45.1	0	18.737	101200000	22	47	7	7	7	1	6	7	6	6
		1.37364	-0.20532	P16638	P16638	ATP-citrate synthase	Acly	2360	sp|P16638|ACLY_RAT ATP-citrate synthase OS=Rattus norvegicus OX=10116 GN=Acly PE=1 SV=1		Color2 [A=255, R=169, G=169, B=169]	1	4					10116									+	Matrix	Carbohydrate metabolism;Metabolism;TCA-associated	67	67	67	65.5	65.5	65.5	120.63	0	323.31	26794000000	58	1455	67	67	67	1	63	65	62	61
		0.88524	-0.204957	D4A648;O54748	D4A648;O54748	Serine/threonine-protein kinase 3;Serine/threonine-protein kinase 3 36kDa subunit;Serine/threonine-protein kinase 3 20kDa subunit	Stk4;Stk3	1261	tr|D4A648|D4A648_RAT Non-specific serine/threonine protein kinase OS=Rattus norvegicus OX=10116 GN=Stk4 PE=1 SV=1;sp|O54748|STK3_RAT Serine/threonine-protein kinase 3 OS=Rattus norvegicus OX=10116 GN=Stk3 PE=1 SV=1		Color2 [A=255, R=169, G=169, B=169]	1	4					10116												8	8	8	20.3	20.3	20.3	55.37	0	11.756	96181000	28	55	NaN	NaN	NaN	2	6	6	6	5
		0.794857	-0.204765	Q68FU4	Q68FU4	Succinate--hydroxymethylglutarate CoA-transferase	Sugct	3994	sp|Q68FU4|SUCHY_RAT Succinate--hydroxymethylglutarate CoA-transferase OS=Rattus norvegicus OX=10116 GN=Sugct PE=2 SV=1		Color2 [A=255, R=169, G=169, B=169]	1	4					10116									+	Matrix	Amino acid metabolism;Metabolism	3	3	3	9.6	9.6	9.6	47.548	0	4.7592	54223000	20	22	3	3	3	1	3	3	3	3
		0.626785	-0.204413	M0R5H1	M0R5H1		Etl4	1838	tr|M0R5H1|M0R5H1_RAT Enhancer trap locus 4 OS=Rattus norvegicus OX=10116 GN=Etl4 PE=1 SV=2		Color2 [A=255, R=169, G=169, B=169]	1	4					10116												10	10	10	5.9	5.9	5.9	214.66	0	11.828	86668000	112	37	10	10	10	1	7	6	6	6
		0.534157	-0.204313	P04799;P00185	P04799	Cytochrome P450 1A2	Cyp1a2	2115	sp|P04799|CP1A2_RAT Cytochrome P450 1A2 OS=Rattus norvegicus OX=10116 GN=Cyp1a2 PE=1 SV=2		Color2 [A=255, R=169, G=169, B=169]	1	4					10116												21	21	21	51.7	51.7	51.7	58.259	0	133.25	1054600000	29	266	NaN	NaN	NaN	2	18	16	17	16
		0.529574	-0.204299	F7EZ89	F7EZ89		Tbc1d15	1683	tr|F7EZ89|F7EZ89_RAT TBC1 domain family, member 15 OS=Rattus norvegicus OX=10116 GN=Tbc1d15 PE=1 SV=2		Color2 [A=255, R=169, G=169, B=169]	1	4					10116												11	11	11	20.9	20.9	20.9	78.698	0	28.804	129070000	37	65	11	11	11	1	5	5	4	5
		0.424728	-0.204017	D3ZJ91	D3ZJ91		Ddhd2	851	tr|D3ZJ91|D3ZJ91_RAT DDHD domain-containing 2 OS=Rattus norvegicus OX=10116 GN=Ddhd2 PE=1 SV=2		Color2 [A=255, R=169, G=169, B=169]	1	4					10116												3	3	3	9.3	9.3	9.3	79.57	0	6.3878	28835000	33	14	3	3	3	1	2	2	3	2
		1.62068	-0.20362	Q5XIN6	Q5XIN6	LETM1 and EF-hand domain-containing protein 1, mitochondrial	Letm1	3710	sp|Q5XIN6|LETM1_RAT Mitochondrial proton/calcium exchanger protein OS=Rattus norvegicus OX=10116 GN=Letm1 PE=1 SV=1		Color2 [A=255, R=169, G=169, B=169]	1	4					10116									+	MIM	Calcium cycle;Calcium homeostasis;Signaling	27	27	27	44.9	44.9	44.9	83.059	0	323.31	2095800000	44	412	27	27	27	1	24	24	22	24
		0.606774	-0.203613	P05942	P05942	Protein S100-A4	S100a4	2146	sp|P05942|S10A4_RAT Protein S100-A4 OS=Rattus norvegicus OX=10116 GN=S100a4 PE=2 SV=1		Color2 [A=255, R=169, G=169, B=169]	1	4					10116												2	2	2	22.8	22.8	22.8	11.776	0	3.6213	17396000	6	9	2	2	2	1	1	1	2	2
		1.20257	-0.203605	Q5RJK6	Q5RJK6		Inpp1	3529	tr|Q5RJK6|Q5RJK6_RAT Inositol polyphosphate-1-phosphatase OS=Rattus norvegicus OX=10116 GN=Inpp1 PE=1 SV=1		Color2 [A=255, R=169, G=169, B=169]	1	4					10116												4	4	4	13.9	13.9	13.9	43.359	0	11.475	58753000	19	39	4	4	4	1	4	2	4	2
		1.37685	-0.203483	Q5U211	Q5U211	Sorting nexin-3	Snx3	3570	sp|Q5U211|SNX3_RAT Sorting nexin-3 OS=Rattus norvegicus OX=10116 GN=Snx3 PE=1 SV=1		Color2 [A=255, R=169, G=169, B=169]	1	4					10116												12	12	10	67.3	67.3	63	18.762	0	58.584	488560000	10	95	12	12	10	1	7	7	6	6
		1.55447	-0.202785	O35331	O35331	Pyridoxal kinase	Pdxk	1957	sp|O35331|PDXK_RAT Pyridoxal kinase OS=Rattus norvegicus OX=10116 GN=Pdxk PE=1 SV=1		Color2 [A=255, R=169, G=169, B=169]	1	4					10116												13	13	5	50.6	50.6	25.3	34.908	0	79.86	1150700000	16	220	13	13	5	1	12	10	11	11
		1.49184	-0.202039	P97519	P97519	Hydroxymethylglutaryl-CoA lyase, mitochondrial	Hmgcl	2960	sp|P97519|HMGCL_RAT Hydroxymethylglutaryl-CoA lyase, mitochondrial OS=Rattus norvegicus OX=10116 GN=Hmgcl PE=2 SV=1		Color2 [A=255, R=169, G=169, B=169]	1	4					10116									+	Matrix	Amino acid metabolism;Branched-chain amino acid metabolism;Carbohydrate metabolism;Ketone metabolism;Metabolism	12	12	12	42.2	42.2	42.2	34.191	0	146.63	3283000000	18	240	12	12	12	1	10	11	11	9
		0.145601	-0.201601	Q5M830	Q5M830		Rfc3	3475	tr|Q5M830|Q5M830_RAT Replication factor C (Activator 1) 3 OS=Rattus norvegicus OX=10116 GN=Rfc3 PE=1 SV=1		Color2 [A=255, R=169, G=169, B=169]	1	4					10116												1	1	1	4.2	4.2	4.2	40.479	0.00047962	3.0255	5946700	21	5	1	1	1	1	1	1	1	0
		0.407491	-0.19992	P02091;CON__Q3SX09	P02091	Hemoglobin subunit beta-1	Hbb	2080	sp|P02091|HBB1_RAT Hemoglobin subunit beta-1 OS=Rattus norvegicus OX=10116 GN=Hbb PE=1 SV=3		Color2 [A=255, R=169, G=169, B=169]	1	4					-1;10116												30	9	9	96.6	41.5	41.5	15.979	0	279.62	77026000000	11	399	NaN	NaN	NaN	2	27	25	26	22
		0.470742	-0.198915	Q62760	Q62760	Mitochondrial import receptor subunit TOM20 homolog	Tomm20	3750	sp|Q62760|TOM20_RAT Mitochondrial import receptor subunit TOM20 homolog OS=Rattus norvegicus OX=10116 GN=Tomm20 PE=1 SV=2		Color2 [A=255, R=169, G=169, B=169]	1	4					10116									+	MOM	Mitochondrial dynamics and surveillance;Protein import and sorting;Protein import, sorting and homeostasis;TOM	2	2	2	13.8	13.8	13.8	16.284	0.00048019	3.0501	102070000	5	19	2	2	2	1	1	2	1	2
		0.962788	-0.198635	P51590;E9PSJ0;A0A0G2JTQ9	P51590	Cytochrome P450 2J3	Cyp2j3	2708	sp|P51590|CP2J3_RAT Cytochrome P450 2J3 OS=Rattus norvegicus OX=10116 GN=Cyp2j3 PE=2 SV=1		Color2 [A=255, R=169, G=169, B=169]	1	4					10116												19	19	16	46	46	42.8	57.969	0	65.18	735580000	31	275	NaN	NaN	NaN	3	17	17	17	16
		0.965535	-0.198564	E9PTB2	E9PTB2	Transcription elongation factor SPT5	Supt5h	1454	tr|E9PTB2|E9PTB2_RAT Transcription elongation factor SPT5 OS=Rattus norvegicus OX=10116 GN=Supt5h PE=1 SV=2		Color2 [A=255, R=169, G=169, B=169]	1	4					10116												12	12	12	17.5	17.5	17.5	121.04	0	63.641	154470000	53	97	12	12	12	1	10	9	10	10
		1.35667	-0.19842	P25286	P25286	V-type proton ATPase 116 kDa subunit a isoform 1	Atp6v0a1	2487	sp|P25286|VPP1_RAT V-type proton ATPase 116 kDa subunit a 1 OS=Rattus norvegicus OX=10116 GN=Atp6v0a1 PE=1 SV=1		Color2 [A=255, R=169, G=169, B=169]	1	4					10116												8	8	8	10.9	10.9	10.9	96.327	0	12.467	67773000	33	30	8	8	8	1	3	4	6	2
		0.939597	-0.198378	Q4V897	Q4V897	Coiled-coil domain-containing protein 90B, mitochondrial	Ccdc90b	3286	sp|Q4V897|CC90B_RAT Coiled-coil domain-containing protein 90B, mitochondrial OS=Rattus norvegicus OX=10116 GN=Ccdc90b PE=2 SV=1		Color2 [A=255, R=169, G=169, B=169]	1	4					10116									+	MIM	0	6	6	6	25	25	25	29.8	0	19.659	80879000	18	32	6	6	6	1	3	4	3	3
		0.773929	-0.198198	F1M1D5	F1M1D5		Tbcd	1599	tr|F1M1D5|F1M1D5_RAT Tubulin-specific chaperone D OS=Rattus norvegicus OX=10116 GN=Tbcd PE=1 SV=3		Color2 [A=255, R=169, G=169, B=169]	1	4					10116												12	12	12	14	14	14	133.54	0	18.044	95356000	53	62	12	12	12	1	6	7	6	6
		1.88106	-0.198124	P35745	P35745	Acylphosphatase-2	Acyp2	2584	sp|P35745|ACYP2_RAT Acylphosphatase-2 OS=Rattus norvegicus OX=10116 GN=Acyp2 PE=1 SV=2		Color2 [A=255, R=169, G=169, B=169]	1	4					10116												1	1	1	13.4	13.4	13.4	10.863	0	14.312	17846000	7	18	1	1	1	1	1	1	1	1
		1.39759	-0.198057	P10536	P10536	Ras-related protein Rab-1B	Rab1b	2242	sp|P10536|RAB1B_RAT Ras-related protein Rab-1B OS=Rattus norvegicus OX=10116 GN=Rab1b PE=1 SV=1		Color2 [A=255, R=169, G=169, B=169]	1	4					10116												10	5	5	65.7	39.3	39.3	22.163	0	132.54	685960000	15	125	10	5	5	1	9	9	9	9
		0.847992	-0.1978	A0A0G2K6N9	A0A0G2K6N9			229	tr|A0A0G2K6N9|A0A0G2K6N9_RAT COMM domain containing 4 (Predicted), isoform CRA_c OS=Rattus norvegicus OX=10116 GN=Commd4 PE=1 SV=1		Color2 [A=255, R=169, G=169, B=169]	1	4					10116												3	3	3	18.6	18.6	18.6	21.867	0	17.425	42834000	11	10	3	3	3	1	1	1	2	1
		0.821903	-0.197721	D3ZAW4	D3ZAW4		Abhd4	712	tr|D3ZAW4|D3ZAW4_RAT Abhydrolase domain containing 4 (Predicted) OS=Rattus norvegicus OX=10116 GN=Abhd4 PE=1 SV=1		Color2 [A=255, R=169, G=169, B=169]	1	4					10116												8	8	8	30.1	30.1	30.1	40.368	0	6.8229	52078000	19	32	8	8	8	1	5	4	5	4
		0.665602	-0.197527	D3ZDR2	D3ZDR2		Chmp6	757	tr|D3ZDR2|D3ZDR2_RAT Charged multivesicular body protein 6 OS=Rattus norvegicus OX=10116 GN=Chmp6 PE=1 SV=1		Color2 [A=255, R=169, G=169, B=169]	1	4					10116												2	2	2	12.5	12.5	12.5	23.288	0	17.399	28594000	7	30	2	2	2	1	2	2	2	2
		1.86326	-0.197242	P63259;P60711	P63259;P60711	Actin, cytoplasmic 2;Actin, cytoplasmic 2, N-terminally processed;Actin, cytoplasmic 1;Actin, cytoplasmic 1, N-terminally processed	Actg1;Actb	2775	sp|P63259|ACTG_RAT Actin, cytoplasmic 2 OS=Rattus norvegicus OX=10116 GN=Actg1 PE=1 SV=1;sp|P60711|ACTB_RAT Actin, cytoplasmic 1 OS=Rattus norvegicus OX=10116 GN=Actb PE=1 SV=1		Color2 [A=255, R=169, G=169, B=169]	1	4					10116												41	41	19	92.3	92.3	66.7	41.792	0	323.31	100490000000	20	2083	NaN	NaN	NaN	2	31	34	32	32
		0.778286	-0.196713	D4ACY1	D4ACY1		RGD1565784	1393	tr|D4ACY1|D4ACY1_RAT RGD1565784 OS=Rattus norvegicus OX=10116 GN=RGD1565784 PE=1 SV=1		Color2 [A=255, R=169, G=169, B=169]	1	4					10116												2	2	2	19.9	19.9	19.9	15.658	0	38.209	44716000	9	35	2	2	2	1	2	2	2	2
		0.462026	-0.196539	Q6TQE1	Q6TQE1	Zinc finger CCCH domain-containing protein 18	Zc3h18	4226	sp|Q6TQE1|ZCH18_RAT Zinc finger CCCH domain-containing protein 18 OS=Rattus norvegicus OX=10116 GN=Zc3h18 PE=1 SV=1		Color2 [A=255, R=169, G=169, B=169]	1	4					10116												4	4	4	8.3	8.3	8.3	105.54	0	11.71	45041000	42	22	4	4	4	1	4	4	4	3
		1.347	-0.196538	Q63120;Q9QYM0	Q63120	Canalicular multispecific organic anion transporter 1	Abcc2	3798	sp|Q63120|MRP2_RAT ATP-binding cassette sub-family C member 2 OS=Rattus norvegicus OX=10116 GN=Abcc2 PE=1 SV=1		Color2 [A=255, R=169, G=169, B=169]	1	4					10116												35	35	35	28.5	28.5	28.5	173.38	0	323.31	1501300000	61	448	NaN	NaN	NaN	2	26	30	30	30
		0.893158	-0.196395	Q62818	Q62818	Translation initiation factor eIF-2B subunit beta	Eif2b2	3761	sp|Q62818|EI2BB_RAT Translation initiation factor eIF-2B subunit beta OS=Rattus norvegicus OX=10116 GN=Eif2b2 PE=2 SV=1		Color2 [A=255, R=169, G=169, B=169]	1	4					10116												5	5	5	19.1	19.1	19.1	38.875	0	15.246	99285000	16	55	5	5	5	1	3	3	4	4
		0.789359	-0.195768	D4AA35	D4AA35		Asmtl	1344	tr|D4AA35|D4AA35_RAT Acetylserotonin O-methyltransferase-like OS=Rattus norvegicus OX=10116 GN=Asmtl PE=1 SV=2		Color2 [A=255, R=169, G=169, B=169]	1	4					10116												7	7	7	49.1	49.1	49.1	24.25	0	78.556	270640000	13	76	7	7	7	1	6	7	7	5
		0.547648	-0.195613	A0A0G2JXY3;A0A0G2K7F8	A0A0G2JXY3;A0A0G2K7F8			97	tr|A0A0G2JXY3|A0A0G2JXY3_RAT Uncharacterized protein OS=Rattus norvegicus OX=10116 PE=1 SV=1;tr|A0A0G2K7F8|A0A0G2K7F8_RAT Similar to apolipoprotein L2;apolipoprotein L-II OS=Rattus norvegicus OX=10116 GN=LOC100911562 PE=1 SV=1		Color2 [A=255, R=169, G=169, B=169]	1	4					10116												3	3	3	10.6	10.6	10.6	34.66	0.00047642	2.9395	24262000	16	10	NaN	NaN	NaN	2	1	2	2	1
		0.6783	-0.195421	Q56A18;A0A0G2KAP8	Q56A18;A0A0G2KAP8	SWI/SNF-related matrix-associated actin-dependent regulator of chromatin subfamily E member 1	Smarce1	3332	sp|Q56A18|SMCE1_RAT SWI/SNF-related matrix-associated actin-dependent regulator of chromatin subfamily E member 1 OS=Rattus norvegicus OX=10116 GN=Smarce1 PE=1 SV=1;tr|A0A0G2KAP8|A0A0G2KAP8_RAT SWI/SNF related, matrix associated, actin dependent regulator		Color2 [A=255, R=169, G=169, B=169]	1	4					10116												5	4	4	16.8	14.9	14.9	42.831	0	11.119	43482000	19	31	NaN	NaN	NaN	2	3	4	4	5
		0.942505	-0.19532	Q6PCT3	Q6PCT3	Tumor protein D54	Tpd52l2	4197	sp|Q6PCT3|TPD54_RAT Tumor protein D54 OS=Rattus norvegicus OX=10116 GN=Tpd52l2 PE=1 SV=1		Color2 [A=255, R=169, G=169, B=169]	1	4					10116												9	9	9	45.9	45.9	45.9	23.992	0	147.18	468600000	13	110	9	9	9	1	6	8	6	6
		1.25155	-0.195199	P42676	P42676	Neurolysin, mitochondrial	Nln	2629	sp|P42676|NEUL_RAT Neurolysin, mitochondrial OS=Rattus norvegicus OX=10116 GN=Nln PE=1 SV=1		Color2 [A=255, R=169, G=169, B=169]	1	4					10116									+	Matrix	Proteases;Protein homeostasis;Protein import, sorting and homeostasis	25	25	25	45.7	45.7	45.7	80.253	0	277.4	1912900000	37	394	25	25	25	1	23	24	20	23
		1.12089	-0.195039	Q5PPL3	Q5PPL3	Sterol-4-alpha-carboxylate 3-dehydrogenase, decarboxylating	Nsdhl	3503	sp|Q5PPL3|NSDHL_RAT Sterol-4-alpha-carboxylate 3-dehydrogenase, decarboxylating OS=Rattus norvegicus OX=10116 GN=Nsdhl PE=2 SV=1		Color2 [A=255, R=169, G=169, B=169]	1	4					10116												26	26	26	78.7	78.7	78.7	40.411	0	298.89	5955900000	24	470	26	26	26	1	20	22	22	23
		1.49404	-0.194272	P97697	P97697	Inositol monophosphatase 1	Impa1	2982	sp|P97697|IMPA1_RAT Inositol monophosphatase 1 OS=Rattus norvegicus OX=10116 GN=Impa1 PE=1 SV=2		Color2 [A=255, R=169, G=169, B=169]	1	4					10116												8	8	8	34.7	34.7	34.7	30.511	0	27.046	267720000	15	85	8	8	8	1	6	5	6	6
		0.904536	-0.193881	B0BN18	B0BN18	Prefoldin subunit 2	Pfdn2	372	sp|B0BN18|PFD2_RAT Prefoldin subunit 2 OS=Rattus norvegicus OX=10116 GN=Pfdn2 PE=2 SV=1		Color2 [A=255, R=169, G=169, B=169]	1	4					10116												3	3	3	22.7	22.7	22.7	16.58	0	79.512	218700000	10	39	3	3	3	1	3	3	3	3
		1.65944	-0.193737	B2RYJ7	B2RYJ7		Actr1b	502	tr|B2RYJ7|B2RYJ7_RAT ARP1 actin-related protein 1 homolog B (Yeast) OS=Rattus norvegicus OX=10116 GN=Actr1b PE=1 SV=1		Color2 [A=255, R=169, G=169, B=169]	1	4					10116												13	13	6	50	50	25.3	42.281	0	138.21	618960000	19	147	13	13	6	1	10	11	10	10
		0.511283	-0.193436	D3ZRH1	D3ZRH1		Oxa1l	958	tr|D3ZRH1|D3ZRH1_RAT OXA1L, mitochondrial inner membrane protein OS=Rattus norvegicus OX=10116 GN=Oxa1l PE=1 SV=1		Color2 [A=255, R=169, G=169, B=169]	1	4					10116									+	MIM	Mitochondrial central dogma;OXA;Protein import and sorting;Protein import, sorting and homeostasis;Translation	3	3	3	6.2	6.2	6.2	48.023	0	4.2932	36351000	14	17	3	3	3	1	2	2	2	3
		0.32824	-0.193263	Q63377	Q63377	Sodium/potassium-transporting ATPase subunit beta-3	Atp1b3	3822	sp|Q63377|AT1B3_RAT Sodium/potassium-transporting ATPase subunit beta-3 OS=Rattus norvegicus OX=10116 GN=Atp1b3 PE=1 SV=1		Color2 [A=255, R=169, G=169, B=169]	1	4					10116												8	8	8	30.5	30.5	30.5	31.829	0	56.266	273080000	11	64	8	8	8	1	6	6	6	5
		0.650674	-0.192979	D3ZF12	D3ZF12		Spcs3	776	tr|D3ZF12|D3ZF12_RAT Signal peptidase complex subunit 3 OS=Rattus norvegicus OX=10116 GN=Spcs3 PE=1 SV=1		Color2 [A=255, R=169, G=169, B=169]	1	4					10116												4	4	4	21.7	21.7	21.7	20.327	0	28.158	340830000	7	41	4	4	4	1	3	4	4	3
		0.901834	-0.19293	Q63691	Q63691	Monocyte differentiation antigen CD14	Cd14	3860	sp|Q63691|CD14_RAT Monocyte differentiation antigen CD14 OS=Rattus norvegicus OX=10116 GN=Cd14 PE=2 SV=2		Color2 [A=255, R=169, G=169, B=169]	1	4					10116												6	6	6	18.3	18.3	18.3	40.053	0	12.468	125310000	13	63	6	6	6	1	5	5	5	4
		0.275059	-0.192759	P16391	P16391	RT1 class I histocompatibility antigen, AA alpha chain		2355	sp|P16391|HA12_RAT RT1 class I histocompatibility antigen, AA alpha chain OS=Rattus norvegicus OX=10116 PE=1 SV=2		Color2 [A=255, R=169, G=169, B=169]	1	4					10116												10	3	3	23.5	9.4	9.4	41.83	0	6.5824	45198000	22	20	10	3	3	1	4	4	4	5
		1.03947	-0.192743	P63039	P63039	60 kDa heat shock protein, mitochondrial	Hspd1	2861	sp|P63039|CH60_RAT 60 kDa heat shock protein, mitochondrial OS=Rattus norvegicus OX=10116 GN=Hspd1 PE=1 SV=1		Color2 [A=255, R=169, G=169, B=169]	1	4					10116									+	Matrix	Chaperones;Protein homeostasis;Protein import, sorting and homeostasis	62	62	62	83.2	83.2	83.2	60.955	0	323.31	70937000000	33	2128	62	62	62	1	52	52	51	54
		0.82075	-0.19272	Q562C4	Q562C4	Methyltransferase-like protein 7B	Mettl7b	3322	sp|Q562C4|MET7B_RAT Thiol S-methyltransferase METTL7B OS=Rattus norvegicus OX=10116 GN=Mettl7b PE=1 SV=1		Color2 [A=255, R=169, G=169, B=169]	1	4					10116												16	16	16	64.3	64.3	64.3	27.904	0	300.11	11230000000	12	408	16	16	16	1	13	14	13	14
		2.34994	-0.19234	Q9EQS0	Q9EQS0	Transaldolase	Taldo1	4475	sp|Q9EQS0|TALDO_RAT Transaldolase OS=Rattus norvegicus OX=10116 GN=Taldo1 PE=1 SV=2		Color2 [A=255, R=169, G=169, B=169]	1	4					10116												17	17	17	38.9	38.9	38.9	37.46	0	194.07	3908800000	17	254	17	17	17	1	13	14	13	14
		0.584154	-0.192061	B5DEL7	B5DEL7		LOC100363239	573	tr|B5DEL7|B5DEL7_RAT Protein transport protein Sec61 subunit gamma OS=Rattus norvegicus OX=10116 GN=Sec61g PE=1 SV=1		Color2 [A=255, R=169, G=169, B=169]	1	4					10116												1	1	1	17.6	17.6	17.6	7.7412	0	5.806	171950000	3	25	1	1	1	1	1	1	1	1
		1.9712	-0.192028	M0R7R2	M0R7R2			1859	tr|M0R7R2|M0R7R2_RAT Similar to Protein C6orf203 OS=Rattus norvegicus OX=10116 GN=LOC683897 PE=1 SV=1		Color2 [A=255, R=169, G=169, B=169]	1	4					10116												4	4	4	17.4	17.4	17.4	29.264	0	85.909	68031000	15	22	4	4	4	1	3	2	1	4
		1.66086	-0.191866	Q64602	Q64602	Kynurenine/alpha-aminoadipate aminotransferase, mitochondrial	Aadat	3923	sp|Q64602|AADAT_RAT Kynurenine/alpha-aminoadipate aminotransferase, mitochondrial OS=Rattus norvegicus OX=10116 GN=Aadat PE=1 SV=1		Color2 [A=255, R=169, G=169, B=169]	1	4					10116									+	Matrix	Amino acid metabolism;Lysine metabolism;Metabolism	24	24	24	72.5	72.5	72.5	47.784	0	272.5	7121400000	21	411	24	24	24	1	22	21	20	20
		1.55883	-0.191691	D4ADG2	D4ADG2		Iba57	1403	tr|D4ADG2|D4ADG2_RAT Iron-sulfur cluster assembly factor IBA57 OS=Rattus norvegicus OX=10116 GN=Iba57 PE=1 SV=1		Color2 [A=255, R=169, G=169, B=169]	1	4					10116									+	Matrix	Fe-S cluster biosynthesis;Metabolism;Metals and cofactors	11	11	11	60.3	60.3	60.3	38.673	0	134.9	1023100000	13	169	11	11	11	1	10	11	10	9
		0.370365	-0.191685	B0BMZ3	B0BMZ3	GTPase IMAP family member GIMD1	Gimd1	371	sp|B0BMZ3|GIMD1_RAT GTPase IMAP family member GIMD1 OS=Rattus norvegicus OX=10116 GN=Gimd1 PE=2 SV=1		Color2 [A=255, R=169, G=169, B=169]	1	4					10116												2	2	2	13.4	13.4	13.4	24.343	0	9.7994	41640000	12	26	2	2	2	1	2	2	1	2
		0.221014	-0.191459	D4A3X3	D4A3X3		Isg15	1213	tr|D4A3X3|D4A3X3_RAT ISG15 ubiquitin-like modifier OS=Rattus norvegicus OX=10116 GN=Isg15 PE=1 SV=1		Color2 [A=255, R=169, G=169, B=169]	1	4					10116												1	1	1	15.5	15.5	15.5	18.225	0	25.372	18432000	8	14	1	1	1	1	1	1	1	1
		0.461199	-0.190831	Q0VGK2	Q0VGK2	Tetratricopeptide repeat protein 39C	Ttc39c	3072	sp|Q0VGK2|TT39C_RAT Tetratricopeptide repeat protein 39C OS=Rattus norvegicus OX=10116 GN=Ttc39c PE=2 SV=1		Color2 [A=255, R=169, G=169, B=169]	1	4					10116												4	4	4	16.7	16.7	16.7	58.977	0	8.4558	67608000	29	10	4	4	4	1	4	3	4	3
		0.954236	-0.190609	Q5RJS3	Q5RJS3		Fam96a	3537	tr|Q5RJS3|Q5RJS3_RAT Cytosolic iron-sulfur assembly component 2A OS=Rattus norvegicus OX=10116 GN=Ciao2a PE=1 SV=1		Color2 [A=255, R=169, G=169, B=169]	1	4					10116												2	2	2	12.5	12.5	12.5	18.382	0	5.9842	44649000	8	32	2	2	2	1	2	2	2	2
		0.521661	-0.190545	Q5M808	Q5M808	Protein Hikeshi		3466	sp|Q5M808|HIKES_RAT Protein Hikeshi OS=Rattus norvegicus OX=10116 GN=Hikeshi PE=2 SV=2		Color2 [A=255, R=169, G=169, B=169]	1	4					10116												2	2	2	14.7	14.7	14.7	21.618	0	20.912	38471000	5	23	2	2	2	1	2	2	2	1
		1.63286	-0.189735	Q5XI26	Q5XI26	Signal transducer and activator of transcription	Stat2	3642	tr|Q5XI26|Q5XI26_RAT Signal transducer and activator of transcription OS=Rattus norvegicus OX=10116 GN=Stat2 PE=1 SV=1		Color2 [A=255, R=169, G=169, B=169]	1	4					10116												25	25	25	40.6	40.6	40.6	96.856	0	177.46	669610000	46	273	25	25	25	1	18	17	19	18
		2.33027	-0.189683	Q5XIF6	Q5XIF6	Tubulin alpha-4A chain	Tuba4a	3689	sp|Q5XIF6|TBA4A_RAT Tubulin alpha-4A chain OS=Rattus norvegicus OX=10116 GN=Tuba4a PE=1 SV=1		Color2 [A=255, R=169, G=169, B=169]	1	4					10116												29	5	5	65.4	15	15	49.924	0	195.49	2353200000	21	105	29	5	5	1	26	28	28	26
		1.29721	-0.189468	P35565	P35565	Calnexin	Canx	2580	sp|P35565|CALX_RAT Calnexin OS=Rattus norvegicus OX=10116 GN=Canx PE=1 SV=1		Color2 [A=255, R=169, G=169, B=169]	1	4					10116												31	31	31	48.6	48.6	48.6	67.254	0	323.31	10331000000	32	679	31	31	31	1	26	26	26	25
		1.7449	-0.189225	Q60587	Q60587	Trifunctional enzyme subunit beta, mitochondrial;3-ketoacyl-CoA thiolase	Hadhb	3725	sp|Q60587|ECHB_RAT Trifunctional enzyme subunit beta, mitochondrial OS=Rattus norvegicus OX=10116 GN=Hadhb PE=1 SV=1		Color2 [A=255, R=169, G=169, B=169]	1	4					10116									+	MIM	Amino acid metabolism;Carbohydrate metabolism;Fatty acid oxidation;Ketone metabolism;Lipid metabolism;Lysine metabolism;Metabolism	40	40	40	73.1	73.1	73.1	51.414	0	323.31	17282000000	24	731	40	40	40	1	29	31	28	27
		0.407611	-0.188945	B5DEH7	B5DEH7		C1r	567	tr|B5DEH7|B5DEH7_RAT Complement subcomponent C1r OS=Rattus norvegicus OX=10116 GN=C1r PE=1 SV=1		Color2 [A=255, R=169, G=169, B=169]	1	4					10116												5	5	5	9.2	9.2	9.2	80.424	0	8.7841	48191000	40	16	5	5	5	1	5	4	4	4
		0.751982	-0.188212	G3V798	G3V798		Srsf4	1740	tr|G3V798|G3V798_RAT Serine and arginine-rich-splicing factor 4 OS=Rattus norvegicus OX=10116 GN=Srsf4 PE=1 SV=1		Color2 [A=255, R=169, G=169, B=169]	1	4					10116												5	4	2	10	8.2	4.3	55.674	0	24.73	97096000	16	41	5	4	2	1	4	5	4	5
		0.887681	-0.18805	O88387	O88387	FYVE, RhoGEF and PH domain-containing protein 4	Fgd4	2029	sp|O88387|FGD4_RAT FYVE, RhoGEF and PH domain-containing protein 4 OS=Rattus norvegicus OX=10116 GN=Fgd4 PE=1 SV=1		Color2 [A=255, R=169, G=169, B=169]	1	4					10116												4	4	4	7	7	7	86.453	0	8.8301	41115000	45	29	4	4	4	1	4	2	4	2
		0.393617	-0.18795	G3V8J2	G3V8J2		Cyp8b1	1775	tr|G3V8J2|G3V8J2_RAT Cytochrome P450 family 8 subfamily B member 1 OS=Rattus norvegicus OX=10116 GN=Cyp8b1 PE=1 SV=1		Color2 [A=255, R=169, G=169, B=169]	1	4					10116												18	18	18	38.9	38.9	38.9	57.725	0	86.567	609170000	30	157	18	18	18	1	11	10	12	10
		1.5571	-0.187799	Q2TA68;A5H300	Q2TA68	Dynamin-like 120 kDa protein, mitochondrial;Dynamin-like 120 kDa protein, form S1	Opa1	3098	sp|Q2TA68|OPA1_RAT Dynamin-like 120 kDa protein, mitochondrial OS=Rattus norvegicus OX=10116 GN=Opa1 PE=1 SV=1		Color2 [A=255, R=169, G=169, B=169]	1	4					10116									+	MIM	Cristae formation;Fusion;Mitochondrial dynamics and surveillance	43	43	43	46.7	46.7	46.7	111.31	0	233.39	1385800000	54	439	NaN	NaN	NaN	2	31	35	33	34
		1.54071	-0.187471	D4AC38;F1LUS2;F1LUQ5	D4AC38;F1LUS2	Protein argonaute	Ago1;Ago3	1374	tr|D4AC38|D4AC38_RAT Argonaute RISC component 1 OS=Rattus norvegicus OX=10116 GN=Ago1 PE=1 SV=1;tr|F1LUS2|F1LUS2_RAT Protein argonaute-3 OS=Rattus norvegicus OX=10116 GN=Ago3 PE=3 SV=3		Color2 [A=255, R=169, G=169, B=169]	1	4					10116												9	9	5	13.8	13.8	7.8	97.241	0	11.273	191670000	47	36	NaN	NaN	NaN	3	9	8	8	6
		0.738576	-0.187466	A0A0G2K2Z0;Q4V8C3	A0A0G2K2Z0			175	tr|A0A0G2K2Z0|A0A0G2K2Z0_RAT EMAP-like 4 OS=Rattus norvegicus OX=10116 GN=Eml4 PE=1 SV=1		Color2 [A=255, R=169, G=169, B=169]	1	4					10116												8	8	7	9.8	9.8	9	101.9	0	15.944	134720000	46	41	NaN	NaN	NaN	2	4	4	4	6
		1.44382	-0.187454	Q6P7P5	Q6P7P5	Basic leucine zipper and W2 domain-containing protein 1	Bzw1	4187	sp|Q6P7P5|5MP2_RAT eIF5-mimic protein 2 OS=Rattus norvegicus OX=10116 GN=Bzw1 PE=1 SV=1		Color2 [A=255, R=169, G=169, B=169]	1	4					10116												8	8	8	17.2	17.2	17.2	48.043	0	12.889	359790000	25	92	8	8	8	1	7	7	7	7
		0.640402	-0.187386	B2RYN3	B2RYN3		Eef1e1	511	tr|B2RYN3|B2RYN3_RAT Eukaryotic translation elongation factor 1 epsilon 1 OS=Rattus norvegicus OX=10116 GN=Eef1e1 PE=1 SV=1		Color2 [A=255, R=169, G=169, B=169]	1	4					10116												7	7	7	46.6	46.6	46.6	19.842	0	11.936	170690000	12	50	7	7	7	1	5	5	5	5
		0.470002	-0.187258	P10354	P10354	Chromogranin-A;Pancreastatin;Beta-granin;WE-14;Catestatin;GE-25;Serpinin-RRG;Serpinin;p-Glu serpinin precursor	Chga	2241	sp|P10354|CMGA_RAT Chromogranin-A OS=Rattus norvegicus OX=10116 GN=Chga PE=1 SV=1		Color2 [A=255, R=169, G=169, B=169]	1	4					10116												2	2	2	4.3	4.3	4.3	52.024	0.0020543	2.4082	1336500000	21	20	2	2	2	1	1	2	1	2
		0.798322	-0.187251	A0A0G2K502	A0A0G2K502			201	tr|A0A0G2K502|A0A0G2K502_RAT Malic enzyme OS=Rattus norvegicus OX=10116 GN=Me2 PE=1 SV=1		Color2 [A=255, R=169, G=169, B=169]	1	4					10116												2	2	2	7.1	7.1	7.1	66.309	0	6.5757	26535000	32	21	2	2	2	1	1	2	2	2
		0.116719	-0.187101	Q9JIL8	Q9JIL8	DNA repair protein RAD50	Rad50	4523	sp|Q9JIL8|RAD50_RAT DNA repair protein RAD50 OS=Rattus norvegicus OX=10116 GN=Rad50 PE=1 SV=1		Color2 [A=255, R=169, G=169, B=169]	1	4					10116												9	9	9	10.7	10.7	10.7	153.78	0	9.049	55966000	72	18	9	9	9	1	7	5	5	5
		0.219163	-0.187024	P37285	P37285	Kinesin light chain 1	Klc1	2600	sp|P37285|KLC1_RAT Kinesin light chain 1 OS=Rattus norvegicus OX=10116 GN=Klc1 PE=1 SV=2		Color2 [A=255, R=169, G=169, B=169]	1	4					10116												7	7	6	16.6	16.6	12.9	63.744	0	19.977	63858000	35	32	7	7	6	1	6	4	6	4
		1.27067	-0.186844	Q6MGC4	Q6MGC4		Pfdn6	4147	tr|Q6MGC4|Q6MGC4_RAT H2-K region expressed gene 2, rat orthologue OS=Rattus norvegicus OX=10116 GN=Pfdn6 PE=1 SV=1		Color2 [A=255, R=169, G=169, B=169]	1	4					10116												5	5	5	40.2	40.2	40.2	14.497	0	71.042	258880000	8	63	5	5	5	1	4	5	4	5
		0.512219	-0.186676	P17164	P17164	Tissue alpha-L-fucosidase	Fuca1	2366	sp|P17164|FUCO_RAT Tissue alpha-L-fucosidase OS=Rattus norvegicus OX=10116 GN=Fuca1 PE=1 SV=1		Color2 [A=255, R=169, G=169, B=169]	1	4					10116												6	6	6	20.1	20.1	20.1	53.486	0	9.7632	71190000	17	36	6	6	6	1	5	5	5	5
		0.830306	-0.186356	P04797;M0R590;D3ZGY4;M0R660;E9PTV9;A0A0G2K7M1;D3ZWV2;Q9ESV6;F1LUV3;F1LU03	P04797;M0R590;D3ZGY4;M0R660	Glyceraldehyde-3-phosphate dehydrogenase	Gapdh;LOC685186;Gapdh-ps2;RGD1565368	2114	sp|P04797|G3P_RAT Glyceraldehyde-3-phosphate dehydrogenase OS=Rattus norvegicus OX=10116 GN=Gapdh PE=1 SV=3;tr|M0R590|M0R590_RAT Glyceraldehyde-3-phosphate dehydrogenase OS=Rattus norvegicus OX=10116 GN=LOC108351137 PE=3 SV=1;tr|D3ZGY4|D3ZGY4_RAT Glycerald		Color2 [A=255, R=169, G=169, B=169]	1	4					10116												32	32	12	74.8	74.8	31.2	35.828	0	323.31	77503000000	16	1636	NaN	NaN	NaN	10	25	24	24	26
		1.52276	-0.186215	P51635	P51635	Alcohol dehydrogenase [NADP(+)]	Akr1a1	2710	sp|P51635|AK1A1_RAT Aldo-keto reductase family 1 member A1 OS=Rattus norvegicus OX=10116 GN=Akr1a1 PE=1 SV=2		Color2 [A=255, R=169, G=169, B=169]	1	4					10116												26	26	26	77.2	77.2	77.2	36.505	0	323.31	9836000000	23	454	26	26	26	1	24	24	24	22
		1.37906	-0.185696	D3Z9L0	D3Z9L0		Agk	689	tr|D3Z9L0|D3Z9L0_RAT Acylglycerol kinase, mitochondrial OS=Rattus norvegicus OX=10116 GN=Agk PE=1 SV=2		Color2 [A=255, R=169, G=169, B=169]	1	4					10116									+	MIM	Lipid metabolism;Metabolism;Phospholipid metabolism;Protein import and sorting;Protein import, sorting and homeostasis;TIM22 carrier pathway	9	9	9	24.5	24.5	24.5	54.258	0	87.432	286390000	28	96	9	9	9	1	6	7	6	7
		1.73684	-0.185658	Q9WV25	Q9WV25	Poly(U)-binding-splicing factor PUF60	Puf60	4626	sp|Q9WV25|PUF60_RAT Poly(U)-binding-splicing factor PUF60 OS=Rattus norvegicus OX=10116 GN=Puf60 PE=2 SV=2		Color2 [A=255, R=169, G=169, B=169]	1	4					10116												9	9	9	21.6	21.6	21.6	60.248	0	22.079	147760000	25	89	9	9	9	1	7	6	5	6
		0.705615	-0.185411	P28042	P28042	Single-stranded DNA-binding protein, mitochondrial	Ssbp1	2510	sp|P28042|SSBP_RAT Single-stranded DNA-binding protein, mitochondrial OS=Rattus norvegicus OX=10116 GN=Ssbp1 PE=1 SV=2		Color2 [A=255, R=169, G=169, B=169]	1	4					10116									+	Matrix	Mitochondrial central dogma;mtDNA maintainance;mtDNA nucleoid;mtDNA replication	7	7	7	49	49	49	17.455	0	149.1	297940000	8	96	7	7	7	1	6	6	7	7
		0.575481	-0.185209	Q6AYG5	Q6AYG5	Ethylmalonyl-CoA decarboxylase	Echdc1	4071	sp|Q6AYG5|ECHD1_RAT Ethylmalonyl-CoA decarboxylase OS=Rattus norvegicus OX=10116 GN=Echdc1 PE=1 SV=1		Color2 [A=255, R=169, G=169, B=169]	1	4					10116									+	unknown	Lipid metabolism;Metabolism	8	8	8	35.5	35.5	35.5	32.63	0	17.36	212010000	16	53	8	8	8	1	6	6	6	6
		1.0058	-0.184907	Q6AYC4	Q6AYC4	Macrophage-capping protein	Capg	4062	sp|Q6AYC4|CAPG_RAT Macrophage-capping protein OS=Rattus norvegicus OX=10116 GN=Capg PE=1 SV=1		Color2 [A=255, R=169, G=169, B=169]	1	4					10116												8	8	8	34.4	34.4	34.4	38.798	0	60.497	136380000	13	77	8	8	8	1	5	5	6	5
		0.480469	-0.184863	Q5RJN4	Q5RJN4	UPF0515 protein C19orf66 homolog		3532	sp|Q5RJN4|SHFL_RAT Shiftless antiviral inhibitor of ribosomal frameshifting protein homolog OS=Rattus norvegicus OX=10116 GN=Shfl PE=2 SV=1		Color2 [A=255, R=169, G=169, B=169]	1	4					10116												7	7	7	45.4	45.4	45.4	18.864	0	22.071	114450000	9	61	7	7	7	1	6	6	6	3
		0.89719	-0.184766	Q5XID1	Q5XID1	Anamorsin	Ciapin1	3679	sp|Q5XID1|CPIN1_RAT Anamorsin OS=Rattus norvegicus OX=10116 GN=Ciapin1 PE=1 SV=1		Color2 [A=255, R=169, G=169, B=169]	1	4					10116												5	5	5	29.8	29.8	29.8	33.041	0	71.61	187920000	18	87	5	5	5	1	4	5	5	4
		1.5206	-0.184727	O35244	O35244	Peroxiredoxin-6	Prdx6	1952	sp|O35244|PRDX6_RAT Peroxiredoxin-6 OS=Rattus norvegicus OX=10116 GN=Prdx6 PE=1 SV=3		Color2 [A=255, R=169, G=169, B=169]	1	4					10116									+	unknown	Detoxification;Lipid metabolism;Metabolism;Phospholipid metabolism;ROS and glutathione metabolism	21	21	21	84.4	84.4	84.4	24.818	0	323.31	23721000000	14	599	21	21	21	1	20	20	19	20
		1.08884	-0.184349	Q3SWU3	Q3SWU3	Heterogeneous nuclear ribonucleoprotein D-like	Hnrnpdl	3151	sp|Q3SWU3|HNRDL_RAT Heterogeneous nuclear ribonucleoprotein D-like OS=Rattus norvegicus OX=10116 GN=Hnrnpdl PE=1 SV=1		Color2 [A=255, R=169, G=169, B=169]	1	4					10116												5	3	3	21.1	15.5	15.5	35.294	0	13.661	46630000	16	22	5	3	3	1	3	5	4	4
		0.662177	-0.184075	D4A2H2	D4A2H2		Sptlc1	1189	sp|D4A2H2|SPTC1_RAT Serine palmitoyltransferase 1 OS=Rattus norvegicus OX=10116 GN=Sptlc1 PE=1 SV=1		Color2 [A=255, R=169, G=169, B=169]	1	4					10116												4	4	4	11.2	11.2	11.2	52.548	0	7.9357	27002000	20	10	4	4	4	1	1	2	2	3
		1.56983	-0.183966	Q5U1Z2	Q5U1Z2	Trafficking protein particle complex subunit 3	Trappc3	3566	sp|Q5U1Z2|TPPC3_RAT Trafficking protein particle complex subunit 3 OS=Rattus norvegicus OX=10116 GN=Trappc3 PE=2 SV=1		Color2 [A=255, R=169, G=169, B=169]	1	4					10116												4	4	4	18.9	18.9	18.9	20.302	0	4.6276	149790000	9	43	4	4	4	1	4	3	4	4
		1.03891	-0.183558	P63329;P20651	P63329;P20651	Serine/threonine-protein phosphatase 2B catalytic subunit alpha isoform;Serine/threonine-protein phosphatase 2B catalytic subunit beta isoform	Ppp3ca;Ppp3cb	2876	sp|P63329|PP2BA_RAT Serine/threonine-protein phosphatase 2B catalytic subunit alpha isoform OS=Rattus norvegicus OX=10116 GN=Ppp3ca PE=1 SV=1;sp|P20651|PP2BB_RAT Serine/threonine-protein phosphatase 2B catalytic subunit beta isoform OS=Rattus norvegicus OX		Color2 [A=255, R=169, G=169, B=169]	1	4					10116												4	4	4	9.4	9.4	9.4	58.643	0	6.5736	52493000	23	26	NaN	NaN	NaN	2	2	2	2	2
		0.582644	-0.183445	D4A7U6	D4A7U6		Lsm3	1296	tr|D4A7U6|D4A7U6_RAT U6 snRNA-associated Sm-like protein LSm3 OS=Rattus norvegicus OX=10116 GN=Lsm3 PE=1 SV=1		Color2 [A=255, R=169, G=169, B=169]	1	4					10116												3	3	3	40.2	40.2	40.2	11.845	0	8.324	108140000	3	32	3	3	3	1	3	2	3	2
		0.119054	-0.18332	Q812D1	Q812D1	PC4 and SFRS1-interacting protein	Psip1	4325	sp|Q812D1|PSIP1_RAT PC4 and SFRS1-interacting protein OS=Rattus norvegicus OX=10116 GN=Psip1 PE=1 SV=1		Color2 [A=255, R=169, G=169, B=169]	1	4					10116												3	2	2	6.2	4.7	4.7	59.638	0.0057357	1.9813	22518000	27	4	3	2	2	1	1	2	2	3
		0.148286	-0.183272	G3V9H9;O08770	G3V9H9;O08770	Platelet glycoprotein V	Gp5	1801	tr|G3V9H9|G3V9H9_RAT Glycoprotein 5, platelet OS=Rattus norvegicus OX=10116 GN=NEWGENE_2724 PE=4 SV=1;sp|O08770|GPV_RAT Platelet glycoprotein V OS=Rattus norvegicus OX=10116 GN=Gp5 PE=3 SV=1		Color2 [A=255, R=169, G=169, B=169]	1	4					10116												3	3	3	9.5	9.5	9.5	63.358	0	7.3423	14274000	29	14	NaN	NaN	NaN	2	1	2	3	3
		1.10667	-0.182889	P18666	P18666	Myosin regulatory light chain 12B	Myl12b	2396	sp|P18666|ML12B_RAT Myosin regulatory light chain 12B OS=Rattus norvegicus OX=10116 GN=Myl12b PE=1 SV=3		Color2 [A=255, R=169, G=169, B=169]	1	4					10116												10	10	0	50.6	50.6	0	19.838	0	273.57	1814400000	10	213	10	10	0	1	9	10	9	10
		0.946965	-0.182588	Q4V8J6	Q4V8J6		Ythdf1	3305	tr|Q4V8J6|Q4V8J6_RAT YTH N(6)-methyladenosine RNA-binding protein 1 OS=Rattus norvegicus OX=10116 GN=Ythdf1 PE=1 SV=1		Color2 [A=255, R=169, G=169, B=169]	1	4					10116												4	1	1	7.9	2.5	2.5	60.909	0.0004745	2.8845	40870000	19	15	4	1	1	1	3	3	3	4
		1.21618	-0.182209	D3ZLN7	D3ZLN7		Commd2	894	tr|D3ZLN7|D3ZLN7_RAT COMM domain containing 2 (Predicted), isoform CRA_c OS=Rattus norvegicus OX=10116 GN=Commd2 PE=1 SV=1		Color2 [A=255, R=169, G=169, B=169]	1	4					10116												7	7	7	44.7	44.7	44.7	22.781	0	30.071	155930000	10	72	7	7	7	1	6	6	6	6
		0.579827	-0.182162	D3ZGM5	D3ZGM5		Ccdc167	812	tr|D3ZGM5|D3ZGM5_RAT Coiled-coil domain-containing protein 167 OS=Rattus norvegicus OX=10116 GN=Ccdc167 PE=1 SV=1		Color2 [A=255, R=169, G=169, B=169]	1	4					10116												4	4	4	28.9	28.9	28.9	11.401	0	15.534	83232000	5	44	4	4	4	1	3	2	3	3
		0.465317	-0.181832	P60905	P60905	DnaJ homolog subfamily C member 5	Dnajc5	2778	sp|P60905|DNJC5_RAT DnaJ homolog subfamily C member 5 OS=Rattus norvegicus OX=10116 GN=Dnajc5 PE=1 SV=1		Color2 [A=255, R=169, G=169, B=169]	1	4					10116												2	2	2	15.7	15.7	15.7	22.101	0	7.5032	48033000	7	24	2	2	2	1	2	1	2	1
		1.08229	-0.181752	Q5XIF4	Q5XIF4	Small ubiquitin-related modifier 3	Sumo3	3688	sp|Q5XIF4|SUMO3_RAT Small ubiquitin-related modifier 3 OS=Rattus norvegicus OX=10116 GN=Sumo3 PE=3 SV=1		Color2 [A=255, R=169, G=169, B=169]	1	4					10116												2	2	1	19.1	19.1	8.2	12.456	0	66.534	423630000	3	40	2	2	1	1	2	2	2	2
		0.488954	-0.18147	O70352	O70352	CD82 antigen	Cd82	2014	sp|O70352|CD82_RAT CD82 antigen OS=Rattus norvegicus OX=10116 GN=Cd82 PE=1 SV=1		Color2 [A=255, R=169, G=169, B=169]	1	4					10116												2	2	2	8.6	8.6	8.6	29.487	0	9.5407	52263000	10	27	2	2	2	1	2	2	2	2
		1.45559	-0.181321	P35427	P35427	60S ribosomal protein L13a	Rpl13a	2575	sp|P35427|RL13A_RAT 60S ribosomal protein L13a OS=Rattus norvegicus OX=10116 GN=Rpl13a PE=1 SV=2		Color2 [A=255, R=169, G=169, B=169]	1	4					10116												9	9	9	38.9	38.9	38.9	23.476	0	39.794	2443000000	9	137	9	9	9	1	7	7	8	7
		2.43526	-0.181191	E9PSY8	E9PSY8		Eps15	1446	tr|E9PSY8|E9PSY8_RAT Epidermal growth factor receptor pathway substrate 15 OS=Rattus norvegicus OX=10116 GN=Eps15 PE=1 SV=2		Color2 [A=255, R=169, G=169, B=169]	1	4					10116												14	14	14	22.3	22.3	22.3	98.793	0	72.622	215530000	47	107	14	14	14	1	11	10	9	12
		1.39581	-0.181062	P15999;A0A0G2K099	P15999;A0A0G2K099	ATP synthase subunit alpha, mitochondrial	Atp5a1	2347	sp|P15999|ATPA_RAT ATP synthase subunit alpha, mitochondrial OS=Rattus norvegicus OX=10116 GN=Atp5f1a PE=1 SV=2;tr|A0A0G2K099|A0A0G2K099_RAT ATP synthase F1 subunit alpha OS=Rattus norvegicus OX=10116 PE=1 SV=1		Color2 [A=255, R=169, G=169, B=169]	1	4					10116									+	MIM	Complex V;CV subunits;OXPHOS;OXPHOS subunits	54	54	54	74.1	74.1	74.1	59.753	0	323.31	111860000000	31	1814	NaN	NaN	NaN	2	42	43	46	45
		0.60941	-0.180719	Q499S6	Q499S6		Ctsf	3185	tr|Q499S6|Q499S6_RAT Cathepsin F OS=Rattus norvegicus OX=10116 GN=Ctsf PE=1 SV=1		Color2 [A=255, R=169, G=169, B=169]	1	4					10116												3	3	3	8	8	8	51.829	0	4.1805	42762000	27	10	3	3	3	1	3	2	2	1
		0.776757	-0.180717	B2RYJ8;B2RYD2	B2RYJ8	Epithelial splicing regulatory protein 2	Esrp2	503	sp|B2RYJ8|ESRP2_RAT Epithelial splicing regulatory protein 2 OS=Rattus norvegicus OX=10116 GN=Esrp2 PE=2 SV=1		Color2 [A=255, R=169, G=169, B=169]	1	4					10116												4	4	4	6.3	6.3	6.3	77.24	0	43.299	46547000	30	13	NaN	NaN	NaN	2	2	1	2	1
		0.92441	-0.180381	P12336	P12336	Solute carrier family 2, facilitated glucose transporter member 2	Slc2a2	2286	sp|P12336|GTR2_RAT Solute carrier family 2, facilitated glucose transporter member 2 OS=Rattus norvegicus OX=10116 GN=Slc2a2 PE=2 SV=1		Color2 [A=255, R=169, G=169, B=169]	1	4					10116												8	8	8	10.9	10.9	10.9	57.085	0	41.996	814770000	12	122	8	8	8	1	6	6	6	6
		1.8718	-0.179953	Q9JIX3	Q9JIX3	Bis(5-adenosyl)-triphosphatase	Fhit	4525	sp|Q9JIX3|FHIT_RAT Bis(5-adenosyl)-triphosphatase OS=Rattus norvegicus OX=10116 GN=Fhit PE=1 SV=1		Color2 [A=255, R=169, G=169, B=169]	1	4					10116									+	Matrix	Metabolism;Nucleotide metabolism;Nucleotide synthesis and processing	6	6	6	48	48	48	17.348	0	27.909	71653000	11	59	6	6	6	1	5	3	4	5
		0.842793	-0.179858	Q08851	Q08851	Syntaxin-5	Stx5	3061	sp|Q08851|STX5_RAT Syntaxin-5 OS=Rattus norvegicus OX=10116 GN=Stx5 PE=1 SV=2		Color2 [A=255, R=169, G=169, B=169]	1	4					10116												3	3	3	14.9	14.9	14.9	39.75	0	8.1473	46706000	19	34	3	3	3	1	2	3	3	2
		1.29039	-0.179842	Q1RP74	Q1RP74		LOC100911774	3087	tr|Q1RP74|Q1RP74_RAT Tubulin-folding cofactor B OS=Rattus norvegicus OX=10116 GN=LOC103690005 PE=1 SV=1		Color2 [A=255, R=169, G=169, B=169]	1	4					10116												8	8	8	33.6	33.6	33.6	27.247	0	73.188	445760000	17	114	8	8	8	1	7	6	8	7
		1.01555	-0.179621	D2XV59	D2XV59	GTP-binding protein 1	Gtpbp1	654	sp|D2XV59|GTPB1_RAT GTP-binding protein 1 OS=Rattus norvegicus OX=10116 GN=Gtpbp1 PE=1 SV=1		Color2 [A=255, R=169, G=169, B=169]	1	4					10116												5	5	5	8.4	8.4	8.4	72.488	0	5.6211	57859000	30	37	5	5	5	1	4	4	3	4
		0.575214	-0.179493	P97840	P97840	Galectin-9	Lgals9	2986	sp|P97840|LEG9_RAT Galectin-9 OS=Rattus norvegicus OX=10116 GN=Lgals9 PE=2 SV=2		Color2 [A=255, R=169, G=169, B=169]	1	4					10116												8	8	6	32.5	32.5	25.4	39.945	0	168.86	900900000	11	132	8	8	6	1	7	8	7	7
		0.953883	-0.179473	P83953	P83953	Importin subunit alpha-5;Importin subunit alpha-5, N-terminally processed	Kpna1	2935	sp|P83953|IMA5_RAT Importin subunit alpha-5 OS=Rattus norvegicus OX=10116 GN=Kpna1 PE=1 SV=1		Color2 [A=255, R=169, G=169, B=169]	1	4					10116												10	10	5	23	23	10.8	60.136	0	48.174	209790000	19	86	10	10	5	1	5	6	6	7
		1.84209	-0.179384	Q6AXQ0	Q6AXQ0	SUMO-activating enzyme subunit 1;SUMO-activating enzyme subunit 1, N-terminally processed	Sae1	4013	sp|Q6AXQ0|SAE1_RAT SUMO-activating enzyme subunit 1 OS=Rattus norvegicus OX=10116 GN=Sae1 PE=2 SV=1		Color2 [A=255, R=169, G=169, B=169]	1	4					10116												9	9	9	30.7	30.7	30.7	38.512	0	36.599	152300000	23	59	9	9	9	1	6	7	5	6
		0.756208	-0.179087	P86411	P86411	Ral GTPase-activating protein subunit alpha-2	Ralgapa2	2959	sp|P86411|RGPA2_RAT Ral GTPase-activating protein subunit alpha-2 OS=Rattus norvegicus OX=10116 GN=Ralgapa2 PE=1 SV=1		Color2 [A=255, R=169, G=169, B=169]	1	4					10116												2	2	2	1.9	1.9	1.9	210.33	0.0071864	1.8818	88530000	96	10	2	2	2	1	2	2	2	2
		1.10695	-0.179068	P49432	P49432	Pyruvate dehydrogenase E1 component subunit beta, mitochondrial	Pdhb	2675	sp|P49432|ODPB_RAT Pyruvate dehydrogenase E1 component subunit beta, mitochondrial OS=Rattus norvegicus OX=10116 GN=Pdhb PE=1 SV=2		Color2 [A=255, R=169, G=169, B=169]	1	4					10116									+	Matrix	Carbohydrate metabolism;Metabolism;Pyruvate metabolism	17	17	17	64.1	64.1	64.1	38.982	0	177.17	2684100000	21	289	17	17	17	1	15	16	15	14
		1.05123	-0.178776	Q5BJN3;Q5PQR7	Q5BJN3;Q5PQR7		Tial1;Tia1	3341	tr|Q5BJN3|Q5BJN3_RAT Tia1 cytotoxic granule-associated RNA-binding protein-like 1 OS=Rattus norvegicus OX=10116 GN=Tial1 PE=1 SV=1;tr|Q5PQR7|Q5PQR7_RAT RCG56007, isoform CRA_c OS=Rattus norvegicus OX=10116 GN=Tia1 PE=2 SV=1		Color2 [A=255, R=169, G=169, B=169]	1	4					10116												6	6	6	20.9	20.9	20.9	43.388	0	27.144	93123000	17	34	NaN	NaN	NaN	2	5	4	5	4
		0.243036	-0.178638	P07871	P07871	3-ketoacyl-CoA thiolase B, peroxisomal	Acaa1b	2177	sp|P07871|THIKB_RAT 3-ketoacyl-CoA thiolase B, peroxisomal OS=Rattus norvegicus OX=10116 GN=Acaa1b PE=1 SV=2		Color2 [A=255, R=169, G=169, B=169]	1	4					10116									+	unknown	Lipid metabolism;Metabolism	24	1	1	67.5	5.9	5.9	43.82	0	16.386	403000000	22	23	24	1	1	1	20	19	17	18
		2.21171	-0.177929	Q566E4	Q566E4		Hnrnpr	3326	tr|Q566E4|Q566E4_RAT Heterogeneous nuclear ribonucleoprotein R OS=Rattus norvegicus OX=10116 GN=Hnrnpr PE=1 SV=1		Color2 [A=255, R=169, G=169, B=169]	1	4					10116												14	12	12	27.2	24.2	24.2	70.873	0	32.068	365790000	34	132	14	12	12	1	13	10	11	11
		1.04151	-0.177335	D3ZFK5	D3ZFK5		Spcs1	798	tr|D3ZFK5|D3ZFK5_RAT Microsomal signal peptidase 12 kDa subunit OS=Rattus norvegicus OX=10116 GN=Spcs1 PE=1 SV=3		Color2 [A=255, R=169, G=169, B=169]	1	4					10116												2	2	2	8	8	8	18.1	0	5.3565	282600000	4	28	2	2	2	1	2	2	2	2
		0.972426	-0.176833	A0A0G2K1E2	A0A0G2K1E2			150	tr|A0A0G2K1E2|A0A0G2K1E2_RAT Integrin alpha 5 (Mapped) OS=Rattus norvegicus OX=10116 GN=Itga5 PE=1 SV=1		Color2 [A=255, R=169, G=169, B=169]	1	4					10116												15	15	15	18	18	18	119.46	0	62.238	325920000	41	103	15	15	15	1	11	11	12	10
		0.316555	-0.176356	A0A0G2JVC2	A0A0G2JVC2			56	tr|A0A0G2JVC2|A0A0G2JVC2_RAT SCY1-like pseudokinase 2 OS=Rattus norvegicus OX=10116 GN=Scyl2 PE=1 SV=1		Color2 [A=255, R=169, G=169, B=169]	1	4					10116												4	4	4	6	6	6	103.77	0	9.8124	36777000	41	28	4	4	4	1	2	2	2	3
		0.666876	-0.176135	P04642;P19629	P04642	L-lactate dehydrogenase A chain	Ldha	2108	sp|P04642|LDHA_RAT L-lactate dehydrogenase A chain OS=Rattus norvegicus OX=10116 GN=Ldha PE=1 SV=1		Color2 [A=255, R=169, G=169, B=169]	1	4					10116												39	39	37	89.2	89.2	89.2	36.45	0	323.31	100440000000	18	1431	NaN	NaN	NaN	2	31	33	30	33
		1.0348	-0.176033	P70645	P70645	Bleomycin hydrolase	Blmh	2909	sp|P70645|BLMH_RAT Bleomycin hydrolase OS=Rattus norvegicus OX=10116 GN=Blmh PE=1 SV=1		Color2 [A=255, R=169, G=169, B=169]	1	4					10116												19	19	19	52.2	52.2	52.2	52.322	0	149.29	958070000	26	217	19	19	19	1	15	12	14	15
		0.576049	-0.175525	Q6AY96	Q6AY96	General transcription factor IIF subunit 1	Gtf2f1	4051	sp|Q6AY96|T2FA_RAT General transcription factor IIF subunit 1 OS=Rattus norvegicus OX=10116 GN=Gtf2f1 PE=1 SV=1		Color2 [A=255, R=169, G=169, B=169]	1	4					10116												3	3	3	8.5	8.5	8.5	57.181	0	4.1067	13812000	19	6	3	3	3	1	1	1	1	1
		0.417698	-0.175359	D4A1V7;Q3T1J9	D4A1V7;Q3T1J9	MOB kinase activator 1A	Mob1b;Mob1a	1170	tr|D4A1V7|D4A1V7_RAT MOB kinase activator 1B OS=Rattus norvegicus OX=10116 GN=Mob1b PE=1 SV=1;sp|Q3T1J9|MOB1A_RAT MOB kinase activator 1A OS=Rattus norvegicus OX=10116 GN=Mob1a PE=2 SV=3		Color2 [A=255, R=169, G=169, B=169]	1	4					10116												4	4	4	22.2	22.2	22.2	25.091	0	4.8445	29724000	10	14	NaN	NaN	NaN	2	3	1	2	2
		1.57487	-0.175308	D3ZKR9	D3ZKR9		Zcchc6	881	tr|D3ZKR9|D3ZKR9_RAT Terminal uridylyl transferase 7 OS=Rattus norvegicus OX=10116 GN=Tut7 PE=1 SV=3		Color2 [A=255, R=169, G=169, B=169]	1	4					10116												17	17	15	13	13	11.8	168.34	0	32.869	261630000	78	123	17	17	15	1	13	14	14	12
		0.918968	-0.175021	P15589	P15589	Steryl-sulfatase	Sts	2339	sp|P15589|STS_RAT Steryl-sulfatase OS=Rattus norvegicus OX=10116 GN=Sts PE=1 SV=2		Color2 [A=255, R=169, G=169, B=169]	1	4					10116												9	9	9	20.1	20.1	20.1	62.678	0	84.2	571670000	24	109	9	9	9	1	7	7	7	8
		0.285076	-0.174734	Q5XIH4	Q5XIH4	Lipoyl synthase, mitochondrial	Lias	3697	sp|Q5XIH4|LIAS_RAT Lipoyl synthase, mitochondrial OS=Rattus norvegicus OX=10116 GN=Lias PE=2 SV=1		Color2 [A=255, R=169, G=169, B=169]	1	4					10116									+	Matrix	Fe-S-containing proteins;Lipid metabolism;Lipoate insertion;Metabolism;Metals and cofactors	5	5	5	21.2	21.2	21.2	41.874	0	10.81	2857900000	17	23	5	5	5	1	3	2	4	3
		0.777599	-0.174498	Q5U2R7	Q5U2R7	LDLR chaperone MESD	Mesdc2	3583	sp|Q5U2R7|MESD_RAT LRP chaperone MESD OS=Rattus norvegicus OX=10116 GN=Mesd PE=2 SV=1		Color2 [A=255, R=169, G=169, B=169]	1	4					10116												9	9	9	37.9	37.9	37.9	25.215	0	50.038	372260000	11	116	9	9	9	1	7	7	8	8
		1.23612	-0.174249	Q6MG61	Q6MG61	Chloride intracellular channel protein 1	Clic1	4138	sp|Q6MG61|CLIC1_RAT Chloride intracellular channel protein 1 OS=Rattus norvegicus OX=10116 GN=Clic1 PE=1 SV=1		Color2 [A=255, R=169, G=169, B=169]	1	4					10116												10	10	10	62.7	62.7	62.7	26.98	0	96.373	374900000	15	115	10	10	10	1	7	7	7	7
		0.641038	-0.173793	Q4QR86	Q4QR86	DEP domain-containing protein 7	Depdc7	3269	sp|Q4QR86|DEPD7_RAT DEP domain-containing protein 7 OS=Rattus norvegicus OX=10116 GN=Depdc7 PE=2 SV=1		Color2 [A=255, R=169, G=169, B=169]	1	4					10116												6	6	6	15.9	15.9	15.9	58.201	0	6.3887	49072000	31	24	6	6	6	1	3	3	5	4
		0.146708	-0.173771	Q63199	Q63199	Tumor necrosis factor receptor superfamily member 6	Fas	3807	sp|Q63199|TNR6_RAT Tumor necrosis factor receptor superfamily member 6 OS=Rattus norvegicus OX=10116 GN=Fas PE=1 SV=1		Color2 [A=255, R=169, G=169, B=169]	1	4					10116												2	2	2	9	9	9	36.834	0	6.9058	9493800	13	8	2	2	2	1	1	0	1	1
		0.342697	-0.173268	A0A0G2K6W6	A0A0G2K6W6			231	tr|A0A0G2K6W6|A0A0G2K6W6_RAT DIS3-like exonuclease 2 OS=Rattus norvegicus OX=10116 GN=Dis3l2 PE=1 SV=1		Color2 [A=255, R=169, G=169, B=169]	1	4					10116												11	11	11	16.7	16.7	16.7	99.844	0	19.326	94943000	49	61	11	11	11	1	7	6	8	5
		0.843092	-0.173005	O55171;O88267;A1A5R4;D3ZSE3	O55171	Acyl-coenzyme A thioesterase 2, mitochondrial	Acot2	2006	sp|O55171|ACOT2_RAT Acyl-coenzyme A thioesterase 2, mitochondrial OS=Rattus norvegicus OX=10116 GN=Acot2 PE=1 SV=1		Color2 [A=255, R=169, G=169, B=169]	1	4					10116									+	Matrix	Lipid metabolism;Metabolism	17	17	13	43.5	43.5	32.9	49.701	0	285.43	3215300000	23	258	NaN	NaN	NaN	4	16	15	15	16
		0.457322	-0.17297	A0A0G2K427	A0A0G2K427			189	tr|A0A0G2K427|A0A0G2K427_RAT Influenza virus NS1A binding protein (Predicted), isoform CRA_b OS=Rattus norvegicus OX=10116 GN=Ivns1abp PE=1 SV=1		Color2 [A=255, R=169, G=169, B=169]	1	4					10116												7	7	7	18.2	18.2	18.2	71.508	0	15.243	55583000	31	22	7	7	7	1	1	4	2	2
		1.40496	-0.172901	Q5U2N2	Q5U2N2	Ubiquitin carboxyl-terminal hydrolase	Usp14	3575	tr|Q5U2N2|Q5U2N2_RAT Ubiquitin carboxyl-terminal hydrolase OS=Rattus norvegicus OX=10116 GN=Usp14 PE=1 SV=1		Color2 [A=255, R=169, G=169, B=169]	1	4					10116												14	14	14	32.7	32.7	32.7	55.976	0	125.81	714580000	25	187	14	14	14	1	12	13	12	12
		0.972766	-0.17283	O70377;M0R4V3;P60881	O70377;M0R4V3	Synaptosomal-associated protein 23;Synaptosomal-associated protein	Snap23	2015	sp|O70377|SNP23_RAT Synaptosomal-associated protein 23 OS=Rattus norvegicus OX=10116 GN=Snap23 PE=1 SV=1;tr|M0R4V3|M0R4V3_RAT Synaptosomal-associated protein OS=Rattus norvegicus OX=10116 PE=3 SV=2		Color2 [A=255, R=169, G=169, B=169]	1	4					10116												7	7	7	44.8	44.8	44.8	23.235	0	61.451	129510000	12	71	NaN	NaN	NaN	3	6	4	5	4
		1.01332	-0.172153	Q5I0H3	Q5I0H3	Small ubiquitin-related modifier 1	Sumo1	3435	sp|Q5I0H3|SUMO1_RAT Small ubiquitin-related modifier 1 OS=Rattus norvegicus OX=10116 GN=Sumo1 PE=1 SV=1		Color2 [A=255, R=169, G=169, B=169]	1	4					10116												1	1	1	11.9	11.9	11.9	11.557	0.0031517	2.2306	117660000	7	13	1	1	1	1	1	1	1	1
		1.09827	-0.1719	B2GUZ5	B2GUZ5	F-actin-capping protein subunit alpha-1	Capza1	467	sp|B2GUZ5|CAZA1_RAT F-actin-capping protein subunit alpha-1 OS=Rattus norvegicus OX=10116 GN=Capza1 PE=1 SV=1		Color2 [A=255, R=169, G=169, B=169]	1	4					10116												10	8	8	58.7	49.3	49.3	32.909	0	153.74	599790000	13	147	10	8	8	1	9	9	9	8
		1.50119	-0.171516	P31000;P23565;P19527	P31000	Vimentin	Vim	2541	sp|P31000|VIME_RAT Vimentin OS=Rattus norvegicus OX=10116 GN=Vim PE=1 SV=2		Color2 [A=255, R=169, G=169, B=169]	1	4					10116												36	32	28	74.2	70.4	62	53.732	0	323.31	4299600000	34	514	NaN	NaN	NaN	3	33	33	31	34
		1.1586	-0.171209	Q6TUG0	Q6TUG0	DnaJ homolog subfamily B member 11	Dnajb11	4229	sp|Q6TUG0|DJB11_RAT DnaJ homolog subfamily B member 11 OS=Rattus norvegicus OX=10116 GN=Dnajb11 PE=2 SV=1		Color2 [A=255, R=169, G=169, B=169]	1	4					10116												10	10	10	34.4	34.4	34.4	40.495	0	197.51	1605000000	16	234	10	10	10	1	9	10	9	9
		0.865566	-0.171062	Q925G1;Q923W4	Q925G1	Hepatoma-derived growth factor-related protein 2	Hdgfrp2	4424	sp|Q925G1|HDGR2_RAT Hepatoma-derived growth factor-related protein 2 OS=Rattus norvegicus OX=10116 GN=Hdgfl2 PE=1 SV=2		Color2 [A=255, R=169, G=169, B=169]	1	4					10116												6	5	5	10.5	9.3	9.3	74.017	0	15.64	65801000	31	40	NaN	NaN	NaN	2	5	4	4	5
		0.597648	-0.170963	O35783	O35783	Calumenin	Calu	1972	sp|O35783|CALU_RAT Calumenin OS=Rattus norvegicus OX=10116 GN=Calu PE=1 SV=1		Color2 [A=255, R=169, G=169, B=169]	1	4					10116												12	12	12	45.7	45.7	45.7	36.996	0	323.31	1983000000	14	244	12	12	12	1	12	10	10	11
		0.934565	-0.170958	Q920P0;M0RCW1;M0R983	Q920P0	L-xylulose reductase	Dcxr	4410	sp|Q920P0|DCXR_RAT L-xylulose reductase OS=Rattus norvegicus OX=10116 GN=Dcxr PE=1 SV=1		Color2 [A=255, R=169, G=169, B=169]	1	4					10116									+	Matrix	Carbohydrate metabolism;Metabolism	16	16	16	74.6	74.6	74.6	25.719	0	323.31	4290200000	14	275	NaN	NaN	NaN	3	14	15	15	15
		0.624991	-0.17081	A0A0G2JUZ0	A0A0G2JUZ0			52	tr|A0A0G2JUZ0|A0A0G2JUZ0_RAT Phosphatidylinositol-3,5-bisphosphate 3-phosphatase OS=Rattus norvegicus OX=10116 GN=Mtmr1 PE=1 SV=1		Color2 [A=255, R=169, G=169, B=169]	1	4					10116												5	5	5	6.4	6.4	6.4	75.542	0	5.9912	48607000	32	24	5	5	5	1	4	3	5	4
		0.484205	-0.1708	D4AE02	D4AE02		Fam98b	1414	tr|D4AE02|D4AE02_RAT Uncharacterized protein OS=Rattus norvegicus OX=10116 PE=1 SV=3		Color2 [A=255, R=169, G=169, B=169]	1	4					10116												4	4	4	12.2	12.2	12.2	46.414	0	18.544	137960000	20	48	4	4	4	1	4	4	4	3
		1.19106	-0.170758	O88797	O88797	Disabled homolog 2	Dab2	2045	sp|O88797|DAB2_RAT Disabled homolog 2 OS=Rattus norvegicus OX=10116 GN=Dab2 PE=1 SV=1		Color2 [A=255, R=169, G=169, B=169]	1	4					10116												5	5	5	7.9	7.9	7.9	82.376	0	6.4836	37753000	32	32	5	5	5	1	5	5	5	4
		1.16169	-0.17058	Q6NYB7	Q6NYB7	Ras-related protein Rab-1A	Rab1A	4150	sp|Q6NYB7|RAB1A_RAT Ras-related protein Rab-1A OS=Rattus norvegicus OX=10116 GN=Rab1A PE=1 SV=3		Color2 [A=255, R=169, G=169, B=169]	1	4					10116												12	12	7	72.2	72.2	46.3	22.677	0	187.27	1737600000	15	191	12	12	7	1	11	10	11	11
		0.290424	-0.170341	Q9R037	Q9R037	WD repeat-containing protein 44	Wdr44	4587	sp|Q9R037|WDR44_RAT WD repeat-containing protein 44 OS=Rattus norvegicus OX=10116 GN=Wdr44 PE=1 SV=1		Color2 [A=255, R=169, G=169, B=169]	1	4					10116												1	1	1	2	2	2	100.95	0	4.854	9933000	52	9	1	1	1	1	1	1	1	1
		0.798803	-0.170292	Q4FZX5	Q4FZX5	Methionine-R-sulfoxide reductase B2, mitochondrial	Msrb2	3201	sp|Q4FZX5|MSRB2_RAT Methionine-R-sulfoxide reductase B2, mitochondrial OS=Rattus norvegicus OX=10116 GN=Msrb2 PE=2 SV=1		Color2 [A=255, R=169, G=169, B=169]	1	4					10116									+	Matrix	Detoxification;Metabolism;ROS and glutathione metabolism;Sulfur metabolism	9	9	9	52.9	52.9	52.9	19.073	0	108.43	172600000	11	72	9	9	9	1	7	7	7	5
		1.30895	-0.170232	F1LZ05	F1LZ05		Parp14	1579	tr|F1LZ05|F1LZ05_RAT Poly [ADP-ribose] polymerase OS=Rattus norvegicus OX=10116 GN=Parp14 PE=1 SV=2		Color2 [A=255, R=169, G=169, B=169]	1	4					10116												28	28	28	19.3	19.3	19.3	199.53	0	104.74	384340000	103	217	28	28	28	1	18	18	21	22
		0.936713	-0.170199	P68511	P68511	14-3-3 protein eta	Ywhah	2885	sp|P68511|1433F_RAT 14-3-3 protein eta OS=Rattus norvegicus OX=10116 GN=Ywhah PE=1 SV=2		Color2 [A=255, R=169, G=169, B=169]	1	4					10116												16	11	11	59.8	46.3	46.3	28.211	0	289.11	418860000	16	94	16	11	11	1	14	13	13	13
		0.846703	-0.170089	B2GV99;Q64119	B2GV99;Q64119	Myosin light polypeptide 6	Myl6	486	tr|B2GV99|B2GV99_RAT Myl6 protein OS=Rattus norvegicus OX=10116 GN=Myl6 PE=2 SV=1;sp|Q64119|MYL6_RAT Myosin light polypeptide 6 OS=Rattus norvegicus OX=10116 GN=Myl6 PE=1 SV=3		Color2 [A=255, R=169, G=169, B=169]	1	4					10116												7	7	5	53.9	53.9	40.1	17.013	0	95.723	2886800000	11	174	NaN	NaN	NaN	2	7	7	7	7
		0.801755	-0.170065	P07861	P07861	Neprilysin	Mme	2175	sp|P07861|NEP_RAT Neprilysin OS=Rattus norvegicus OX=10116 GN=Mme PE=1 SV=2		Color2 [A=255, R=169, G=169, B=169]	1	4					10116												2	2	2	2.1	2.1	2.1	85.794	0.0020652	2.4712	26308000	39	5	2	2	2	1	1	1	1	1
		1.29263	-0.170029	Q62785	Q62785	28 kDa heat- and acid-stable phosphoprotein	Pdap1	3756	sp|Q62785|HAP28_RAT 28 kDa heat- and acid-stable phosphoprotein OS=Rattus norvegicus OX=10116 GN=Pdap1 PE=1 SV=1		Color2 [A=255, R=169, G=169, B=169]	1	4					10116												4	4	4	22.1	22.1	22.1	20.605	0	25.591	349870000	7	64	4	4	4	1	4	4	4	4
		0.786809	-0.169843	D3ZFY8;F1M227;Q66H93	D3ZFY8		LOC100912618	807	tr|D3ZFY8|D3ZFY8_RAT Ubiquitin-conjugating enzyme E2 variant 1-like OS=Rattus norvegicus OX=10116 GN=LOC100912618 PE=1 SV=1		Color2 [A=255, R=169, G=169, B=169]	1	4					10116												5	5	3	32	32	18.4	16.355	0	11.112	382760000	10	50	NaN	NaN	NaN	3	5	5	4	4
		0.880065	-0.169693	Q9Z1M9	Q9Z1M9	Structural maintenance of chromosomes protein 1A	Smc1a	4657	sp|Q9Z1M9|SMC1A_RAT Structural maintenance of chromosomes protein 1A OS=Rattus norvegicus OX=10116 GN=Smc1a PE=1 SV=1		Color2 [A=255, R=169, G=169, B=169]	1	4					10116												18	18	18	15.9	15.9	15.9	143.2	0	31.189	275650000	71	73	18	18	18	1	10	6	11	8
		0.45452	-0.169579	B2GUZ1;Q5D006	B2GUZ1	Ubiquitin carboxyl-terminal hydrolase 4	Usp4	465	sp|B2GUZ1|UBP4_RAT Ubiquitin carboxyl-terminal hydrolase 4 OS=Rattus norvegicus OX=10116 GN=Usp4 PE=1 SV=1		Color2 [A=255, R=169, G=169, B=169]	1	4					10116												6	5	5	8.1	7.2	7.2	108.37	0	5.5687	45438000	48	17	NaN	NaN	NaN	2	4	4	4	2
		1.09625	-0.169531	D4A7X1	D4A7X1		Mrps16	1299	tr|D4A7X1|D4A7X1_RAT Mitochondrial ribosomal protein S16 OS=Rattus norvegicus OX=10116 GN=Mrps16 PE=1 SV=1		Color2 [A=255, R=169, G=169, B=169]	1	4					10116									+	Matrix	Mitochondrial central dogma;Mitochondrial ribosome;Translation	6	6	6	57	57	57	15.243	0	12.263	69092000	10	54	6	6	6	1	4	4	5	4
		1.68004	-0.169343	Q64428	Q64428	Trifunctional enzyme subunit alpha, mitochondrial;Long-chain enoyl-CoA hydratase;Long chain 3-hydroxyacyl-CoA dehydrogenase	Hadha	3910	sp|Q64428|ECHA_RAT Trifunctional enzyme subunit alpha, mitochondrial OS=Rattus norvegicus OX=10116 GN=Hadha PE=1 SV=2		Color2 [A=255, R=169, G=169, B=169]	1	4					10116									+	MIM	Amino acid metabolism;Branched-chain amino acid metabolism;Cardiolipin synthesis;Fatty acid oxidation;Lipid metabolism;Metabolism	46	46	46	63.4	63.4	63.4	82.664	0	323.31	29228000000	39	1142	46	46	46	1	36	35	36	37
		1.39442	-0.16933	A0A0G2K3W1	A0A0G2K3W1			187	tr|A0A0G2K3W1|A0A0G2K3W1_RAT von Willebrand factor A domain-containing 8 OS=Rattus norvegicus OX=10116 GN=Vwa8 PE=1 SV=1		Color2 [A=255, R=169, G=169, B=169]	1	4					10116												15	15	15	34.1	34.1	34.1	53.76	0	55.955	539030000	27	205	15	15	15	1	14	14	15	14
		0.868414	-0.169318	D3Z8L7	D3Z8L7	Ras-related protein R-Ras	Rras	669	sp|D3Z8L7|RRAS_RAT Ras-related protein R-Ras OS=Rattus norvegicus OX=10116 GN=Rras PE=1 SV=1		Color2 [A=255, R=169, G=169, B=169]	1	4					10116												7	7	5	40.8	40.8	28.4	23.909	0	50.445	246950000	15	91	7	7	5	1	6	7	7	7
		1.05754	-0.169313	B2GV57	B2GV57		Cars2	480	tr|B2GV57|B2GV57_RAT Cysteinyl-tRNA synthetase OS=Rattus norvegicus OX=10116 GN=Cars2 PE=1 SV=1		Color2 [A=255, R=169, G=169, B=169]	1	4					10116									+	Matrix	Mitochondrial central dogma;mt-tRNA synthetases;Translation	6	6	6	13.8	13.8	13.8	60.917	0	17.481	171270000	24	81	6	6	6	1	5	5	5	5
		0.907446	-0.169111	Q99068	Q99068	Alpha-2-macroglobulin receptor-associated protein	Lrpap1	4427	sp|Q99068|AMRP_RAT Alpha-2-macroglobulin receptor-associated protein OS=Rattus norvegicus OX=10116 GN=Lrpap1 PE=1 SV=2		Color2 [A=255, R=169, G=169, B=169]	1	4					10116												22	22	22	55	55	55	42.031	0	142.35	1004700000	20	243	22	22	22	1	17	17	17	15
		1.33059	-0.168909	Q5BK18	Q5BK18	Cytosolic Fe-S cluster assembly factor NARFL	Narfl	3364	sp|Q5BK18|CIAO3_RAT Cytosolic iron-sulfur assembly component 3 OS=Rattus norvegicus OX=10116 GN=Ciao3 PE=2 SV=1		Color2 [A=255, R=169, G=169, B=169]	1	4					10116												10	10	10	29.8	29.8	29.8	53.167	0	18.407	102270000	30	68	10	10	10	1	8	7	8	6
		0.356179	-0.16887	B5DF74	B5DF74	Oxysterol-binding protein	Osbpl11	593	tr|B5DF74|B5DF74_RAT Oxysterol-binding protein OS=Rattus norvegicus OX=10116 GN=Osbpl11 PE=1 SV=1		Color2 [A=255, R=169, G=169, B=169]	1	4					10116												10	10	9	19.4	19.4	17.6	83.964	0	23.772	107830000	38	66	10	10	9	1	7	7	6	5
		0.81193	-0.168838	Q9R0J8	Q9R0J8	Legumain	Lgmn	4592	sp|Q9R0J8|LGMN_RAT Legumain OS=Rattus norvegicus OX=10116 GN=Lgmn PE=1 SV=1		Color2 [A=255, R=169, G=169, B=169]	1	4					10116												8	8	8	29	29	29	49.466	0	87.831	268690000	16	94	8	8	8	1	7	5	6	7
		1.62537	-0.168641	G3V7G9	G3V7G9	Eukaryotic translation initiation factor 3 subunit L	Eif3l	1743	tr|G3V7G9|G3V7G9_RAT Eukaryotic translation initiation factor 3, subunit 6 interacting protein OS=Rattus norvegicus OX=10116 GN=Eif3l PE=1 SV=2		Color2 [A=255, R=169, G=169, B=169]	1	4					10116												19	19	19	49.5	49.5	49.5	45.082	0	75.753	1212400000	21	251	19	19	19	1	16	13	16	16
		0.43153	-0.168609	P01946	P01946	Hemoglobin subunit alpha-1/2	Hba1	2079	sp|P01946|HBA_RAT Hemoglobin subunit alpha-1/2 OS=Rattus norvegicus OX=10116 GN=Hba1 PE=1 SV=3		Color2 [A=255, R=169, G=169, B=169]	1	4					10116												25	25	2	99.3	99.3	7.7	15.328	0	323.31	221760000000	9	3133	25	25	2	1	21	21	22	21
		2.7002	-0.168504	E9PU28	E9PU28	Inosine-5-monophosphate dehydrogenase 2	Impdh2	1463	sp|E9PU28|IMDH2_RAT Inosine-5-monophosphate dehydrogenase 2 OS=Rattus norvegicus OX=10116 GN=Impdh2 PE=1 SV=1		Color2 [A=255, R=169, G=169, B=169]	1	4					10116												11	11	11	32.9	32.9	32.9	55.814	0	68.91	224330000	22	143	11	11	11	1	9	9	10	7
		0.977081	-0.167823	P45380	P45380	Sulfate anion transporter 1	Slc26a1	2641	sp|P45380|S26A1_RAT Sulfate anion transporter 1 OS=Rattus norvegicus OX=10116 GN=Slc26a1 PE=1 SV=1		Color2 [A=255, R=169, G=169, B=169]	1	4					10116												11	11	11	21.8	21.8	21.8	75.446	0	122.03	635290000	19	143	11	11	11	1	10	9	10	9
		0.575065	-0.167699	Q6P7A9	Q6P7A9	Lysosomal alpha-glucosidase	Gaa	4181	sp|Q6P7A9|LYAG_RAT Lysosomal alpha-glucosidase OS=Rattus norvegicus OX=10116 GN=Gaa PE=2 SV=1		Color2 [A=255, R=169, G=169, B=169]	1	4					10116												11	11	11	17.2	17.2	17.2	106.21	0	62.772	128700000	35	89	11	11	11	1	8	9	11	6
		1.2761	-0.167414	P15650	P15650	Long-chain specific acyl-CoA dehydrogenase, mitochondrial	Acadl	2340	sp|P15650|ACADL_RAT Long-chain specific acyl-CoA dehydrogenase, mitochondrial OS=Rattus norvegicus OX=10116 GN=Acadl PE=1 SV=1		Color2 [A=255, R=169, G=169, B=169]	1	4					10116									+	MIM	Fatty acid oxidation;Lipid metabolism;Metabolism	36	36	36	72.1	72.1	72.1	47.872	0	323.31	40092000000	21	944	36	36	36	1	27	27	29	27
		0.632573	-0.167368	F1LZH9	F1LZH9		Ankrd44	1582	tr|F1LZH9|F1LZH9_RAT Ankyrin repeat domain 44 OS=Rattus norvegicus OX=10116 GN=Ankrd44 PE=1 SV=3		Color2 [A=255, R=169, G=169, B=169]	1	4					10116												6	5	5	9.9	8	8	107.29	0	5.7511	20124000	49	17	6	5	5	1	3	3	3	4
		0.537795	-0.167324	G3V6G1	G3V6G1		Igj	1718	tr|G3V6G1|G3V6G1_RAT Immunoglobulin joining chain OS=Rattus norvegicus OX=10116 GN=Jchain PE=1 SV=1		Color2 [A=255, R=169, G=169, B=169]	1	4					10116												2	2	2	10.7	10.7	10.7	17.784	0.0046584	2.0441	49835000	9	25	2	2	2	1	2	2	2	1
		1.5078	-0.167222	Q4QQR9	Q4QQR9	Protein MEMO1	Memo1	3250	sp|Q4QQR9|MEMO1_RAT Protein MEMO1 OS=Rattus norvegicus OX=10116 GN=Memo1 PE=1 SV=1		Color2 [A=255, R=169, G=169, B=169]	1	4					10116												9	9	9	51.2	51.2	51.2	33.679	0	167.07	317730000	16	132	9	9	9	1	7	7	7	7
		0.770777	-0.167158	Q5XI79	Q5XI79	NADH dehydrogenase [ubiquinone] complex I, assembly factor 7	Ndufaf7	3657	sp|Q5XI79|NDUF7_RAT Protein arginine methyltransferase NDUFAF7, mitochondrial OS=Rattus norvegicus OX=10116 GN=Ndufaf7 PE=2 SV=1		Color2 [A=255, R=169, G=169, B=169]	1	4					10116									+	MIM	CI assembly factors;Complex I;OXPHOS;OXPHOS assembly factors	6	6	6	19	19	19	48.715	0	12.316	80920000	26	42	6	6	6	1	5	5	4	3
		1.51316	-0.167049	A0A0G2K6L6;D3ZZK1;P60868	A0A0G2K6L6;D3ZZK1;P60868	40S ribosomal protein S20	LOC100359563;Rps20	227	tr|A0A0G2K6L6|A0A0G2K6L6_RAT 40S ribosomal protein S20 OS=Rattus norvegicus OX=10116 PE=3 SV=1;tr|D3ZZK1|D3ZZK1_RAT 40S ribosomal protein S20 OS=Rattus norvegicus OX=10116 PE=3 SV=1;sp|P60868|RS20_RAT 40S ribosomal protein S20 OS=Rattus norvegicus OX=10116		Color2 [A=255, R=169, G=169, B=169]	1	4					10116												6	6	1	31.9	31.9	12.6	13.377	0	23.909	3094200000	6	85	NaN	NaN	NaN	3	4	3	3	4
		0.645763	-0.166988	Q9WTT2	Q9WTT2	Caseinolytic peptidase B protein homolog	Clpb	4606	sp|Q9WTT2|CLPB_RAT Caseinolytic peptidase B protein homolog OS=Rattus norvegicus OX=10116 GN=Clpb PE=2 SV=1		Color2 [A=255, R=169, G=169, B=169]	1	4					10116									+	IMS	Proteases;Protein homeostasis;Protein import, sorting and homeostasis	10	10	10	17.7	17.7	17.7	75.701	0	15.642	137790000	34	86	10	10	10	1	7	7	7	9
		1.57306	-0.166772	G3V8Q1	G3V8Q1		Cope	1779	tr|G3V8Q1|G3V8Q1_RAT Coatomer subunit epsilon OS=Rattus norvegicus OX=10116 GN=Cope PE=1 SV=3		Color2 [A=255, R=169, G=169, B=169]	1	4					10116												14	14	14	63.6	63.6	63.6	34.653	0	217.65	1340800000	15	230	14	14	14	1	12	11	11	10
		0.774837	-0.166751	D3ZTL0	D3ZTL0		Tcerg1	992	tr|D3ZTL0|D3ZTL0_RAT Transcription elongation regulator 1 OS=Rattus norvegicus OX=10116 GN=Tcerg1 PE=1 SV=1		Color2 [A=255, R=169, G=169, B=169]	1	4					10116												12	12	12	13.4	13.4	13.4	121.85	0	24.052	98496000	41	55	12	12	12	1	9	7	6	7
		0.573688	-0.166688	Q5U2X7	Q5U2X7	Mitochondrial import inner membrane translocase subunit Tim21	Timm21	3600	sp|Q5U2X7|TIM21_RAT Mitochondrial import inner membrane translocase subunit Tim21 OS=Rattus norvegicus OX=10116 GN=Timm21 PE=2 SV=1		Color2 [A=255, R=169, G=169, B=169]	1	4					10116									+	MIM	CIV assembly factors;Complex IV;Mitochondrial central dogma;OXPHOS;OXPHOS assembly factors;Protein import and sorting;Protein import, sorting and homeostasis;TIM23 presequence pathway;Translation;Translation factors	3	3	3	13.9	13.9	13.9	27.876	0	6.1136	42830000	16	15	3	3	3	1	2	3	3	1
		0.255471	-0.166681	Q05030	Q05030	Platelet-derived growth factor receptor beta	Pdgfrb	3027	sp|Q05030|PGFRB_RAT Platelet-derived growth factor receptor beta OS=Rattus norvegicus OX=10116 GN=Pdgfrb PE=2 SV=2		Color2 [A=255, R=169, G=169, B=169]	1	4					10116												4	4	4	3.6	3.6	3.6	122.83	0.00024594	3.4928	2194500000	44	23	4	4	4	1	3	3	3	3
		2.10864	-0.166527	Q9WUS0	Q9WUS0	Adenylate kinase 4, mitochondrial	Ak4	4622	sp|Q9WUS0|KAD4_RAT Adenylate kinase 4, mitochondrial OS=Rattus norvegicus OX=10116 GN=Ak4 PE=2 SV=1		Color2 [A=255, R=169, G=169, B=169]	1	4					10116									+	Matrix	Metabolism;Nucleotide metabolism;Nucleotide synthesis and processing	16	16	16	77.1	77.1	77.1	25.203	0	186.87	7828500000	15	328	16	16	16	1	15	14	14	15
		0.813945	-0.166405	D4ACV3;P0CC09	D4ACV3;P0CC09	Histone H2A;Histone H2A type 2-A	Hist2h2ac;Hist2h2aa3	1390	tr|D4ACV3|D4ACV3_RAT Histone H2A OS=Rattus norvegicus OX=10116 GN=Hist2h2ac PE=3 SV=2;sp|P0CC09|H2A2A_RAT Histone H2A type 2-A OS=Rattus norvegicus OX=10116 GN=H2ac18 PE=1 SV=1		Color2 [A=255, R=169, G=169, B=169]	1	4					10116												11	11	0	68.3	68.3	0	13.645	0	167.72	39556000000	5	217	NaN	NaN	NaN	2	7	9	8	8
		0.53638	-0.166164	P51111	P51111	Huntingtin	Htt	2704	sp|P51111|HD_RAT Huntingtin OS=Rattus norvegicus OX=10116 GN=Htt PE=1 SV=1		Color2 [A=255, R=169, G=169, B=169]	1	4					10116												9	9	9	5.9	5.9	5.9	343.76	0	11.951	52921000	144	37	9	9	9	1	5	5	6	4
		0.664517	-0.16605	A0A0G2JYN4	A0A0G2JYN4			106	tr|A0A0G2JYN4|A0A0G2JYN4_RAT ERGIC and golgi 2 OS=Rattus norvegicus OX=10116 GN=Ergic2 PE=1 SV=1		Color2 [A=255, R=169, G=169, B=169]	1	4					10116												2	2	2	9.3	9.3	9.3	42.478	0	4.1111	42699000	18	21	2	2	2	1	1	2	1	1
		0.96672	-0.165998	Q5FVM2	Q5FVM2		G6pc	3404	tr|Q5FVM2|Q5FVM2_RAT Proteaseome (Prosome, macropain) 28 subunit, 3 OS=Rattus norvegicus OX=10116 GN=Psme3 PE=1 SV=1		Color2 [A=255, R=169, G=169, B=169]	1	4					10116												8	8	8	45.3	45.3	45.3	29.506	0	11.232	112190000	13	45	8	8	8	1	7	5	5	6
		0.509312	-0.165963	B1WC37	B1WC37	Mitochondrial tRNA-specific 2-thiouridylase 1	Trmu	450	sp|B1WC37|MTU1_RAT Mitochondrial tRNA-specific 2-thiouridylase 1 OS=Rattus norvegicus OX=10116 GN=Trmu PE=2 SV=1		Color2 [A=255, R=169, G=169, B=169]	1	4					10116									+	Matrix	Mitochondrial central dogma;mtRNA metabolism;mt-tRNA modifications	4	4	4	12.2	12.2	12.2	49.723	0	6.3649	72427000	28	10	4	4	4	1	4	4	4	2
		0.8408	-0.165903	Q8K4F7	Q8K4F7	m7GpppX diphosphatase	Dcps	4350	sp|Q8K4F7|DCPS_RAT m7GpppX diphosphatase OS=Rattus norvegicus OX=10116 GN=Dcps PE=2 SV=1		Color2 [A=255, R=169, G=169, B=169]	1	4					10116												6	6	6	25	25	25	38.713	0	40.332	203610000	20	85	6	6	6	1	4	5	5	6
		0.883015	-0.165818	D4A3V5	D4A3V5		Cgnl1	1211	tr|D4A3V5|D4A3V5_RAT Cingulin-like 1 OS=Rattus norvegicus OX=10116 GN=Cgnl1 PE=1 SV=1		Color2 [A=255, R=169, G=169, B=169]	1	4					10116												19	18	18	17	16.5	16.5	147.94	0	86.136	231690000	80	150	19	18	18	1	16	16	16	14
		0.59707	-0.165798	A0A0G2K7N9	A0A0G2K7N9			241	tr|A0A0G2K7N9|A0A0G2K7N9_RAT Rho GTPase-activating protein 5 OS=Rattus norvegicus OX=10116 GN=Arhgap5 PE=1 SV=1		Color2 [A=255, R=169, G=169, B=169]	1	4					10116												3	3	3	2	2	2	172.29	0.0065631	1.912	32415000	74	22	3	3	3	1	2	2	2	2
		1.37943	-0.165791	Q6AYQ4	Q6AYQ4	Transmembrane protein 109	Tmem109	4085	sp|Q6AYQ4|TM109_RAT Transmembrane protein 109 OS=Rattus norvegicus OX=10116 GN=Tmem109 PE=2 SV=1		Color2 [A=255, R=169, G=169, B=169]	1	4					10116												2	2	2	5.3	5.3	5.3	26.242	0	8.4873	102030000	8	11	2	2	2	1	1	1	1	1
		0.320426	-0.165707	Q5FVK8	Q5FVK8	ARL14 effector protein	Arl14ep	3401	sp|Q5FVK8|AL14E_RAT ARL14 effector protein OS=Rattus norvegicus OX=10116 GN=Arl14ep PE=1 SV=1		Color2 [A=255, R=169, G=169, B=169]	1	4					10116												2	2	2	12.7	12.7	12.7	31.111	0.0031567	2.2548	128320000	13	2	2	2	2	1	1	1	1	1
		0.898231	-0.165699	M0RCJ9;Q7TPB7	M0RCJ9;Q7TPB7		LOC100911027;Mal2	1901	tr|M0RCJ9|M0RCJ9_RAT Protein MAL2-like OS=Rattus norvegicus OX=10116 GN=LOC100911027 PE=4 SV=2;tr|Q7TPB7|Q7TPB7_RAT MAL2A OS=Rattus norvegicus OX=10116 GN=Mal2 PE=2 SV=1		Color2 [A=255, R=169, G=169, B=169]	1	4					10116												2	2	2	19.1	19.1	19.1	16.902	0.0040161	2.1163	87385000	3	21	NaN	NaN	NaN	2	1	1	1	1
		0.757603	-0.16561	D4A962	D4A962		Hnrnpul1	1325	tr|D4A962|D4A962_RAT Heterogeneous nuclear ribonucleoprotein U-like 1 OS=Rattus norvegicus OX=10116 GN=Hnrnpul1 PE=1 SV=1		Color2 [A=255, R=169, G=169, B=169]	1	4					10116												10	10	10	16.4	16.4	16.4	96.001	0	27.433	5448000000	34	79	10	10	10	1	8	7	8	6
		0.536028	-0.1652	Q5M849	Q5M849		Ifi35	3476	tr|Q5M849|Q5M849_RAT Interferon-induced protein 35 OS=Rattus norvegicus OX=10116 GN=Ifi35 PE=1 SV=1		Color2 [A=255, R=169, G=169, B=169]	1	4					10116												8	8	8	39.5	39.5	39.5	31.764	0	65.025	139690000	15	70	8	8	8	1	6	4	3	4
		0.403375	-0.165084	A0A0G2JZZ3	A0A0G2JZZ3			125	tr|A0A0G2JZZ3|A0A0G2JZZ3_RAT Cap-binding complex-dependent translation initiation factor OS=Rattus norvegicus OX=10116 GN=Ctif PE=1 SV=1		Color2 [A=255, R=169, G=169, B=169]	1	4					10116												3	3	3	4.3	4.3	4.3	67.389	0.0020718	2.5044	20409000	37	18	3	3	3	1	2	2	3	2
		0.828818	-0.164926	Q5U2T9	Q5U2T9		Fkbp5	3587	tr|Q5U2T9|Q5U2T9_RAT Peptidylprolyl isomerase OS=Rattus norvegicus OX=10116 GN=Fkbp5 PE=1 SV=1		Color2 [A=255, R=169, G=169, B=169]	1	4					10116												8	8	8	22.4	22.4	22.4	50.964	0	22.42	102780000	26	68	8	8	8	1	6	7	5	7
		0.913921	-0.164861	M0RC65	M0RC65		Cfl2	1893	tr|M0RC65|M0RC65_RAT Cofilin 2 OS=Rattus norvegicus OX=10116 GN=Cfl2 PE=1 SV=1		Color2 [A=255, R=169, G=169, B=169]	1	4					10116												12	8	8	66.9	44	44	18.709	0	31.632	560470000	11	80	12	8	8	1	11	12	12	11
		0.458753	-0.164643	O35048	O35048	3 beta-hydroxysteroid dehydrogenase type 7	Hsd3b7	1942	sp|O35048|3BHS7_RAT 3 beta-hydroxysteroid dehydrogenase type 7 OS=Rattus norvegicus OX=10116 GN=Hsd3b7 PE=2 SV=1		Color2 [A=255, R=169, G=169, B=169]	1	4					10116												4	4	4	25.4	25.4	25.4	37.78	0	14.174	60670000	17	38	4	4	4	1	4	4	4	4
		0.749465	-0.164629	F1LM93	F1LM93	Tyrosine-protein kinase Yes	Yes1	1473	sp|F1LM93|YES_RAT Tyrosine-protein kinase Yes OS=Rattus norvegicus OX=10116 GN=Yes1 PE=1 SV=1		Color2 [A=255, R=169, G=169, B=169]	1	4					10116												7	6	4	16.3	15	11.1	60.613	0	5.034	168350000	25	22	7	6	4	1	6	6	5	4
		1.85212	-0.164545	Q5I0G4	Q5I0G4	Glycine--tRNA ligase	Gars	3434	sp|Q5I0G4|GARS_RAT Glycine--tRNA ligase OS=Rattus norvegicus OX=10116 GN=Gars1 PE=1 SV=2		Color2 [A=255, R=169, G=169, B=169]	1	4					10116									+	Matrix	Mitochondrial central dogma;mt-tRNA synthetases;Translation	26	26	26	42.2	42.2	42.2	81.792	0	116.93	1353900000	40	294	26	26	26	1	24	24	22	20
		0.309174	-0.16419	Q5GFD9	Q5GFD9	Protein IMPACT	Impact	3419	sp|Q5GFD9|IMPCT_RAT Protein IMPACT OS=Rattus norvegicus OX=10116 GN=Impact PE=1 SV=1		Color2 [A=255, R=169, G=169, B=169]	1	4					10116												4	4	4	18	18	18	35.995	0	8.676	63493000	17	29	4	4	4	1	3	3	4	3
		0.542262	-0.16407	Q5I0L7	Q5I0L7	Protein KTI12 homolog	Kti12	3447	sp|Q5I0L7|KTI12_RAT Protein KTI12 homolog OS=Rattus norvegicus OX=10116 GN=Kti12 PE=1 SV=1		Color2 [A=255, R=169, G=169, B=169]	1	4					10116												4	4	4	23.1	23.1	23.1	38.357	0	10.258	38102000	18	31	4	4	4	1	3	2	3	2
		1.47317	-0.16399	P29117	P29117	Peptidyl-prolyl cis-trans isomerase F, mitochondrial	Ppif	2519	sp|P29117|PPIF_RAT Peptidyl-prolyl cis-trans isomerase F, mitochondrial OS=Rattus norvegicus OX=10116 GN=Ppif PE=1 SV=2		Color2 [A=255, R=169, G=169, B=169]	1	4					10116									+	Matrix	Calcium homeostasis;Mitochondrial permeability transition pore;Signaling	11	10	9	52.4	49	45.6	21.81	0	146.45	1417100000	13	105	11	10	9	1	10	10	9	10
		0.678058	-0.163718	A0A0G2K5L2;Q505J6	A0A0G2K5L2			211	tr|A0A0G2K5L2|A0A0G2K5L2_RAT Mitochondrial glutamate carrier 1-like OS=Rattus norvegicus OX=10116 GN=LOC100911440 PE=1 SV=1		Color2 [A=255, R=169, G=169, B=169]	1	4					10116												12	12	12	41.5	41.5	41.5	34.662	0	269.04	2359100000	17	157	NaN	NaN	NaN	2	12	11	12	11
		0.424193	-0.1637	F1MAF5	F1MAF5		Pcid2	1664	tr|F1MAF5|F1MAF5_RAT CSN12-like protein OS=Rattus norvegicus OX=10116 GN=Pcid2 PE=1 SV=2		Color2 [A=255, R=169, G=169, B=169]	1	4					10116												4	4	4	15	15	15	46.105	0	22.179	42943000	28	21	4	4	4	1	3	4	2	2
		0.351581	-0.163642	Q712U5;P60841	Q712U5	cAMP-regulated phosphoprotein 19	Arpp19	4246	sp|Q712U5|ARP19_RAT cAMP-regulated phosphoprotein 19 OS=Rattus norvegicus OX=10116 GN=Arpp19 PE=1 SV=3		Color2 [A=255, R=169, G=169, B=169]	1	4					10116												3	3	3	29.5	29.5	29.5	12.293	0	7.0636	79519000	7	37	NaN	NaN	NaN	2	2	3	2	2
		0.915904	-0.163537	P18614	P18614	Integrin alpha-1	Itga1	2393	sp|P18614|ITA1_RAT Integrin alpha-1 OS=Rattus norvegicus OX=10116 GN=Itga1 PE=1 SV=1		Color2 [A=255, R=169, G=169, B=169]	1	4					10116												14	14	14	13	13	13	130.81	0	46.792	315590000	44	133	14	14	14	1	9	10	11	9
		0.492309	-0.163229	Q27W01	Q27W01	RNA-binding protein 8A	Rbm8a	3089	sp|Q27W01|RBM8A_RAT RNA-binding protein 8A OS=Rattus norvegicus OX=10116 GN=Rbm8a PE=1 SV=1		Color2 [A=255, R=169, G=169, B=169]	1	4					10116												6	6	6	55.7	55.7	55.7	19.889	0	80.587	241310000	8	76	6	6	6	1	5	4	5	4
		0.928705	-0.163202	A1A5S1	A1A5S1	Pre-mRNA-processing factor 6	Prpf6	330	sp|A1A5S1|PRP6_RAT Pre-mRNA-processing factor 6 OS=Rattus norvegicus OX=10116 GN=Prpf6 PE=1 SV=1		Color2 [A=255, R=169, G=169, B=169]	1	4					10116												6	6	6	7.4	7.4	7.4	106.76	0	28.551	68676000	56	39	6	6	6	1	5	5	5	3
		1.57442	-0.163038	D4A6X4	D4A6X4	Acylphosphatase	Acyp1	1271	tr|D4A6X4|D4A6X4_RAT Acylphosphatase OS=Rattus norvegicus OX=10116 GN=Acyp1 PE=1 SV=1		Color2 [A=255, R=169, G=169, B=169]	1	4					10116												3	3	3	39.4	39.4	39.4	11.312	0	57.181	95361000	8	42	3	3	3	1	3	3	2	2
		1.29941	-0.162587	D3ZA78	D3ZA78		Tpx2	696	tr|D3ZA78|D3ZA78_RAT TPX2, microtubule nucleation factor OS=Rattus norvegicus OX=10116 GN=Tpx2 PE=1 SV=1		Color2 [A=255, R=169, G=169, B=169]	1	4					10116												2	2	2	4	4	4	85.45	0.0092973	1.8109	58158000	40	16	2	2	2	1	1	1	1	1
		1.37393	-0.16255	Q5XIB4	Q5XIB4	Ufm1-specific protease 2	Ufsp2	3670	sp|Q5XIB4|UFSP2_RAT Ufm1-specific protease 2 OS=Rattus norvegicus OX=10116 GN=Ufsp2 PE=2 SV=1		Color2 [A=255, R=169, G=169, B=169]	1	4					10116												11	11	11	34.1	34.1	34.1	52.306	0	69.6	247920000	22	101	11	11	11	1	7	9	9	9
		1.04342	-0.162085	P62859;A0A0A0MY14;F1M168	P62859;A0A0A0MY14	40S ribosomal protein S28	Rps28;LOC100359503	2837	sp|P62859|RS28_RAT 40S ribosomal protein S28 OS=Rattus norvegicus OX=10116 GN=Rps28 PE=1 SV=1;tr|A0A0A0MY14|A0A0A0MY14_RAT 40S ribosomal protein S28 OS=Rattus norvegicus OX=10116 GN=LOC100359503 PE=3 SV=1		Color2 [A=255, R=169, G=169, B=169]	1	4					10116												4	4	4	52.2	52.2	52.2	7.8409	0	39.567	2452900000	3	95	NaN	NaN	NaN	3	4	4	4	4
		0.522478	-0.161959	Q6IFV4;CON__P35900;CON__Q14525;F1MAF7;CON__Q9UE12;CON__Q15323;Q6IFV6;CON__Q497I4;CON__O76011;CON__Q6NTB9;CON__O76009;CON__Q6IFU5;CON__Q8IUT8;Q6IFW3	Q6IFV4	Keratin, type I cytoskeletal 13	Krt13	4117	sp|Q6IFV4|K1C13_RAT Keratin, type I cytoskeletal 13 OS=Rattus norvegicus OX=10116 GN=Krt13 PE=3 SV=1		Color2 [A=255, R=169, G=169, B=169]	1	4					-1;10116												9	1	1	12.8	2.1	2.1	47.729	0.0040197	2.1282	336480000	27	25	NaN	NaN	NaN	14	4	6	4	5
		0.34923	-0.161765	A0A0G2JXG5	A0A0G2JXG5			92	tr|A0A0G2JXG5|A0A0G2JXG5_RAT Uncharacterized protein OS=Rattus norvegicus OX=10116 PE=1 SV=1		Color2 [A=255, R=169, G=169, B=169]	1	4					10116												2	2	2	18.2	18.2	18.2	17.705	0	33.114	51112000	9	25	2	2	2	1	2	2	2	2
		0.524368	-0.161687	Q8K4B7	Q8K4B7	Dimethylaniline monooxygenase [N-oxide-forming] 4	Fmo4	4347	sp|Q8K4B7|FMO4_RAT Dimethylaniline monooxygenase [N-oxide-forming] 4 OS=Rattus norvegicus OX=10116 GN=Fmo4 PE=1 SV=3		Color2 [A=255, R=169, G=169, B=169]	1	4					10116												5	4	4	9.3	7.7	7.7	63.659	0	4.9137	25847000	29	15	5	4	4	1	2	4	3	3
		0.730297	-0.161393	Q5BJK8	Q5BJK8	Golgi integral membrane protein 4	Golim4	3339	sp|Q5BJK8|GOLI4_RAT Golgi integral membrane protein 4 OS=Rattus norvegicus OX=10116 GN=Golim4 PE=1 SV=2		Color2 [A=255, R=169, G=169, B=169]	1	4					10116												7	7	7	13	13	13	76.596	0	65.66	98179000	34	79	7	7	7	1	7	7	7	7
		0.738645	-0.161382	E9PSJ1	E9PSJ1		St3gal1	1440	tr|E9PSJ1|E9PSJ1_RAT ST3 beta-galactoside alpha-2,3-sialyltransferase 1 OS=Rattus norvegicus OX=10116 GN=St3gal1 PE=1 SV=1		Color2 [A=255, R=169, G=169, B=169]	1	4					10116												4	4	4	15.3	15.3	15.3	39.321	0	7.3574	25496000	19	18	4	4	4	1	1	2	3	1
		0.420003	-0.161339	D3ZIQ1	D3ZIQ1		Acot4	842	tr|D3ZIQ1|D3ZIQ1_RAT Acyl-CoA thioesterase 4 OS=Rattus norvegicus OX=10116 GN=Acot4 PE=1 SV=1		Color2 [A=255, R=169, G=169, B=169]	1	4					10116												13	10	10	37.1	29.7	29.7	46.355	0	38.468	191070000	22	87	13	10	10	1	10	11	11	9
		0.1596	-0.160777	Q68FP9	Q68FP9	Conserved oligomeric Golgi complex subunit 6	Cog6	3975	sp|Q68FP9|COG6_RAT Conserved oligomeric Golgi complex subunit 6 OS=Rattus norvegicus OX=10116 GN=Cog6 PE=2 SV=1		Color2 [A=255, R=169, G=169, B=169]	1	4					10116												3	3	3	7.8	7.8	7.8	72.956	0	9.3569	29369000	35	16	3	3	3	1	3	2	2	3
		1.17908	-0.160441	Q5XI97	Q5XI97	Alanyl-tRNA editing protein Aarsd1	Aarsd1	3663	sp|Q5XI97|AASD1_RAT Alanyl-tRNA editing protein Aarsd1 OS=Rattus norvegicus OX=10116 GN=Aarsd1 PE=1 SV=1		Color2 [A=255, R=169, G=169, B=169]	1	4					10116												12	12	12	35.7	35.7	35.7	45.093	0	48.027	325320000	21	125	12	12	12	1	10	11	12	12
		1.82103	-0.160199	O55096	O55096	Dipeptidyl peptidase 3	Dpp3	2002	sp|O55096|DPP3_RAT Dipeptidyl peptidase 3 OS=Rattus norvegicus OX=10116 GN=Dpp3 PE=1 SV=2		Color2 [A=255, R=169, G=169, B=169]	1	4					10116												32	32	32	54.7	54.7	54.7	83.038	0	323.31	2901000000	36	469	32	32	32	1	28	28	26	29
		0.354536	-0.160188	O35550	O35550	Rab GTPase-binding effector protein 1	Rabep1	1967	sp|O35550|RABE1_RAT Rab GTPase-binding effector protein 1 OS=Rattus norvegicus OX=10116 GN=Rabep1 PE=1 SV=1		Color2 [A=255, R=169, G=169, B=169]	1	4					10116												7	7	7	9.3	9.3	9.3	99.427	0	5.364	60757000	53	15	7	7	7	1	4	5	7	6
		0.975672	-0.159987	Q64303;Q62829	Q64303	Serine/threonine-protein kinase PAK 2;PAK-2p27;PAK-2p34	Pak2	3907	sp|Q64303|PAK2_RAT Serine/threonine-protein kinase PAK 2 OS=Rattus norvegicus OX=10116 GN=Pak2 PE=1 SV=1		Color2 [A=255, R=169, G=169, B=169]	1	4					10116												15	15	12	34.9	34.9	28.6	57.96	0	34.867	749020000	26	177	NaN	NaN	NaN	2	13	13	14	13
		0.710029	-0.159867	Q7TQ85	Q7TQ85		Pdhx	4295	tr|Q7TQ85|Q7TQ85_RAT Ac1164 OS=Rattus norvegicus OX=10116 GN=Pdhx PE=1 SV=1		Color2 [A=255, R=169, G=169, B=169]	1	4					10116									+	Matrix	Carbohydrate metabolism;Metabolism;Pyruvate metabolism	12	12	12	36.5	36.5	36.5	58.796	0	102.16	375530000	30	112	12	12	12	1	9	10	9	9
		0.824675	-0.159752	E9PU01;F1LPP8	E9PU01		Chd4	1461	tr|E9PU01|E9PU01_RAT DNA helicase OS=Rattus norvegicus OX=10116 GN=Chd4 PE=1 SV=3		Color2 [A=255, R=169, G=169, B=169]	1	4					10116												15	15	11	10.7	10.7	7.9	218.18	0	47.637	174510000	88	99	NaN	NaN	NaN	2	12	10	12	8
		1.2402	-0.159751	O35162	O35162	Heat shock 70 kDa protein 13	Hspa13	1949	sp|O35162|HSP13_RAT Heat shock 70 kDa protein 13 OS=Rattus norvegicus OX=10116 GN=Hspa13 PE=1 SV=2		Color2 [A=255, R=169, G=169, B=169]	1	4					10116												10	10	10	25.5	25.5	25.5	51.795	0	31.386	219630000	22	116	10	10	10	1	9	8	7	7
		0.272213	-0.159581	Q63132	Q63132	Proto-oncogene tyrosine-protein kinase ROS	Ros1	3799	sp|Q63132|ROS1_RAT Proto-oncogene tyrosine-protein kinase ROS OS=Rattus norvegicus OX=10116 GN=Ros1 PE=2 SV=1		Color2 [A=255, R=169, G=169, B=169]	1	4					10116												3	3	3	1	1	1	261.65	0.0020567	2.4164	548810000	101	12	3	3	3	1	1	1	1	1
		0.90353	-0.159574	D4AAE9	D4AAE9		Cisd2	1347	tr|D4AAE9|D4AAE9_RAT CDGSH iron sulfur domain 2 OS=Rattus norvegicus OX=10116 GN=Cisd2 PE=1 SV=1		Color2 [A=255, R=169, G=169, B=169]	1	4					10116												5	5	5	42.2	42.2	42.2	15.293	0	89.323	510520000	9	93	5	5	5	1	4	4	3	5
		1.05781	-0.159302	P09495	P09495	Tropomyosin alpha-4 chain	Tpm4	2213	sp|P09495|TPM4_RAT Tropomyosin alpha-4 chain OS=Rattus norvegicus OX=10116 GN=Tpm4 PE=1 SV=3		Color2 [A=255, R=169, G=169, B=169]	1	4					10116												21	13	12	60.5	39.9	39.9	28.509	0	165.55	785330000	15	118	21	13	12	1	17	16	17	14
		2.22346	-0.159147	G3V6B0	G3V6B0		Pdxdc1	1714	tr|G3V6B0|G3V6B0_RAT Pyridoxal-dependent decarboxylase domain-containing 1 OS=Rattus norvegicus OX=10116 GN=Pdxdc1 PE=1 SV=1		Color2 [A=255, R=169, G=169, B=169]	1	4					10116												24	24	8	40	40	15.4	86.97	0	150.34	641040000	41	245	24	24	8	1	16	16	18	15
		1.15492	-0.158845	P35559	P35559	Insulin-degrading enzyme	Ide	2579	sp|P35559|IDE_RAT Insulin-degrading enzyme OS=Rattus norvegicus OX=10116 GN=Ide PE=1 SV=1		Color2 [A=255, R=169, G=169, B=169]	1	4					10116									+	Matrix	Proteases;Protein homeostasis;Protein import, sorting and homeostasis	40	40	40	43.8	43.8	43.8	117.71	0	134.36	1635300000	50	391	40	40	40	1	29	28	25	33
		0.278372	-0.158183	D3ZA85	D3ZA85		Nfu1	698	tr|D3ZA85|D3ZA85_RAT NFU1 iron-sulfur cluster scaffold homolog, mitochondrial OS=Rattus norvegicus OX=10116 GN=Nfu1 PE=1 SV=1		Color2 [A=255, R=169, G=169, B=169]	1	4					10116									+	Matrix	Fe-S cluster biosynthesis;Fe-S-containing proteins;Metabolism;Metals and cofactors	5	5	5	24.9	24.9	24.9	28.367	0	5.964	69197000	12	34	5	5	5	1	3	3	3	3
		0.671679	-0.158064	D3ZX08	D3ZX08	Alanine--tRNA ligase, mitochondrial	Aars2	1075	sp|D3ZX08|SYAM_RAT Alanine--tRNA ligase, mitochondrial OS=Rattus norvegicus OX=10116 GN=Aars2 PE=3 SV=1		Color2 [A=255, R=169, G=169, B=169]	1	4					10116									+	Matrix	Mitochondrial central dogma;mt-tRNA synthetases;Translation	6	6	6	8.7	8.7	8.7	107.8	0	12.348	64131000	44	33	6	6	6	1	5	5	5	4
		1.43091	-0.157742	A0A0G2K437	A0A0G2K437			191	tr|A0A0G2K437|A0A0G2K437_RAT Autocrine motility factor receptor OS=Rattus norvegicus OX=10116 GN=Amfr PE=1 SV=1		Color2 [A=255, R=169, G=169, B=169]	1	4					10116												7	7	7	17.6	17.6	17.6	70.7	0	12.635	63493000	25	29	7	7	7	1	4	1	1	2
		0.472863	-0.157622	A0A0G2KA82	A0A0G2KA82			285	tr|A0A0G2KA82|A0A0G2KA82_RAT Synaptophysin-like 1 OS=Rattus norvegicus OX=10116 GN=Sypl1 PE=1 SV=1		Color2 [A=255, R=169, G=169, B=169]	1	4					10116												1	1	1	3.7	3.7	3.7	32.65	0.00024301	3.2865	53537000	11	19	1	1	1	1	1	1	1	1
		1.2147	-0.157489	Q09073;D3ZB81	Q09073	ADP/ATP translocase 2;ADP/ATP translocase 2, N-terminally processed	Slc25a5	3063	sp|Q09073|ADT2_RAT ADP/ATP translocase 2 OS=Rattus norvegicus OX=10116 GN=Slc25a5 PE=1 SV=3		Color2 [A=255, R=169, G=169, B=169]	1	4					10116									+	MIM	Calcium homeostasis;Metabolism;Mitochondrial permeability transition pore;Nucleotide import;Nucleotide metabolism;Signaling;SLC25A family;Small molecule transport	30	30	17	75.5	75.5	62.4	32.901	0	190.43	29801000000	20	586	NaN	NaN	NaN	2	26	25	25	24
		0.465548	-0.157192	Q6AY55	Q6AY55	Dephospho-CoA kinase domain-containing protein	Dcakd	4040	sp|Q6AY55|DCAKD_RAT Dephospho-CoA kinase domain-containing protein OS=Rattus norvegicus OX=10116 GN=Dcakd PE=2 SV=1		Color2 [A=255, R=169, G=169, B=169]	1	4					10116									+	Membrane	0	6	6	6	23.8	23.8	23.8	27.352	0	9.9698	109980000	14	55	6	6	6	1	5	5	6	6
		0.669352	-0.157169	P42667	P42667	Signal peptidase complex catalytic subunit SEC11A	Sec11a	2628	sp|P42667|SC11A_RAT Signal peptidase complex catalytic subunit SEC11A OS=Rattus norvegicus OX=10116 GN=Sec11a PE=2 SV=1		Color2 [A=255, R=169, G=169, B=169]	1	4					10116												6	6	6	27.9	27.9	27.9	20.599	0	24.442	490910000	10	87	6	6	6	1	6	5	4	5
		1.32334	-0.156967	P11884	P11884	Aldehyde dehydrogenase, mitochondrial	Aldh2	2278	sp|P11884|ALDH2_RAT Aldehyde dehydrogenase, mitochondrial OS=Rattus norvegicus OX=10116 GN=Aldh2 PE=1 SV=1		Color2 [A=255, R=169, G=169, B=169]	1	4					10116									+	Matrix	Detoxification;Metabolism;Xenobiotic metabolism	43	43	40	73	73	71.5	56.488	0	323.31	80764000000	24	1455	43	43	40	1	35	35	34	33
		0.777672	-0.156766	Q9JJ22	Q9JJ22	Endoplasmic reticulum aminopeptidase 1	Erap1	4528	sp|Q9JJ22|ERAP1_RAT Endoplasmic reticulum aminopeptidase 1 OS=Rattus norvegicus OX=10116 GN=Erap1 PE=2 SV=2		Color2 [A=255, R=169, G=169, B=169]	1	4					10116												26	26	26	31.1	31.1	31.1	106.42	0	97.487	785190000	45	238	26	26	26	1	25	21	26	23
		1.63401	-0.156469	Q5BJT7	Q5BJT7	Coiled-coil domain-containing protein 93	Ccdc93	3354	sp|Q5BJT7|CCD93_RAT Coiled-coil domain-containing protein 93 OS=Rattus norvegicus OX=10116 GN=Ccdc93 PE=1 SV=1		Color2 [A=255, R=169, G=169, B=169]	1	4					10116												15	15	15	23.1	23.1	23.1	72.635	0	60.53	218800000	36	123	15	15	15	1	11	10	11	11
		0.541442	-0.156393	M0R4V4	M0R4V4		Slc25a23	1834	tr|M0R4V4|M0R4V4_RAT Similar to solute carrier family 25 (Mitochondrial carrier;phosphate carrier), member 23, isoform CRA_b OS=Rattus norvegicus OX=10116 GN=Slc25a23 PE=1 SV=1		Color2 [A=255, R=169, G=169, B=169]	1	4					10116									+	MIM	Calcium homeostasis;EF hand proteins;Metabolism;Nucleotide import;Nucleotide metabolism;Signaling;SLC25A family;Small molecule transport	6	5	5	14.1	12.4	12.4	52.482	0	6.2248	62038000	29	31	6	5	5	1	3	4	4	5
		0.886326	-0.156369	A0A0G2JVS9	A0A0G2JVS9			64	tr|A0A0G2JVS9|A0A0G2JVS9_RAT Ankyrin repeat domain 27 OS=Rattus norvegicus OX=10116 GN=Ankrd27 PE=1 SV=1		Color2 [A=255, R=169, G=169, B=169]	1	4					10116												4	4	4	5.1	5.1	5.1	117.49	0	6.2447	32345000	55	27	4	4	4	1	3	3	3	3
		0.791008	-0.155823	C0HLM6	C0HLM6			613	sp|C0HLM6|SIM20_RAT Small integral membrane protein 20 OS=Rattus norvegicus OX=10116 GN=Smim20 PE=1 SV=1		Color2 [A=255, R=169, G=169, B=169]	1	4					10116												2	2	2	31.9	31.9	31.9	7.8	0.00048065	3.0615	66550000	3	32	2	2	2	1	2	2	2	2
		0.457483	-0.155223	P97924	P97924	Kalirin	Kalrn	2991	sp|P97924|KALRN_RAT Kalirin OS=Rattus norvegicus OX=10116 GN=Kalrn PE=1 SV=3		Color2 [A=255, R=169, G=169, B=169]	1	4					10116												4	4	4	1.3	1.3	1.3	336.58	0	6.1915	38652000	149	27	4	4	4	1	3	3	2	3
		1.0821	-0.15519	A0A0G2JW94	A0A0G2JW94			74	tr|A0A0G2JW94|A0A0G2JW94_RAT Clathrin interactor 1 OS=Rattus norvegicus OX=10116 GN=Clint1 PE=1 SV=1		Color2 [A=255, R=169, G=169, B=169]	1	4					10116												10	10	10	19.8	19.8	19.8	53.808	0	162.52	548930000	16	97	10	10	10	1	8	8	9	9
		1.41075	-0.155067	D3ZAP9	D3ZAP9	Glycerol-3-phosphate dehydrogenase [NAD(+)]	Gpd1l	706	tr|D3ZAP9|D3ZAP9_RAT Glycerol-3-phosphate dehydrogenase [NAD(+)] OS=Rattus norvegicus OX=10116 GN=Gpd1l PE=1 SV=1		Color2 [A=255, R=169, G=169, B=169]	1	4					10116												14	10	10	32.5	26.2	26.2	38.066	0	46.068	1757900000	23	127	14	10	10	1	10	10	11	13
		0.718537	-0.155053	Q8K4M9;Q5BK47	Q8K4M9	Oxysterol-binding protein-related protein 1	Osbpl1a	4352	sp|Q8K4M9|OSBL1_RAT Oxysterol-binding protein-related protein 1 OS=Rattus norvegicus OX=10116 GN=Osbpl1a PE=1 SV=1		Color2 [A=255, R=169, G=169, B=169]	1	4					10116									+	unknown	Cholesterol, bile acid, steroid synthesis;Lipid metabolism;Metabolism;Phospholipid metabolism	5	5	5	6.3	6.3	6.3	107.76	0	7.7868	46498000	52	29	NaN	NaN	NaN	2	3	3	3	3
		1.55613	-0.15485	P82995;D3ZXC7	P82995	Heat shock protein HSP 90-alpha	Hsp90aa1	2926	sp|P82995|HS90A_RAT Heat shock protein HSP 90-alpha OS=Rattus norvegicus OX=10116 GN=Hsp90aa1 PE=1 SV=3		Color2 [A=255, R=169, G=169, B=169]	1	4					10116												50	35	35	60.8	46.9	46.9	84.814	0	323.31	13077000000	33	792	NaN	NaN	NaN	2	44	44	41	42
		0.847176	-0.1548	A0A0G2K9P5	A0A0G2K9P5			279	tr|A0A0G2K9P5|A0A0G2K9P5_RAT Conserved oligomeric Golgi complex subunit 5 OS=Rattus norvegicus OX=10116 GN=Cog5 PE=1 SV=1		Color2 [A=255, R=169, G=169, B=169]	1	4					10116												5	5	5	7.5	7.5	7.5	83.618	0	6.3682	29739000	41	14	5	5	5	1	2	3	2	2
		0.925543	-0.154762	D4A3I4;A0A0G2K4W2;A0A0G2K8T5	D4A3I4;A0A0G2K4W2	Transcription factor BTF3	Btf3l4	1202	tr|D4A3I4|D4A3I4_RAT Transcription factor BTF3 OS=Rattus norvegicus OX=10116 GN=Btf3l4 PE=1 SV=1;tr|A0A0G2K4W2|A0A0G2K4W2_RAT Transcription factor BTF3 OS=Rattus norvegicus OX=10116 PE=3 SV=1		Color2 [A=255, R=169, G=169, B=169]	1	4					10116												7	7	7	53.2	53.2	53.2	17.27	0	91.121	455540000	7	86	NaN	NaN	NaN	3	6	5	5	6
		0.825639	-0.154539	O08836	O08836	Immunoglobulin-binding protein 1	Igbp1	1935	sp|O08836|IGBP1_RAT Immunoglobulin-binding protein 1 OS=Rattus norvegicus OX=10116 GN=Igbp1 PE=2 SV=2		Color2 [A=255, R=169, G=169, B=169]	1	4					10116												3	3	3	10.9	10.9	10.9	39.135	0	7.2447	68827000	19	27	3	3	3	1	3	3	2	3
		0.186598	-0.154409	Q6P4Z8	Q6P4Z8		Dpagt1	4154	tr|Q6P4Z8|Q6P4Z8_RAT GlcNAc-1-P transferase OS=Rattus norvegicus OX=10116 GN=Dpagt1 PE=1 SV=1		Color2 [A=255, R=169, G=169, B=169]	1	4					10116												3	3	3	6.3	6.3	6.3	46.461	0.0027242	2.3251	79328000	9	26	3	3	3	1	2	2	2	2
		0.297361	-0.154288	Q7TQ77	Q7TQ77		Hook3	4293	tr|Q7TQ77|Q7TQ77_RAT Ac1288 OS=Rattus norvegicus OX=10116 PE=1 SV=1		Color2 [A=255, R=169, G=169, B=169]	1	4					10116												4	4	4	9.4	9.4	9.4	80.493	0	11.403	63978000	34	37	4	4	4	1	3	3	3	3
		0.603746	-0.154268	B0BMY7	B0BMY7		Twf2	369	tr|B0BMY7|B0BMY7_RAT Protein tyrosine kinase 9-like (A6-related protein) (Predicted), isoform CRA_b OS=Rattus norvegicus OX=10116 GN=Twf2 PE=1 SV=1		Color2 [A=255, R=169, G=169, B=169]	1	4					10116												4	2	2	14	9.7	9.7	39.472	0	39.727	24224000	20	19	4	2	2	1	3	2	3	3
		0.217542	-0.154138	P47196	P47196	RAC-alpha serine/threonine-protein kinase	Akt1	2651	sp|P47196|AKT1_RAT RAC-alpha serine/threonine-protein kinase OS=Rattus norvegicus OX=10116 GN=Akt1 PE=1 SV=1		Color2 [A=255, R=169, G=169, B=169]	1	4					10116												6	4	4	14	10.6	10.6	55.735	0	4.0017	39231000	29	18	6	4	4	1	4	4	4	3
		0.684805	-0.154062	B5DFF2	B5DFF2		Rbpms2	604	tr|B5DFF2|B5DFF2_RAT RNA-binding protein, mRNA-processing factor 2 OS=Rattus norvegicus OX=10116 GN=Rbpms2 PE=1 SV=1		Color2 [A=255, R=169, G=169, B=169]	1	4					10116												5	3	3	35.7	31	31	22.701	0	11.354	53612000	10	16	5	3	3	1	4	3	3	4
		1.41104	-0.153953	Q68FR9	Q68FR9	Elongation factor 1-delta	Eef1d	3981	sp|Q68FR9|EF1D_RAT Elongation factor 1-delta OS=Rattus norvegicus OX=10116 GN=Eef1d PE=1 SV=2		Color2 [A=255, R=169, G=169, B=169]	1	4					10116												18	18	16	57.7	57.7	57.7	31.33	0	323.31	4429500000	16	400	18	18	16	1	16	16	16	14
		0.480947	-0.15382	O88370	O88370	Phosphatidylinositol 5-phosphate 4-kinase type-2 gamma	Pip4k2c	2027	sp|O88370|PI42C_RAT Phosphatidylinositol 5-phosphate 4-kinase type-2 gamma OS=Rattus norvegicus OX=10116 GN=Pip4k2c PE=1 SV=1		Color2 [A=255, R=169, G=169, B=169]	1	4					10116												4	4	4	14.8	14.8	14.8	47.048	0	14.839	50239000	19	46	4	4	4	1	4	4	3	3
		1.37483	-0.153646	Q6AYH5	Q6AYH5	Dynactin subunit 2	Dctn2	4072	sp|Q6AYH5|DCTN2_RAT Dynactin subunit 2 OS=Rattus norvegicus OX=10116 GN=Dctn2 PE=1 SV=1		Color2 [A=255, R=169, G=169, B=169]	1	4					10116												12	12	12	39.8	39.8	39.8	44.147	0	79.527	1081700000	20	165	12	12	12	1	10	10	9	9
		1.52852	-0.153421	P62260	P62260	14-3-3 protein epsilon	Ywhae	2809	sp|P62260|1433E_RAT 14-3-3 protein epsilon OS=Rattus norvegicus OX=10116 GN=Ywhae PE=1 SV=1		Color2 [A=255, R=169, G=169, B=169]	1	4					10116												25	25	23	85.5	85.5	78.4	29.174	0	242.69	13270000000	17	698	25	25	23	1	21	20	20	20
		1.54477	-0.153403	Q68FU3	Q68FU3	Electron transfer flavoprotein subunit beta	Etfb	3993	sp|Q68FU3|ETFB_RAT Electron transfer flavoprotein subunit beta OS=Rattus norvegicus OX=10116 GN=Etfb PE=1 SV=3		Color2 [A=255, R=169, G=169, B=169]	1	4					10116									+	Matrix	Amino acid metabolism;Branched-chain amino acid metabolism;Choline and betaine metabolism;Electron carriers;Fatty acid oxidation;Glycine metabolism;Lipid metabolism;Lysine metabolism;Metabolism;Q-linked reactions, other;Vitamin metabolism	23	23	23	82.4	82.4	82.4	27.687	0	175.61	35153000000	13	569	23	23	23	1	18	16	15	15
		1.28207	-0.153354	D3ZFR9	D3ZFR9		Rdh13	802	tr|D3ZFR9|D3ZFR9_RAT Retinol dehydrogenase 13 OS=Rattus norvegicus OX=10116 GN=Rdh13 PE=1 SV=1		Color2 [A=255, R=169, G=169, B=169]	1	4					10116									+	MIM	Metabolism;Vitamin A metabolism;Vitamin metabolism	5	5	5	19.5	19.5	19.5	36.407	0	24.022	79308000	18	50	5	5	5	1	5	4	4	5
		0.435443	-0.153249	Q03114	Q03114	Cyclin-dependent-like kinase 5	Cdk5	3016	sp|Q03114|CDK5_RAT Cyclin-dependent-like kinase 5 OS=Rattus norvegicus OX=10116 GN=Cdk5 PE=1 SV=1		Color2 [A=255, R=169, G=169, B=169]	1	4					10116												4	3	3	11	8.2	8.2	33.254	0.003798	2.1341	16570000	19	8	4	3	3	1	2	1	2	3
		0.362551	-0.152816	D3ZUB0	D3ZUB0		Rcn1	1011	tr|D3ZUB0|D3ZUB0_RAT Reticulocalbin 1 OS=Rattus norvegicus OX=10116 GN=Rcn1 PE=1 SV=1		Color2 [A=255, R=169, G=169, B=169]	1	4					10116												9	9	9	29.2	29.2	29.2	38.09	0	22.772	131320000	15	54	9	9	9	1	6	7	7	5
		0.255772	-0.152644	D3ZZ04	D3ZZ04		LOC100362944	1110	tr|D3ZZ04|D3ZZ04_RAT Methyltransferase-like 9 OS=Rattus norvegicus OX=10116 GN=Mettl9 PE=1 SV=1		Color2 [A=255, R=169, G=169, B=169]	1	4					10116												2	2	2	8.5	8.5	8.5	36.442	0	5.3392	70212000	17	18	2	2	2	1	2	2	2	1
		0.839943	-0.152578	P26453	P26453	Basigin	Bsg	2493	sp|P26453|BASI_RAT Basigin OS=Rattus norvegicus OX=10116 GN=Bsg PE=1 SV=2		Color2 [A=255, R=169, G=169, B=169]	1	4					10116												9	9	9	23.5	23.5	23.5	42.435	0	200.95	1673800000	16	173	9	9	9	1	8	8	8	7
		1.20348	-0.152508	B2RYA8;A0A0G2JYE9	B2RYA8		Dnajb2	488	tr|B2RYA8|B2RYA8_RAT DnaJ heat shock protein family (Hsp40) member B2 OS=Rattus norvegicus OX=10116 GN=Dnajb2 PE=1 SV=1		Color2 [A=255, R=169, G=169, B=169]	1	4					10116												3	3	2	13.4	13.4	9.7	30.694	0	10.813	59023000	14	23	NaN	NaN	NaN	2	3	3	2	2
		0.724254	-0.152347	M0R9L0	M0R9L0		Naca	1876	tr|M0R9L0|M0R9L0_RAT Nascent polypeptide-associated complex subunit alpha OS=Rattus norvegicus OX=10116 GN=Naca PE=1 SV=1		Color2 [A=255, R=169, G=169, B=169]	1	4					10116												5	5	5	3.2	3.2	3.2	220.19	0	238.88	1181300000	94	112	5	5	5	1	5	4	4	4
		0.603312	-0.152274	Q6P7S1	Q6P7S1	Acid ceramidase	Asah1	4191	sp|Q6P7S1|ASAH1_RAT Acid ceramidase OS=Rattus norvegicus OX=10116 GN=Asah1 PE=1 SV=1		Color2 [A=255, R=169, G=169, B=169]	1	4					10116												10	10	10	24.4	24.4	24.4	44.443	0	31.544	284670000	24	105	10	10	10	1	10	9	10	10
		0.681451	-0.152163	Q04931	Q04931	FACT complex subunit SSRP1	Ssrp1	3025	sp|Q04931|SSRP1_RAT FACT complex subunit SSRP1 OS=Rattus norvegicus OX=10116 GN=Ssrp1 PE=1 SV=2		Color2 [A=255, R=169, G=169, B=169]	1	4					10116												8	8	8	11.1	11.1	11.1	80.914	0	8.5024	147110000	30	51	8	8	8	1	8	6	8	8
		0.670301	-0.151923	P04916	P04916	Retinol-binding protein 4	Rbp4	2122	sp|P04916|RET4_RAT Retinol-binding protein 4 OS=Rattus norvegicus OX=10116 GN=Rbp4 PE=1 SV=1		Color2 [A=255, R=169, G=169, B=169]	1	4					10116												8	8	8	46.8	46.8	46.8	23.22	0	35.999	883400000	11	142	8	8	8	1	8	6	7	6
		1.81568	-0.151236	Q5SGE0	Q5SGE0	Leucine-rich PPR motif-containing protein, mitochondrial	Lrpprc	3561	sp|Q5SGE0|LPPRC_RAT Leucine-rich PPR motif-containing protein, mitochondrial OS=Rattus norvegicus OX=10116 GN=Lrpprc PE=1 SV=1		Color2 [A=255, R=169, G=169, B=169]	1	4					10116									+	Matrix	Mitochondrial central dogma;mtRNA metabolism;mtRNA stability and decay;Translation	63	63	63	51.8	51.8	51.8	156.65	0	323.31	3199700000	89	645	63	63	63	1	53	54	59	56
		0.653943	-0.150994	P26376	P26376	Interferon-induced transmembrane protein 3	ifitm3	2490	sp|P26376|IFM3_RAT Interferon-induced transmembrane protein 3 OS=Rattus norvegicus OX=10116 GN=ifitm3 PE=2 SV=1		Color2 [A=255, R=169, G=169, B=169]	1	4					10116												3	3	3	26.3	26.3	26.3	14.971	0	12.572	78540000	5	31	3	3	3	1	2	3	2	1
		1.83222	-0.150792	P17988	P17988	Sulfotransferase 1A1	Sult1a1	2376	sp|P17988|ST1A1_RAT Sulfotransferase 1A1 OS=Rattus norvegicus OX=10116 GN=Sult1a1 PE=1 SV=1		Color2 [A=255, R=169, G=169, B=169]	1	4					10116												26	26	26	89.7	89.7	89.7	33.906	0	323.31	29889000000	16	800	26	26	26	1	21	22	20	21
		0.759429	-0.15075	B5DF46	B5DF46	Phosphomannomutase	Pmm2	587	tr|B5DF46|B5DF46_RAT Phosphomannomutase OS=Rattus norvegicus OX=10116 GN=Pmm2 PE=1 SV=1		Color2 [A=255, R=169, G=169, B=169]	1	4					10116												9	9	8	29.8	29.8	26.9	27.708	0	50.592	618720000	16	108	9	9	8	1	7	7	7	8
		1.59874	-0.150527	Q4QQS7	Q4QQS7		Umps	3252	tr|Q4QQS7|Q4QQS7_RAT Uridine 5-monophosphate synthase OS=Rattus norvegicus OX=10116 GN=Umps PE=1 SV=1		Color2 [A=255, R=169, G=169, B=169]	1	4					10116												14	14	14	36.2	36.2	36.2	52.378	0	67.181	633340000	26	167	14	14	14	1	11	11	11	10
		0.840382	-0.150254	P52631	P52631	Signal transducer and activator of transcription 3	Stat3	2723	sp|P52631|STAT3_RAT Signal transducer and activator of transcription 3 OS=Rattus norvegicus OX=10116 GN=Stat3 PE=1 SV=1		Color2 [A=255, R=169, G=169, B=169]	1	4					10116												22	22	22	35.2	35.2	35.2	88.039	0	286.17	929850000	39	220	22	22	22	1	16	15	16	19
		0.637757	-0.150236	D4A3V3	D4A3V3		Parp12	1210	tr|D4A3V3|D4A3V3_RAT Poly (ADP-ribose) polymerase family, member 12 OS=Rattus norvegicus OX=10116 GN=Parp12 PE=1 SV=2		Color2 [A=255, R=169, G=169, B=169]	1	4					10116												10	10	10	17.8	17.8	17.8	79.485	0	17.936	88319000	40	61	10	10	10	1	8	7	7	6
		1.75556	-0.150048	Q91V33	Q91V33	KH domain-containing, RNA-binding, signal transduction-associated protein 1	Khdrbs1	4389	sp|Q91V33|KHDR1_RAT KH domain-containing, RNA-binding, signal transduction-associated protein 1 OS=Rattus norvegicus OX=10116 GN=Khdrbs1 PE=1 SV=1		Color2 [A=255, R=169, G=169, B=169]	1	4					10116												6	6	6	13.8	13.8	13.8	48.315	0	32.642	275770000	11	70	6	6	6	1	4	5	4	5
		0.862185	-0.149734	Q9JHW1	Q9JHW1	Carboxypeptidase D	Cpd	4508	sp|Q9JHW1|CBPD_RAT Carboxypeptidase D OS=Rattus norvegicus OX=10116 GN=Cpd PE=1 SV=2		Color2 [A=255, R=169, G=169, B=169]	1	4					10116												6	6	6	7.2	7.2	7.2	152.61	0	17.2	43679000	65	35	6	6	6	1	4	3	3	3
		0.524928	-0.149533	G3V978	G3V978		Dhrs11	1796	tr|G3V978|G3V978_RAT Dehydrogenase/reductase 11 OS=Rattus norvegicus OX=10116 GN=Dhrs11 PE=1 SV=1		Color2 [A=255, R=169, G=169, B=169]	1	4					10116												6	6	6	26.9	26.9	26.9	28.371	0	9.1854	83560000	16	46	6	6	6	1	4	4	5	3
		1.48092	-0.149336	Q05982	Q05982	Nucleoside diphosphate kinase A	Nme1	3034	sp|Q05982|NDKA_RAT Nucleoside diphosphate kinase A OS=Rattus norvegicus OX=10116 GN=Nme1 PE=1 SV=1		Color2 [A=255, R=169, G=169, B=169]	1	4					10116												14	6	6	86.2	46.1	46.1	17.193	0	60.301	913110000	10	113	14	6	6	1	14	13	13	14
		0.777434	-0.149329	P18645	P18645	UDP-glucose 4-epimerase	Gale	2394	sp|P18645|GALE_RAT UDP-glucose 4-epimerase OS=Rattus norvegicus OX=10116 GN=Gale PE=2 SV=1		Color2 [A=255, R=169, G=169, B=169]	1	4					10116												8	8	8	36.6	36.6	36.6	38.224	0	42.151	169650000	19	75	8	8	8	1	8	8	6	8
		1.77186	-0.149183	Q9Z1A6	Q9Z1A6	Vigilin	Hdlbp	4652	sp|Q9Z1A6|VIGLN_RAT Vigilin OS=Rattus norvegicus OX=10116 GN=Hdlbp PE=1 SV=1		Color2 [A=255, R=169, G=169, B=169]	1	4					10116												62	62	62	51.3	51.3	51.3	141.58	0	323.31	8667800000	65	1004	62	62	62	1	51	49	49	48
		0.989383	-0.149065	Q4KLI7	Q4KLI7		Sf3a3	3220	tr|Q4KLI7|Q4KLI7_RAT Splicing factor 3a, subunit 3 OS=Rattus norvegicus OX=10116 GN=Sf3a3 PE=1 SV=1		Color2 [A=255, R=169, G=169, B=169]	1	4					10116												13	13	13	33.1	33.1	33.1	58.841	0	24.605	181320000	24	83	13	13	13	1	11	10	8	6
		1.22259	-0.149059	P06761	P06761	78 kDa glucose-regulated protein	Hspa5	2155	sp|P06761|BIP_RAT Endoplasmic reticulum chaperone BiP OS=Rattus norvegicus OX=10116 GN=Hspa5 PE=1 SV=1		Color2 [A=255, R=169, G=169, B=169]	1	4					10116												52	52	50	62.4	62.4	62.4	72.346	0	323.31	37596000000	30	1366	52	52	50	1	42	41	40	41
		0.799584	-0.148862	G3V6S8	G3V6S8	Serine/arginine-rich splicing factor 6	Srsf6	1729	sp|G3V6S8|SRSF6_RAT Serine/arginine-rich splicing factor 6 OS=Rattus norvegicus OX=10116 GN=Srsf6 PE=1 SV=1		Color2 [A=255, R=169, G=169, B=169]	1	4					10116												4	1	1	10.9	2.7	2.7	39.025	0.002068	2.485	35147000	15	14	4	1	1	1	3	4	3	4
		0.0869567	-0.148529	D3Z916	D3Z916		Fam188a	676	tr|D3Z916|D3Z916_RAT Ubiquitin carboxyl-terminal hydrolase MINDY OS=Rattus norvegicus OX=10116 GN=Mindy3 PE=1 SV=1		Color2 [A=255, R=169, G=169, B=169]	1	4					10116												3	3	3	14	14	14	49.502	0	6.3796	15697000	18	15	3	3	3	1	2	2	2	2
		0.483905	-0.148483	A0A0G2K9C0	A0A0G2K9C0			268	tr|A0A0G2K9C0|A0A0G2K9C0_RAT Vasodilator-stimulated phosphoprotein OS=Rattus norvegicus OX=10116 GN=Vasp PE=1 SV=1		Color2 [A=255, R=169, G=169, B=169]	1	4					10116												2	2	2	10.1	10.1	10.1	39.578	0	6.8819	37817000	17	18	2	2	2	1	2	2	2	2
		1.38223	-0.148471	Q6AYB5	Q6AYB5	Signal recognition particle 54 kDa protein	1954-08-01	4060	sp|Q6AYB5|SRP54_RAT Signal recognition particle 54 kDa protein OS=Rattus norvegicus OX=10116 GN=Srp54 PE=2 SV=1		Color2 [A=255, R=169, G=169, B=169]	1	4					10116												19	19	19	45.6	45.6	45.6	55.704	0	130.53	882620000	30	207	19	19	19	1	15	16	16	17
		0.767252	-0.147736	A0A140UHW8;P08661	A0A140UHW8;P08661	Mannose-binding protein C	Mbl2	308	tr|A0A140UHW8|A0A140UHW8_RAT Mannan-binding protein OS=Rattus norvegicus OX=10116 PE=4 SV=1;sp|P08661|MBL2_RAT Mannose-binding protein C OS=Rattus norvegicus OX=10116 GN=Mbl2 PE=1 SV=2		Color2 [A=255, R=169, G=169, B=169]	1	4					10116												6	6	6	21	21	21	39.925	0	19.792	316700000	19	60	NaN	NaN	NaN	2	4	4	4	4
		1.0404	-0.147632	Q5XI78;D3ZQD3	Q5XI78	2-oxoglutarate dehydrogenase, mitochondrial	Ogdh	3656	sp|Q5XI78|ODO1_RAT 2-oxoglutarate dehydrogenase, mitochondrial OS=Rattus norvegicus OX=10116 GN=Ogdh PE=1 SV=1		Color2 [A=255, R=169, G=169, B=169]	1	4					10116									+	Matrix	Carbohydrate metabolism;Metabolism;TCA cycle	51	51	51	52.6	52.6	52.6	116.29	0	323.31	8730200000	43	858	NaN	NaN	NaN	2	47	48	48	46
		0.0643009	-0.147562	P08541	P08541	UDP-glucuronosyltransferase 2B2	Ugt2b	2194	sp|P08541|UD2B2_RAT UDP-glucuronosyltransferase 2B2 OS=Rattus norvegicus OX=10116 GN=Ugt2b PE=1 SV=1		Color2 [A=255, R=169, G=169, B=169]	1	4					10116												32	27	26	54.5	47	45.3	60.985	0	323.31	8604100000	24	410	32	27	26	1	31	30	30	31
		1.12998	-0.147527	D3ZR49	D3ZR49	alpha-1,2-Mannosidase	Man1a2	954	tr|D3ZR49|D3ZR49_RAT alpha-1,2-Mannosidase OS=Rattus norvegicus OX=10116 GN=Man1a2 PE=1 SV=3		Color2 [A=255, R=169, G=169, B=169]	1	4					10116												8	8	8	15.2	15.2	15.2	72.712	0	14.435	131780000	29	68	8	8	8	1	6	6	6	6
		0.38455	-0.14742	Q6AXY7	Q6AXY7	Pre-mRNA-splicing factor 38B	Prpf38b	4029	sp|Q6AXY7|PR38B_RAT Pre-mRNA-splicing factor 38B OS=Rattus norvegicus OX=10116 GN=Prpf38b PE=1 SV=1		Color2 [A=255, R=169, G=169, B=169]	1	4					10116												2	2	2	3.9	3.9	3.9	63.931	0.0011726	2.7225	921450000	17	23	2	2	2	1	2	2	2	2
		0.2054	-0.147297	A0A0G2JWV8	A0A0G2JWV8			81	tr|A0A0G2JWV8|A0A0G2JWV8_RAT THO complex subunit 7 homolog OS=Rattus norvegicus OX=10116 GN=Thoc7 PE=1 SV=1		Color2 [A=255, R=169, G=169, B=169]	1	4					10116												2	2	2	9.4	9.4	9.4	26.201	0.00024438	3.3707	28107000	14	16	2	2	2	1	2	1	1	1
		1.3524	-0.147081	P63018;M0RCB1;M0R8M9;F1LZI1;A0A0G2JVI3	P63018;M0RCB1;M0R8M9;F1LZI1;A0A0G2JVI3	Heat shock cognate 71 kDa protein	Hspa8;LOC102549957;LOC680121	2856	sp|P63018|HSP7C_RAT Heat shock cognate 71 kDa protein OS=Rattus norvegicus OX=10116 GN=Hspa8 PE=1 SV=1;tr|M0RCB1|M0RCB1_RAT Uncharacterized protein OS=Rattus norvegicus OX=10116 PE=3 SV=1;tr|M0R8M9|M0R8M9_RAT Uncharacterized protein OS=Rattus norvegicus OX		Color2 [A=255, R=169, G=169, B=169]	1	4					10116												48	46	35	78.5	78.5	69.2	70.87	0	323.31	37646000000	33	1216	NaN	NaN	NaN	5	37	38	36	37
		0.668412	-0.146456	F1M8H2	F1M8H2		Wars2	1640	tr|F1M8H2|F1M8H2_RAT Tryptophanyl-tRNA synthetase OS=Rattus norvegicus OX=10116 GN=Wars2 PE=1 SV=2		Color2 [A=255, R=169, G=169, B=169]	1	4					10116									+	Matrix	Mitochondrial central dogma;mt-tRNA synthetases;Translation	7	7	7	23.1	23.1	23.1	40.141	0	24.094	145680000	16	52	7	7	7	1	5	6	4	5
		0.558144	-0.145818	Q6TMG5	Q6TMG5	NF-kappa-B essential modulator	Ikbkg	4225	sp|Q6TMG5|NEMO_RAT NF-kappa-B essential modulator OS=Rattus norvegicus OX=10116 GN=Ikbkg PE=2 SV=1		Color2 [A=255, R=169, G=169, B=169]	1	4					10116												3	3	3	11.7	11.7	11.7	48.066	0	5.7787	21810000	24	16	3	3	3	1	2	2	1	2
		1.52286	-0.145761	G3V7Q7	G3V7Q7		Iqgap1	1753	tr|G3V7Q7|G3V7Q7_RAT IQ motif containing GTPase activating protein 1 (Predicted), isoform CRA_b OS=Rattus norvegicus OX=10116 GN=Iqgap1 PE=1 SV=1		Color2 [A=255, R=169, G=169, B=169]	1	4					10116												36	33	33	31.1	29.5	29.5	188.83	0	250.9	1618400000	83	260	36	33	33	1	25	23	26	25
		0.189628	-0.145373	D3ZAR8	D3ZAR8		Otub2	708	tr|D3ZAR8|D3ZAR8_RAT Ubiquitinyl hydrolase 1 OS=Rattus norvegicus OX=10116 GN=Otub2 PE=1 SV=1		Color2 [A=255, R=169, G=169, B=169]	1	4					10116												3	3	3	16.2	16.2	16.2	27.258	0	4.0245	18166000	11	14	3	3	3	1	2	2	2	2
		0.48995	-0.145315	Q4KLJ8	Q4KLJ8	Phosducin-like protein 3	Pdcl3	3222	sp|Q4KLJ8|PDCL3_RAT Phosducin-like protein 3 OS=Rattus norvegicus OX=10116 GN=Pdcl3 PE=1 SV=1		Color2 [A=255, R=169, G=169, B=169]	1	4					10116												2	2	2	8.3	8.3	8.3	27.699	0	6.4339	21727000	15	23	2	2	2	1	2	2	2	2
		1.21703	-0.145136	A0A0G2JWD6	A0A0G2JWD6			76	tr|A0A0G2JWD6|A0A0G2JWD6_RAT AP-3 complex subunit beta OS=Rattus norvegicus OX=10116 GN=Ap3b1 PE=1 SV=1		Color2 [A=255, R=169, G=169, B=169]	1	4					10116												19	19	15	19.6	19.6	16.3	121.5	0	39.615	385610000	53	137	19	19	15	1	12	13	16	14
		1.26094	-0.145131	Q5BJP3	Q5BJP3	Ubiquitin-fold modifier 1	Ufm1	3343	sp|Q5BJP3|UFM1_RAT Ubiquitin-fold modifier 1 OS=Rattus norvegicus OX=10116 GN=Ufm1 PE=3 SV=1		Color2 [A=255, R=169, G=169, B=169]	1	4					10116												5	5	5	72.9	72.9	72.9	9.1175	0	25.824	856460000	4	75	5	5	5	1	5	5	4	4
		0.947876	-0.144445	P17475	P17475	Alpha-1-antiproteinase	Serpina1	2371	sp|P17475|A1AT_RAT Alpha-1-antiproteinase OS=Rattus norvegicus OX=10116 GN=Serpina1 PE=1 SV=2		Color2 [A=255, R=169, G=169, B=169]	1	4					10116												22	22	22	52.3	52.3	52.3	46.135	0	323.31	5133200000	20	434	22	22	22	1	19	18	19	17
		0.577651	-0.144411	Q63083	Q63083	Nucleobindin-1	Nucb1	3794	sp|Q63083|NUCB1_RAT Nucleobindin-1 OS=Rattus norvegicus OX=10116 GN=Nucb1 PE=1 SV=1		Color2 [A=255, R=169, G=169, B=169]	1	4					10116												19	19	19	51	51	51	53.506	0	92.294	545040000	27	193	19	19	19	1	15	14	15	13
		0.109044	-0.143845	D3ZNI3	D3ZNI3		Pdcd11	919	tr|D3ZNI3|D3ZNI3_RAT Programmed cell death 11 OS=Rattus norvegicus OX=10116 GN=Pdcd11 PE=1 SV=1		Color2 [A=255, R=169, G=169, B=169]	1	4					10116												2	2	2	1.1	1.1	1.1	209.48	0.0086674	1.8331	3357300	93	8	2	2	2	1	1	1	2	2
		0.719502	-0.143806	B0BNE3	B0BNE3		Trappc5	399	tr|B0BNE3|B0BNE3_RAT Trafficking protein particle complex subunit 5 OS=Rattus norvegicus OX=10116 GN=Trappc5 PE=1 SV=1		Color2 [A=255, R=169, G=169, B=169]	1	4					10116												2	2	2	9	9	9	20.795	0.0071927	1.8833	40732000	11	18	2	2	2	1	2	2	2	1
		0.614764	-0.143367	Q5M807	Q5M807	E3 ubiquitin-protein ligase RNF5	Rnf5	3465	sp|Q5M807|RNF5_RAT E3 ubiquitin-protein ligase RNF5 OS=Rattus norvegicus OX=10116 GN=Rnf5 PE=2 SV=1		Color2 [A=255, R=169, G=169, B=169]	1	4					10116												2	2	2	16.7	16.7	16.7	19.837	0	6.0267	28986000	5	37	2	2	2	1	2	2	2	1
		1.08147	-0.143327	F1MAA2	F1MAA2		Cops7a	1658	tr|F1MAA2|F1MAA2_RAT COP9 signalosome subunit 7A OS=Rattus norvegicus OX=10116 GN=Cops7a PE=1 SV=1		Color2 [A=255, R=169, G=169, B=169]	1	4					10116												6	6	6	26.4	26.4	26.4	30.385	0	92.223	241520000	15	66	6	6	6	1	5	4	4	4
		1.31888	-0.14317	F1M9V7	F1M9V7		Npepps	1653	tr|F1M9V7|F1M9V7_RAT Aminopeptidase OS=Rattus norvegicus OX=10116 GN=Npepps PE=1 SV=1		Color2 [A=255, R=169, G=169, B=169]	1	4					10116												31	31	31	38.7	38.7	38.7	103.34	0	271.25	1435500000	48	363	31	31	31	1	24	23	24	24
		0.533448	-0.142943	A0A140UHY3	A0A140UHY3			312	tr|A0A140UHY3|A0A140UHY3_RAT EWS RNA-binding protein 1 OS=Rattus norvegicus OX=10116 GN=Ewsr1 PE=1 SV=1		Color2 [A=255, R=169, G=169, B=169]	1	4					10116												7	7	7	13	13	13	68.905	0	33.929	377550000	17	73	7	7	7	1	5	7	6	4
		0.315359	-0.142786	Q4V794	Q4V794		Vps37a	3271	tr|Q4V794|Q4V794_RAT Similar to DNA segment, Chr 8, ERATO Doi 531, expressed, isoform CRA_c OS=Rattus norvegicus OX=10116 GN=Vps37a PE=1 SV=1		Color2 [A=255, R=169, G=169, B=169]	1	4					10116												2	2	2	7.3	7.3	7.3	44.487	0	8.4792	10750000	15	15	2	2	2	1	1	1	2	1
		1.20924	-0.142577	O70351	O70351	3-hydroxyacyl-CoA dehydrogenase type-2	Hsd17b10	2013	sp|O70351|HCD2_RAT 3-hydroxyacyl-CoA dehydrogenase type-2 OS=Rattus norvegicus OX=10116 GN=Hsd17b10 PE=1 SV=3		Color2 [A=255, R=169, G=169, B=169]	1	4					10116									+	Matrix	Amino acid metabolism;Branched-chain amino acid metabolism;Cholesterol, bile acid, steroid synthesis;Fatty acid oxidation;Lipid metabolism;Metabolism;Mitochondrial central dogma;mtRNA granules;mtRNA metabolism;mt-tRNA modifications;Polycistronic mtRNA processing	21	21	21	89.3	89.3	89.3	27.245	0	323.31	19704000000	14	672	21	21	21	1	18	20	18	19
		0.0691009	-0.142471	P05943	P05943	Protein S100-A10	S100a10	2147	sp|P05943|S10AA_RAT Protein S100-A10 OS=Rattus norvegicus OX=10116 GN=S100a10 PE=1 SV=2		Color2 [A=255, R=169, G=169, B=169]	1	4					10116												2	2	2	28.4	28.4	28.4	11.075	0	4.3538	33669000	4	20	2	2	2	1	1	1	1	1
		0.520114	-0.14243	P69735	P69735	Rab3 GTPase-activating protein catalytic subunit	Rab3gap1	2888	sp|P69735|RB3GP_RAT Rab3 GTPase-activating protein catalytic subunit OS=Rattus norvegicus OX=10116 GN=Rab3gap1 PE=1 SV=2		Color2 [A=255, R=169, G=169, B=169]	1	4					10116												3	3	3	5.2	5.2	5.2	86.586	0	7.3857	60483000	40	28	3	3	3	1	2	2	2	2
		0.206132	-0.142375	Q6AY20	Q6AY20	Cation-dependent mannose-6-phosphate receptor	M6pr	4034	sp|Q6AY20|MPRD_RAT Cation-dependent mannose-6-phosphate receptor OS=Rattus norvegicus OX=10116 GN=M6pr PE=1 SV=1		Color2 [A=255, R=169, G=169, B=169]	1	4					10116												8	8	8	34.9	34.9	34.9	31.095	0	39.96	272840000	15	69	8	8	8	1	3	5	5	4
		1.00075	-0.141876	D3ZII8	D3ZII8		Smyd5	836	tr|D3ZII8|D3ZII8_RAT Histone-lysine N-trimethyltransferase SMYD5 OS=Rattus norvegicus OX=10116 GN=Smyd5 PE=1 SV=2		Color2 [A=255, R=169, G=169, B=169]	1	4					10116												4	4	4	13.2	13.2	13.2	47.068	0	9.9002	45239000	17	39	4	4	4	1	3	3	4	3
		0.930616	-0.14152	A0A0G2K2P5	A0A0G2K2P5			171	sp|A0A0G2K2P5|ZO1_RAT Tight junction protein ZO-1 OS=Rattus norvegicus OX=10116 GN=Tjp1 PE=1 SV=1		Color2 [A=255, R=169, G=169, B=169]	1	4					10116												26	26	26	20.7	20.7	20.7	197.15	0	140.19	511510000	89	233	26	26	26	1	18	19	17	16
		0.936535	-0.141107	D4A9L2	D4A9L2		Srsf1	1332	tr|D4A9L2|D4A9L2_RAT Serine/arginine-rich splicing factor 1 OS=Rattus norvegicus OX=10116 GN=Srsf1 PE=1 SV=1		Color2 [A=255, R=169, G=169, B=169]	1	4					10116												11	11	11	37.1	37.1	37.1	27.744	0	47.456	843410000	13	176	11	11	11	1	11	10	10	10
		1.12771	-0.140619	Q7TP91;Q9QXU2	Q7TP91;Q9QXU2	Surfeit locus protein 1	Surf4;Surf1	4284	tr|Q7TP91|Q7TP91_RAT Surfeit locus protein 1 OS=Rattus norvegicus OX=10116 GN=Surf4 PE=1 SV=1;sp|Q9QXU2|SURF1_RAT Surfeit locus protein 1 OS=Rattus norvegicus OX=10116 GN=Surf1 PE=2 SV=1		Color2 [A=255, R=169, G=169, B=169]	1	4					10116									+	MIM	CIV assembly factors;Complex IV;OXPHOS;OXPHOS assembly factors	13	13	13	22.2	22.2	22.2	83.262	0	138.76	694230000	31	179	NaN	NaN	NaN	2	10	12	9	11
		0.82966	-0.140264	O35952	O35952	Hydroxyacylglutathione hydrolase, mitochondrial	Hagh	1985	sp|O35952|GLO2_RAT Hydroxyacylglutathione hydrolase, mitochondrial OS=Rattus norvegicus OX=10116 GN=Hagh PE=1 SV=2		Color2 [A=255, R=169, G=169, B=169]	1	4					10116									+	Matrix	Detoxification;Metabolism;ROS and glutathione metabolism	14	14	14	55.7	55.7	55.7	34.109	0	263.42	3193300000	15	223	14	14	14	1	10	10	11	8
		1.07636	-0.140189	P13383	P13383	Nucleolin	Ncl	2303	sp|P13383|NUCL_RAT Nucleolin OS=Rattus norvegicus OX=10116 GN=Ncl PE=1 SV=3		Color2 [A=255, R=169, G=169, B=169]	1	4					10116												21	21	21	31	31	31	77.146	0	239.8	3657300000	35	340	21	21	21	1	20	20	21	20
		0.439074	-0.139792	B5DEQ3	B5DEQ3	Probable Xaa-Pro aminopeptidase 3	Xpnpep3	577	sp|B5DEQ3|XPP3_RAT Xaa-Pro aminopeptidase 3 OS=Rattus norvegicus OX=10116 GN=Xpnpep3 PE=1 SV=1		Color2 [A=255, R=169, G=169, B=169]	1	4					10116									+	Matrix	Preprotein cleavage;Proteases;Protein homeostasis;Protein import and sorting;Protein import, sorting and homeostasis	10	10	10	31.8	31.8	31.8	56.454	0	22.477	138110000	25	56	10	10	10	1	7	6	5	6
		0.206437	-0.139451	Q5FVH2	Q5FVH2	Phospholipase D3	Pld3	3393	sp|Q5FVH2|PLD3_RAT 5-3 exonuclease PLD3 OS=Rattus norvegicus OX=10116 GN=Pld3 PE=1 SV=1		Color2 [A=255, R=169, G=169, B=169]	1	4					10116												4	4	4	9.8	9.8	9.8	54.399	0	3.9148	230150000	16	13	4	4	4	1	3	4	3	3
		0.281651	-0.139343	A0A0G2JW01	A0A0G2JW01			68	tr|A0A0G2JW01|A0A0G2JW01_RAT HP domain-containing protein OS=Rattus norvegicus OX=10116 PE=1 SV=1		Color2 [A=255, R=169, G=169, B=169]	1	4					10116												5	4	4	18.7	17.1	17.1	48.639	0	36.554	38745000	28	21	5	4	4	1	2	1	3	2
		0.719757	-0.139091	Q6MG73	Q6MG73		C2	4140	tr|Q6MG73|Q6MG73_RAT C3/C5 convertase OS=Rattus norvegicus OX=10116 GN=C2 PE=1 SV=1		Color2 [A=255, R=169, G=169, B=169]	1	4					10116												10	10	10	17.4	17.4	17.4	83.698	0	20.788	103840000	43	63	10	10	10	1	7	8	8	7
		0.922735	-0.139034	D4A8F2	D4A8F2		Rsu1	1308	tr|D4A8F2|D4A8F2_RAT Ras suppressor protein 1 OS=Rattus norvegicus OX=10116 GN=Rsu1 PE=1 SV=3		Color2 [A=255, R=169, G=169, B=169]	1	4					10116												8	8	8	32.5	32.5	32.5	31.337	0	43.298	262990000	13	82	8	8	8	1	6	7	6	6
		0.705553	-0.138996	Q5XIB0	Q5XIB0		Irf3	3668	tr|Q5XIB0|Q5XIB0_RAT Interferon regulatory factor 3 OS=Rattus norvegicus OX=10116 GN=Irf3 PE=1 SV=1		Color2 [A=255, R=169, G=169, B=169]	1	4					10116												3	3	3	9	9	9	47.278	0	9.7068	55153000	21	30	3	3	3	1	3	2	3	3
		1.56981	-0.138716	P49134	P49134	Integrin beta-1	Itgb1	2672	sp|P49134|ITB1_RAT Integrin beta-1 OS=Rattus norvegicus OX=10116 GN=Itgb1 PE=2 SV=1		Color2 [A=255, R=169, G=169, B=169]	1	4					10116												22	22	22	35.2	35.2	35.2	88.494	0	129.51	926320000	36	225	22	22	22	1	14	17	18	12
		0.670697	-0.138699	G3V7P1	G3V7P1	Syntaxin-12	Stx12	1750	sp|G3V7P1|STX12_RAT Syntaxin-12 OS=Rattus norvegicus OX=10116 GN=Stx12 PE=1 SV=1		Color2 [A=255, R=169, G=169, B=169]	1	4					10116												8	8	8	47.4	47.4	47.4	31.187	0	80.614	115630000	13	56	8	8	8	1	3	5	4	4
		0.219523	-0.13858	P53565	P53565	Homeobox protein cut-like 1	Cux1	2733	sp|P53565|CUX1_RAT Homeobox protein cut-like 1 OS=Rattus norvegicus OX=10116 GN=Cux1 PE=1 SV=2		Color2 [A=255, R=169, G=169, B=169]	1	4					10116												1	1	1	0.6	0.6	0.6	164.54	0.0065646	1.9154	4838600	72	7	1	1	1	1	1	1	1	1
		0.288065	-0.138556	P04692	P04692	Tropomyosin alpha-1 chain	Tpm1	2109	sp|P04692|TPM1_RAT Tropomyosin alpha-1 chain OS=Rattus norvegicus OX=10116 GN=Tpm1 PE=1 SV=3		Color2 [A=255, R=169, G=169, B=169]	1	4					10116												13	5	4	27.5	13	8.5	32.68	0	113.67	408250000	16	47	13	5	4	1	13	13	12	13
		0.596099	-0.138358	D3Z9D2	D3Z9D2		Fyco1	681	tr|D3Z9D2|D3Z9D2_RAT FYVE and coiled-coil domain autophagy adaptor 1 OS=Rattus norvegicus OX=10116 GN=Fyco1 PE=1 SV=1		Color2 [A=255, R=169, G=169, B=169]	1	4					10116												22	22	22	18.7	18.7	18.7	163.55	0	72.777	256830000	78	97	22	22	22	1	15	15	14	10
		1.33716	-0.138022	P62815;D3ZZS8	P62815	V-type proton ATPase subunit B, brain isoform	Atp6v1b2	2830	sp|P62815|VATB2_RAT V-type proton ATPase subunit B, brain isoform OS=Rattus norvegicus OX=10116 GN=Atp6v1b2 PE=1 SV=1		Color2 [A=255, R=169, G=169, B=169]	1	4					10116												19	19	19	44.8	44.8	44.8	56.55	0	116.56	719960000	25	221	NaN	NaN	NaN	2	17	18	18	17
		0.067746	-0.137923	P02454	P02454	Collagen alpha-1(I) chain	Col1a1	2082	sp|P02454|CO1A1_RAT Collagen alpha-1(I) chain OS=Rattus norvegicus OX=10116 GN=Col1a1 PE=1 SV=5		Color2 [A=255, R=169, G=169, B=169]	1	4					10116												7	7	7	7	7	7	137.95	0	105.61	617740000	78	68	7	7	7	1	6	5	6	5
		0.439518	-0.137626	Q76EQ0	Q76EQ0	Serine racemase	Srr	4255	sp|Q76EQ0|SRR_RAT Serine racemase OS=Rattus norvegicus OX=10116 GN=Srr PE=1 SV=1		Color2 [A=255, R=169, G=169, B=169]	1	4					10116												7	7	7	32.7	32.7	32.7	35.693	0	67.12	246630000	14	63	7	7	7	1	4	5	5	5
		0.376953	-0.137429	A0A0G2K1E5	A0A0G2K1E5			151	tr|A0A0G2K1E5|A0A0G2K1E5_RAT Symplekin OS=Rattus norvegicus OX=10116 GN=Sympk PE=1 SV=1		Color2 [A=255, R=169, G=169, B=169]	1	4					10116												5	5	5	8.8	8.8	8.8	141.91	0	15.547	36262000	68	22	5	5	5	1	4	3	2	1
		0.924156	-0.137392	B1H2A6	B1H2A6		Fxr2	435	tr|B1H2A6|B1H2A6_RAT FMR1 autosomal homolog 2 OS=Rattus norvegicus OX=10116 GN=Fxr2 PE=1 SV=1		Color2 [A=255, R=169, G=169, B=169]	1	4					10116												6	4	3	12	9.6	6.8	74.374	0	54.248	63152000	35	50	6	4	3	1	5	4	6	4
		0.49148	-0.137226	Q5FWY5	Q5FWY5	AH receptor-interacting protein	Aip	3417	sp|Q5FWY5|AIP_RAT AH receptor-interacting protein OS=Rattus norvegicus OX=10116 GN=Aip PE=1 SV=1		Color2 [A=255, R=169, G=169, B=169]	1	4					10116												7	7	7	27.3	27.3	27.3	37.598	0	14.955	165110000	15	58	7	7	7	1	5	5	7	7
		0.862684	-0.136729	Q5BK07	Q5BK07	Coiled-coil domain-containing protein 43	Ccdc43	3361	sp|Q5BK07|CCD43_RAT Coiled-coil domain-containing protein 43 OS=Rattus norvegicus OX=10116 GN=Ccdc43 PE=1 SV=2		Color2 [A=255, R=169, G=169, B=169]	1	4					10116												4	4	4	22.5	22.5	22.5	25.061	0	7.607	52637000	10	25	4	4	4	1	4	2	3	3
		0.917544	-0.136428	A0A1B0GWQ7	A0A1B0GWQ7			313	tr|A0A1B0GWQ7|A0A1B0GWQ7_RAT Component 3 of promoter of RISC OS=Rattus norvegicus OX=10116 GN=Tsn PE=1 SV=1		Color2 [A=255, R=169, G=169, B=169]	1	4					10116												9	9	9	34.8	34.8	34.8	31.935	0	78.228	661880000	16	130	9	9	9	1	8	7	8	7
		0.331339	-0.136409	D3ZA22	D3ZA22		Trim47	694	tr|D3ZA22|D3ZA22_RAT Similar to Tripartite motif protein 47 OS=Rattus norvegicus OX=10116 GN=Trim47 PE=1 SV=1		Color2 [A=255, R=169, G=169, B=169]	1	4					10116												4	4	4	8.7	8.7	8.7	70.027	0	13.416	26391000	27	30	4	4	4	1	4	1	3	1
		0.633642	-0.136034	Q66HA7	Q66HA7		Cbfb	3953	tr|Q66HA7|Q66HA7_RAT Core-binding factor subunit beta OS=Rattus norvegicus OX=10116 GN=Cbfb PE=1 SV=1		Color2 [A=255, R=169, G=169, B=169]	1	4					10116												1	1	1	8.8	8.8	8.8	21.517	0	3.9794	25317000	8	12	1	1	1	1	1	1	1	1
		0.716979	-0.135904	P08503	P08503	Medium-chain specific acyl-CoA dehydrogenase, mitochondrial	Acadm	2192	sp|P08503|ACADM_RAT Medium-chain specific acyl-CoA dehydrogenase, mitochondrial OS=Rattus norvegicus OX=10116 GN=Acadm PE=1 SV=1		Color2 [A=255, R=169, G=169, B=169]	1	4					10116									+	Matrix	Fatty acid oxidation;Lipid metabolism;Metabolism	27	27	27	63.9	63.9	63.9	46.555	0	323.31	16740000000	20	487	27	27	27	1	23	22	22	23
		0.810148	-0.135661	P63324;D3ZG05;D3ZV36;D3ZEB8	P63324;D3ZG05	40S ribosomal protein S12	Rps12;LOC100912049	2875	sp|P63324|RS12_RAT 40S ribosomal protein S12 OS=Rattus norvegicus OX=10116 GN=Rps12 PE=1 SV=2;tr|D3ZG05|D3ZG05_RAT 40S ribosomal protein S12 OS=Rattus norvegicus OX=10116 PE=3 SV=2		Color2 [A=255, R=169, G=169, B=169]	1	4					10116												7	1	1	59.8	7.6	7.6	14.525	0.00047755	2.9715	1495900000	7	38	NaN	NaN	NaN	4	5	6	7	3
		0.759975	-0.1356	Q32PX7	Q32PX7	Far upstream element-binding protein 1	Fubp1	3107	sp|Q32PX7|FUBP1_RAT Far upstream element-binding protein 1 OS=Rattus norvegicus OX=10116 GN=Fubp1 PE=1 SV=1		Color2 [A=255, R=169, G=169, B=169]	1	4					10116												11	10	10	20.3	19.2	19.2	67.196	0	12.453	166090000	31	67	11	10	10	1	10	9	9	8
		1.4311	-0.135527	D3ZXS8	D3ZXS8		Ube2k	1088	tr|D3ZXS8|D3ZXS8_RAT E2 ubiquitin-conjugating enzyme OS=Rattus norvegicus OX=10116 GN=Ube2k PE=1 SV=1		Color2 [A=255, R=169, G=169, B=169]	1	4					10116												7	7	7	42.5	42.5	42.5	22.406	0	68.782	603700000	12	102	7	7	7	1	6	6	4	6
		1.08513	-0.135374	Q01579	Q01579	Glutathione S-transferase theta-1	Gstt1	3003	sp|Q01579|GSTT1_RAT Glutathione S-transferase theta-1 OS=Rattus norvegicus OX=10116 GN=Gstt1 PE=1 SV=2		Color2 [A=255, R=169, G=169, B=169]	1	4					10116												11	11	11	51.7	51.7	51.7	27.468	0	116.09	1536100000	12	207	11	11	11	1	8	8	8	8
		0.721476	-0.135371	P14056	P14056	Serine/threonine-protein kinase A-Raf	Araf	2317	sp|P14056|ARAF_RAT Serine/threonine-protein kinase A-Raf OS=Rattus norvegicus OX=10116 GN=Araf PE=1 SV=1		Color2 [A=255, R=169, G=169, B=169]	1	4					10116												10	10	7	21.9	21.9	16.6	67.551	0	34.211	243070000	32	86	10	10	7	1	8	5	7	8
		0.634405	-0.134943	P19234	P19234	NADH dehydrogenase [ubiquinone] flavoprotein 2, mitochondrial	Ndufv2	2403	sp|P19234|NDUV2_RAT NADH dehydrogenase [ubiquinone] flavoprotein 2, mitochondrial OS=Rattus norvegicus OX=10116 GN=Ndufv2 PE=1 SV=2		Color2 [A=255, R=169, G=169, B=169]	1	4					10116									+	MIM	CI subunits;Complex I;Fe-S-containing proteins;Metabolism;Metals and cofactors;OXPHOS;OXPHOS subunits	9	9	9	43.5	43.5	43.5	27.378	0	39.887	1367700000	15	126	9	9	9	1	5	6	6	5
		0.517211	-0.134829	O54924	O54924	Exocyst complex component 8	Exoc8	1996	sp|O54924|EXOC8_RAT Exocyst complex component 8 OS=Rattus norvegicus OX=10116 GN=Exoc8 PE=1 SV=1		Color2 [A=255, R=169, G=169, B=169]	1	4					10116												4	4	4	7.3	7.3	7.3	81.042	0	8.2957	32993000	46	18	4	4	4	1	3	2	3	2
		0.868505	-0.134581	M0R4L7;G3V9C7;G3V8B3;D3ZWM5;A0A0G2JXE0;A0A0G2JXI9;D3ZLY9;Q00715;A0A0G2K7R1;Q00729	M0R4L7;G3V9C7;G3V8B3;D3ZWM5;A0A0G2JXE0;A0A0G2JXI9;D3ZLY9;Q00715;A0A0G2K7R1	Histone H2B;Histone H2B type 1	Hist1h2bl;Hist1h2bk;LOC100910200;Hist1h2bb;Hist1h2bh	91	tr|M0R4L7|M0R4L7_RAT Histone H2B OS=Rattus norvegicus OX=10116 GN=Hist1h2bl PE=3 SV=1;tr|G3V9C7|G3V9C7_RAT Histone H2B OS=Rattus norvegicus OX=10116 GN=Hist1h2bk PE=3 SV=1;tr|G3V8B3|G3V8B3_RAT Histone H2B OS=Rattus norvegicus OX=10116 GN=Hist1h2bq PE=3 SV=		Color2 [A=255, R=169, G=169, B=169]	1	4					10116												13	13	7	67.5	67.5	42.9	13.91	0	213.22	34251000000	7	265	NaN	NaN	NaN	10	9	6	7	7
		0.574991	-0.134575	Q9EPB1	Q9EPB1	Dipeptidyl peptidase 2	Dpp7	4465	sp|Q9EPB1|DPP2_RAT Dipeptidyl peptidase 2 OS=Rattus norvegicus OX=10116 GN=Dpp7 PE=1 SV=1		Color2 [A=255, R=169, G=169, B=169]	1	4					10116												6	6	6	16.6	16.6	16.6	55.114	0	77.177	164090000	19	74	6	6	6	1	6	5	5	6
		1.00411	-0.134443	Q6P747	Q6P747	Heterochromatin protein 1-binding protein 3	Hp1bp3	4172	sp|Q6P747|HP1B3_RAT Heterochromatin protein 1-binding protein 3 OS=Rattus norvegicus OX=10116 GN=Hp1bp3 PE=1 SV=1		Color2 [A=255, R=169, G=169, B=169]	1	4					10116												10	10	10	23.3	23.3	23.3	60.806	0	34.229	350090000	26	97	10	10	10	1	6	7	7	8
		0.726374	-0.134343	M0RC99	M0RC99	Ras-related protein Rab-5A	Rab5a	1895	sp|M0RC99|RAB5A_RAT Ras-related protein Rab-5A OS=Rattus norvegicus OX=10116 GN=Rab5a PE=2 SV=1		Color2 [A=255, R=169, G=169, B=169]	1	4					10116												7	4	4	47	32.1	32.1	23.624	0	36.067	134010000	11	56	7	4	4	1	6	6	7	6
		0.47189	-0.134295	P55314	P55314	Complement component C8 beta chain	C8b	2757	sp|P55314|CO8B_RAT Complement component C8 beta chain OS=Rattus norvegicus OX=10116 GN=C8b PE=2 SV=2		Color2 [A=255, R=169, G=169, B=169]	1	4					10116												9	9	9	19.5	19.5	19.5	66.666	0	12.304	160650000	30	64	9	9	9	1	6	6	7	4
		1.21123	-0.134217	Q5U2X6	Q5U2X6	Coiled-coil domain-containing protein 47	Ccdc47	3599	sp|Q5U2X6|CCD47_RAT PAT complex subunit CCDC47 OS=Rattus norvegicus OX=10116 GN=Ccdc47 PE=2 SV=1		Color2 [A=255, R=169, G=169, B=169]	1	4					10116												18	18	18	34	34	34	55.732	0	49.718	794700000	21	236	18	18	18	1	15	16	15	15
		0.345366	-0.134161	Q68FX1	Q68FX1	Mannose-6-phosphate isomerase	Mpi	4002	sp|Q68FX1|MPI_RAT Mannose-6-phosphate isomerase OS=Rattus norvegicus OX=10116 GN=Mpi PE=2 SV=1		Color2 [A=255, R=169, G=169, B=169]	1	4					10116												8	8	8	22.7	22.7	22.7	46.423	0	11.415	89577000	18	44	8	8	8	1	7	6	7	6
		1.05285	-0.133995	D3ZYS7;F1M2M6	D3ZYS7		G3bp1	1104	tr|D3ZYS7|D3ZYS7_RAT G3BP stress granule assembly factor 1 OS=Rattus norvegicus OX=10116 GN=G3bp1 PE=1 SV=1		Color2 [A=255, R=169, G=169, B=169]	1	4					10116												9	9	9	29	29	29	51.786	0	41.687	492400000	22	95	NaN	NaN	NaN	2	9	9	9	9
		0.977817	-0.13385	B4F775	B4F775		Gopc	552	tr|B4F775|B4F775_RAT Golgi associated PDZ and coiled-coil motif containing (Predicted) OS=Rattus norvegicus OX=10116 GN=Gopc PE=1 SV=1		Color2 [A=255, R=169, G=169, B=169]	1	4					10116												2	2	2	9.4	9.4	9.4	34.167	0	13.287	55896000	15	38	2	2	2	1	2	2	2	2
		0.749816	-0.133648	P31721	P31721	Complement C1q subcomponent subunit B	C1qb	2552	sp|P31721|C1QB_RAT Complement C1q subcomponent subunit B OS=Rattus norvegicus OX=10116 GN=C1qb PE=1 SV=2		Color2 [A=255, R=169, G=169, B=169]	1	4					10116												4	4	4	18.2	18.2	18.2	26.589	0	23.095	86375000	13	43	4	4	4	1	3	4	4	3
		0.740944	-0.133546	O08623	O08623	Sequestosome-1	Sqstm1	1923	sp|O08623|SQSTM_RAT Sequestosome-1 OS=Rattus norvegicus OX=10116 GN=Sqstm1 PE=1 SV=1		Color2 [A=255, R=169, G=169, B=169]	1	4					10116												5	5	5	23.9	23.9	23.9	47.681	0	15.428	111270000	18	43	5	5	5	1	4	3	4	3
		1.38433	-0.133436	G3V6G7	G3V6G7		Pnpt1	1719	tr|G3V6G7|G3V6G7_RAT Polynucleotide phosphorylase 1 OS=Rattus norvegicus OX=10116 GN=Pnpt1 PE=1 SV=1		Color2 [A=255, R=169, G=169, B=169]	1	4					10116									+	Matrix|IMS	Mitochondrial central dogma;mtRNA metabolism;mtRNA stability and decay	21	21	21	31.6	31.6	31.6	85.897	0	64.55	512400000	43	197	21	21	21	1	17	17	18	16
		0.161173	-0.132931	D4A0W7	D4A0W7		Fndc3b	1147	tr|D4A0W7|D4A0W7_RAT Fibronectin type III domain-containing 3B OS=Rattus norvegicus OX=10116 GN=Fndc3b PE=1 SV=2		Color2 [A=255, R=169, G=169, B=169]	1	4					10116												4	4	4	3.9	3.9	3.9	132.78	0	5.5068	17243000	44	9	4	4	4	1	1	2	2	1
		0.575163	-0.132534	P97576	P97576	GrpE protein homolog 1, mitochondrial	Grpel1	2973	sp|P97576|GRPE1_RAT GrpE protein homolog 1, mitochondrial OS=Rattus norvegicus OX=10116 GN=Grpel1 PE=1 SV=2		Color2 [A=255, R=169, G=169, B=169]	1	4					10116									+	Matrix	Fe-S cluster biosynthesis;Import motor;Metabolism;Metals and cofactors;Protein import and sorting;Protein import, sorting and homeostasis	8	8	8	34.6	34.6	34.6	24.297	0	66.573	844390000	14	131	8	8	8	1	7	7	5	6
		0.653117	-0.132503	Q9Z0J5	Q9Z0J5	Thioredoxin reductase 2, mitochondrial	Txnrd2	4640	sp|Q9Z0J5|TRXR2_RAT Thioredoxin reductase 2, mitochondrial OS=Rattus norvegicus OX=10116 GN=Txnrd2 PE=1 SV=3		Color2 [A=255, R=169, G=169, B=169]	1	4					10116									+	Matrix	Detoxification;Metabolism;ROS and glutathione metabolism;Selenoproteins	14	13	13	36.5	33.7	33.7	56.574	0	171.65	1090200000	23	169	14	13	13	1	10	12	10	10
		0.470749	-0.132389	Q62835	Q62835	Rab GTPase-binding effector protein 2	Rabep2	3766	sp|Q62835|RABE2_RAT Rab GTPase-binding effector protein 2 OS=Rattus norvegicus OX=10116 GN=Rabep2 PE=1 SV=1		Color2 [A=255, R=169, G=169, B=169]	1	4					10116												10	10	10	18.1	18.1	18.1	61.972	0	8.9602	97363000	29	37	10	10	10	1	7	6	9	6
		0.518464	-0.132319	P11510	P11510	Cytochrome P450 2C12, female-specific	Cyp2c12	2268	sp|P11510|CP2CC_RAT Cytochrome P450 2C12, female-specific OS=Rattus norvegicus OX=10116 GN=Cyp2c12 PE=2 SV=1		Color2 [A=255, R=169, G=169, B=169]	1	4					10116												22	14	13	50.6	39.2	37.6	55.918	0	55.835	522900000	26	126	22	14	13	1	19	19	19	20
		1.22305	-0.132148	F1M024	F1M024			1586	tr|F1M024|F1M024_RAT Uncharacterized protein OS=Rattus norvegicus OX=10116 PE=1 SV=2		Color2 [A=255, R=169, G=169, B=169]	1	4					10116												17	1	1	33	3.1	3.1	72.164	0	41.043	26773000	35	21	17	1	1	1	10	11	13	10
		0.628604	-0.132082	B0BNE6	B0BNE6		Ndufs8	401	tr|B0BNE6|B0BNE6_RAT Complex I-23kD OS=Rattus norvegicus OX=10116 GN=Ndufs8 PE=1 SV=1		Color2 [A=255, R=169, G=169, B=169]	1	4					10116									+	MIM	CI subunits;Complex I;Fe-S-containing proteins;Metabolism;Metals and cofactors;OXPHOS;OXPHOS subunits	9	9	9	27.4	27.4	27.4	23.97	0	39.143	638100000	13	87	9	9	9	1	6	7	6	6
		0.279506	-0.131784	G3V648	G3V648		Agpat3	1709	tr|G3V648|G3V648_RAT 1-acylglycerol-3-phosphate O-acyltransferase 3 OS=Rattus norvegicus OX=10116 GN=Agpat3 PE=1 SV=1		Color2 [A=255, R=169, G=169, B=169]	1	4					10116												6	6	6	15.7	15.7	15.7	43.245	0	8.0272	54428000	16	30	6	6	6	1	4	3	5	3
		0.29154	-0.131346	A0A0G2K1P8	A0A0G2K1P8			156	tr|A0A0G2K1P8|A0A0G2K1P8_RAT TRIO and F-actin-binding protein OS=Rattus norvegicus OX=10116 GN=Triobp PE=1 SV=1		Color2 [A=255, R=169, G=169, B=169]	1	4					10116												3	3	3	1.7	1.7	1.7	223.92	0	3.6315	17768000	101	17	3	3	3	1	1	2	2	1
		0.558232	-0.131276	F1LNL2;F1M7H3	F1LNL2;F1M7H3		Smarca5;LOC100359912	1488	tr|F1LNL2|F1LNL2_RAT SWI/SNF related, matrix associated, actin dependent regulator of chromatin, subfamily a, member 5 (Predicted), isoform CRA_a OS=Rattus norvegicus OX=10116 GN=Smarca5 PE=1 SV=2;tr|F1M7H3|F1M7H3_RAT Uncharacterized protein OS=Rattus norv		Color2 [A=255, R=169, G=169, B=169]	1	4					10116												10	10	7	11.2	11.2	8.6	116.65	0	13.718	99206000	54	64	NaN	NaN	NaN	2	7	6	6	5
		1.23991	-0.131253	F1LP57	F1LP57		Map2k4	1491	tr|F1LP57|F1LP57_RAT Mitogen-activated protein kinase kinase 4 OS=Rattus norvegicus OX=10116 GN=Map2k4 PE=1 SV=3		Color2 [A=255, R=169, G=169, B=169]	1	4					10116												3	3	3	10.8	10.8	10.8	42.397	0	56.552	159950000	24	50	3	3	3	1	3	2	3	3
		0.145852	-0.130901	M0RCH8	M0RCH8			1898	tr|M0RCH8|M0RCH8_RAT Ribosomal L1 domain-containing protein 1-like OS=Rattus norvegicus OX=10116 GN=Rsl1d1l1 PE=1 SV=2		Color2 [A=255, R=169, G=169, B=169]	1	4					10116												7	3	3	26.5	10.1	10.1	52.219	0	9.9402	58892000	18	21	7	3	3	1	6	7	5	5
		0.461762	-0.130819	Q07523	Q07523	Hydroxyacid oxidase 2	Hao2	3044	sp|Q07523|HAOX2_RAT 2-Hydroxyacid oxidase 2 OS=Rattus norvegicus OX=10116 GN=Hao2 PE=1 SV=2		Color2 [A=255, R=169, G=169, B=169]	1	4					10116									+	unknown	Lipid metabolism;Metabolism	20	20	20	64.9	64.9	64.9	39.201	0	323.31	4076400000	20	407	20	20	20	1	18	19	19	18
		0.644056	-0.130707	D3ZFA8;P04644;D3ZKG6;D3ZHU9;M0R8M8;F1M5B1;D3ZM01	D3ZFA8;P04644;D3ZKG6;D3ZHU9	40S ribosomal protein S17	LOC100364909;Rps17;RGD1559955;LOC100361180	788	tr|D3ZFA8|D3ZFA8_RAT 40S ribosomal protein S17 OS=Rattus norvegicus OX=10116 GN=LOC100362366 PE=3 SV=1;sp|P04644|RS17_RAT 40S ribosomal protein S17 OS=Rattus norvegicus OX=10116 GN=Rps17 PE=1 SV=3;tr|D3ZKG6|D3ZKG6_RAT 40S ribosomal protein S17 OS=Rattus no		Color2 [A=255, R=169, G=169, B=169]	1	4					10116												9	9	9	59.3	59.3	59.3	15.468	0	153.73	2626900000	5	162	NaN	NaN	NaN	7	7	7	7	7
		0.248008	-0.130624	Q5I0I9	Q5I0I9	Coenzyme Q-binding protein COQ10 homolog B, mitochondrial	Coq10b	3439	sp|Q5I0I9|CQ10B_RAT Coenzyme Q-binding protein COQ10 homolog B, mitochondrial OS=Rattus norvegicus OX=10116 GN=Coq10b PE=2 SV=2		Color2 [A=255, R=169, G=169, B=169]	1	4					10116									+	MIM	Coenzyme Q metabolism;Metabolism;Metals and cofactors	4	4	4	15.4	15.4	15.4	27.601	0.00071006	2.8507	110100000	16	14	4	4	4	1	3	3	3	3
		1.12104	-0.130461	P18395	P18395	Cold shock domain-containing protein E1	Csde1	2384	sp|P18395|CSDE1_RAT Cold shock domain-containing protein E1 OS=Rattus norvegicus OX=10116 GN=Csde1 PE=2 SV=1		Color2 [A=255, R=169, G=169, B=169]	1	4					10116												17	17	17	23.7	23.7	23.7	88.894	0	40.331	404450000	46	142	17	17	17	1	12	14	12	12
		0.196754	-0.13036	F1M067	F1M067		Slc26a11	1589	tr|F1M067|F1M067_RAT Solute carrier family 26 member 11 OS=Rattus norvegicus OX=10116 GN=Slc26a11 PE=1 SV=2		Color2 [A=255, R=169, G=169, B=169]	1	4					10116												2	2	2	6.8	6.8	6.8	64.382	0	5.7496	43220000	21	7	2	2	2	1	2	1	1	1
		0.34844	-0.130151	A4L9P7	A4L9P7	Sister chromatid cohesion protein PDS5 homolog A	Pds5a	353	sp|A4L9P7|PDS5A_RAT Sister chromatid cohesion protein PDS5 homolog A OS=Rattus norvegicus OX=10116 GN=Pds5a PE=1 SV=1		Color2 [A=255, R=169, G=169, B=169]	1	4					10116												7	7	7	8.3	8.3	8.3	150.28	0	11.852	1639600000	75	45	7	7	7	1	6	6	5	6
		0.934781	-0.130081	Q62940	Q62940	E3 ubiquitin-protein ligase NEDD4	Nedd4	3782	sp|Q62940|NEDD4_RAT E3 ubiquitin-protein ligase NEDD4 OS=Rattus norvegicus OX=10116 GN=Nedd4 PE=1 SV=1		Color2 [A=255, R=169, G=169, B=169]	1	4					10116												14	14	12	21	21	19.1	102.39	0	51.334	320380000	42	114	14	14	12	1	11	10	10	8
		0.611941	-0.129856	F1LT35;D3ZTH8;P62752;D3ZNM1;D4AAL7;D3ZFK7;D3ZTX9;A0A0G2JU90;D3ZSR8	F1LT35;D3ZTH8;P62752;D3ZNM1;D4AAL7;D3ZFK7	60S ribosomal protein L23a	RGD1564606;LOC689899;Rpl23a;RGD1562755;LOC683904;LOC690335	991	tr|F1LT35|F1LT35_RAT Similar to 60S ribosomal protein L23a OS=Rattus norvegicus OX=10116 GN=RGD1564606 PE=3 SV=1;tr|D3ZTH8|D3ZTH8_RAT Similar to 60S ribosomal protein L23a OS=Rattus norvegicus OX=10116 GN=LOC689899 PE=3 SV=1;sp|P62752|RL23A_RAT 60S ribosom		Color2 [A=255, R=169, G=169, B=169]	1	4					10116												11	11	11	46.8	46.8	46.8	17.734	0	157.17	4768200000	6	194	NaN	NaN	NaN	9	9	9	9	10
		0.459409	-0.129598	P49186;P49187	P49186	Mitogen-activated protein kinase 9	Mapk9	2673	sp|P49186|MK09_RAT Mitogen-activated protein kinase 9 OS=Rattus norvegicus OX=10116 GN=Mapk9 PE=1 SV=1		Color2 [A=255, R=169, G=169, B=169]	1	4					10116												11	11	7	30.3	30.3	22.7	48.016	0	69.225	317720000	20	122	NaN	NaN	NaN	2	11	10	11	10
		0.192814	-0.129282	Q6AYK3	Q6AYK3	Inositol-3-phosphate synthase 1	Isyna1	4077	sp|Q6AYK3|INO1_RAT Inositol-3-phosphate synthase 1 OS=Rattus norvegicus OX=10116 GN=Isyna1 PE=3 SV=2		Color2 [A=255, R=169, G=169, B=169]	1	4					10116												7	7	7	13.8	13.8	13.8	60.883	0	7.8836	134080000	23	22	7	7	7	1	6	5	7	4
		0.489288	-0.128985	Q02356	Q02356	AMP deaminase 2	Ampd2	3009	sp|Q02356|AMPD2_RAT AMP deaminase 2 OS=Rattus norvegicus OX=10116 GN=Ampd2 PE=1 SV=2		Color2 [A=255, R=169, G=169, B=169]	1	4					10116												13	13	12	14.9	14.9	14.1	94.786	0	18.767	269900000	38	68	13	13	12	1	10	9	7	9
		0.936083	-0.128922	Q9JI85	Q9JI85	Nucleobindin-2;Nesfatin-1	Nucb2	4518	sp|Q9JI85|NUCB2_RAT Nucleobindin-2 OS=Rattus norvegicus OX=10116 GN=Nucb2 PE=1 SV=1		Color2 [A=255, R=169, G=169, B=169]	1	4					10116												16	16	16	45.5	45.5	45.5	50.09	0	323.31	1707200000	21	248	16	16	16	1	14	13	15	13
		0.603534	-0.12891	A0A0G2JZC3	A0A0G2JZC3			113	tr|A0A0G2JZC3|A0A0G2JZC3_RAT Mitochondrial ribosomal protein S36 OS=Rattus norvegicus OX=10116 GN=Mrps36 PE=1 SV=1		Color2 [A=255, R=169, G=169, B=169]	1	4					10116												5	5	5	51.8	51.8	51.8	12.406	0	39.966	871480000	6	127	5	5	5	1	4	4	4	4
		0.544978	-0.128822	Q5M860	Q5M860		Arhgdib	3478	tr|Q5M860|Q5M860_RAT Rho GDP dissociation inhibitor beta OS=Rattus norvegicus OX=10116 GN=Arhgdib PE=1 SV=1		Color2 [A=255, R=169, G=169, B=169]	1	4					10116												5	5	5	45.5	45.5	45.5	22.884	0	72.334	149280000	11	74	5	5	5	1	4	5	5	4
		0.477146	-0.128682	D3ZHB7	D3ZHB7		Ube3c	823	tr|D3ZHB7|D3ZHB7_RAT HECT-type E3 ubiquitin transferase OS=Rattus norvegicus OX=10116 GN=Ube3c PE=1 SV=3		Color2 [A=255, R=169, G=169, B=169]	1	4					10116												9	9	9	13.8	13.8	13.8	106.61	0	40.128	160030000	47	64	9	9	9	1	6	7	7	5
		0.621196	-0.128527	P16446	P16446	Phosphatidylinositol transfer protein alpha isoform	Pitpna	2357	sp|P16446|PIPNA_RAT Phosphatidylinositol transfer protein alpha isoform OS=Rattus norvegicus OX=10116 GN=Pitpna PE=1 SV=2		Color2 [A=255, R=169, G=169, B=169]	1	4					10116												13	11	11	45.8	39.5	39.5	31.907	0	41.801	421410000	18	77	13	11	11	1	9	11	13	11
		0.625215	-0.127905	Q9Z340	Q9Z340	Partitioning defective 3 homolog	Pard3	4687	sp|Q9Z340|PARD3_RAT Partitioning defective 3 homolog OS=Rattus norvegicus OX=10116 GN=Pard3 PE=1 SV=1		Color2 [A=255, R=169, G=169, B=169]	1	4					10116												4	4	4	4.3	4.3	4.3	149.45	0	9.0433	26869000	76	23	4	4	4	1	2	2	2	2
		0.35683	-0.12751	Q63486;Q63487	Q63486;Q63487	Ras-related GTP-binding protein A;Ras-related GTP-binding protein B	Rraga;RragB	3832	sp|Q63486|RRAGA_RAT Ras-related GTP-binding protein A OS=Rattus norvegicus OX=10116 GN=Rraga PE=1 SV=1;sp|Q63487|RRAGB_RAT Ras-related GTP-binding protein B OS=Rattus norvegicus OX=10116 GN=RragB PE=1 SV=1		Color2 [A=255, R=169, G=169, B=169]	1	4					10116												5	5	5	20.8	20.8	20.8	36.566	0	5.9031	38502000	14	15	NaN	NaN	NaN	2	3	3	3	2
		1.02024	-0.127431	P48679	P48679	Prelamin-A/C;Lamin-A/C	Lmna	2670	sp|P48679|LMNA_RAT Prelamin-A/C OS=Rattus norvegicus OX=10116 GN=Lmna PE=1 SV=1		Color2 [A=255, R=169, G=169, B=169]	1	4					10116												39	39	38	53.8	53.8	53.8	74.323	0	323.31	4837800000	43	582	39	39	38	1	32	33	31	33
		1.5601	-0.127416	D3ZFC5;D4A7K5;A0A0G2K3P7	D3ZFC5	Phospholipid-transporting ATPase	Atp11c	791	tr|D3ZFC5|D3ZFC5_RAT Phospholipid-transporting ATPase OS=Rattus norvegicus OX=10116 GN=Atp11c PE=1 SV=3		Color2 [A=255, R=169, G=169, B=169]	1	4					10116												26	26	26	28.1	28.1	28.1	129.15	0	187.95	1227400000	48	322	NaN	NaN	NaN	3	21	18	23	18
		0.848475	-0.127337	P31044;M0RB80	P31044	Phosphatidylethanolamine-binding protein 1;Hippocampal cholinergic neurostimulating peptide	Pebp1	2542	sp|P31044|PEBP1_RAT Phosphatidylethanolamine-binding protein 1 OS=Rattus norvegicus OX=10116 GN=Pebp1 PE=1 SV=3		Color2 [A=255, R=169, G=169, B=169]	1	4					10116												19	19	19	95.2	95.2	95.2	20.801	0	323.31	19593000000	10	623	NaN	NaN	NaN	2	17	18	17	16
		0.902744	-0.127253	Q8CG45	Q8CG45	Aflatoxin B1 aldehyde reductase member 2	Akr7a2	4333	sp|Q8CG45|ARK72_RAT Aflatoxin B1 aldehyde reductase member 2 OS=Rattus norvegicus OX=10116 GN=Akr7a2 PE=1 SV=2		Color2 [A=255, R=169, G=169, B=169]	1	4					10116												13	13	13	43.6	43.6	43.6	40.675	0	311.2	11068000000	15	462	13	13	13	1	13	12	12	12
		0.374121	-0.127221	P05765;D3ZSE0;D3ZRI8	P05765;D3ZSE0	40S ribosomal protein S21	Rps21;LOC100363012	2145	sp|P05765|RS21_RAT 40S ribosomal protein S21 OS=Rattus norvegicus OX=10116 GN=Rps21 PE=1 SV=1;tr|D3ZSE0|D3ZSE0_RAT 40S ribosomal protein S21 OS=Rattus norvegicus OX=10116 PE=3 SV=1		Color2 [A=255, R=169, G=169, B=169]	1	4					10116												5	5	5	53	53	53	9.1272	0	80.805	1169100000	5	143	NaN	NaN	NaN	3	4	3	3	3
		1.21148	-0.127008	Q62696;Q63622;P31016	Q62696	Disks large homolog 1	Dlg1	3736	sp|Q62696|DLG1_RAT Disks large homolog 1 OS=Rattus norvegicus OX=10116 GN=Dlg1 PE=1 SV=1		Color2 [A=255, R=169, G=169, B=169]	1	4					10116												16	16	15	26	26	25	100.57	0	141.85	500720000	39	230	NaN	NaN	NaN	3	14	13	15	14
		0.846956	-0.126986	Q07071	Q07071	Glucokinase regulatory protein	Gckr	3041	sp|Q07071|GCKR_RAT Glucokinase regulatory protein OS=Rattus norvegicus OX=10116 GN=Gckr PE=1 SV=3		Color2 [A=255, R=169, G=169, B=169]	1	4					10116												28	28	28	53.9	53.9	53.9	68.917	0	323.31	6696300000	27	589	28	28	28	1	26	27	27	26
		0.52848	-0.126933	F1M4Q3	F1M4Q3		Hmcn1	1615	tr|F1M4Q3|F1M4Q3_RAT Hemicentin 1 OS=Rattus norvegicus OX=10116 GN=Hmcn1 PE=1 SV=3		Color2 [A=255, R=169, G=169, B=169]	1	4					10116												2	2	2	0.8	0.8	0.8	611.55	0.0029345	2.2643	37436000	258	9	2	2	2	1	1	2	1	2
		1.41291	-0.126627	Q6AXV4	Q6AXV4	Sorting and assembly machinery component 50 homolog	Samm50	4025	sp|Q6AXV4|SAM50_RAT Sorting and assembly machinery component 50 homolog OS=Rattus norvegicus OX=10116 GN=Samm50 PE=1 SV=1		Color2 [A=255, R=169, G=169, B=169]	1	4					10116									+	MOM	Intramitochondrial membrane interactions;Mitochondrial dynamics and surveillance;Protein import and sorting;Protein import, sorting and homeostasis;SAM	17	17	17	46.3	46.3	46.3	51.96	0	93.185	744350000	30	182	17	17	17	1	13	12	14	12
		0.815977	-0.126516	P09527	P09527	Ras-related protein Rab-7a	Rab7a	2214	sp|P09527|RAB7A_RAT Ras-related protein Rab-7a OS=Rattus norvegicus OX=10116 GN=Rab7a PE=1 SV=2		Color2 [A=255, R=169, G=169, B=169]	1	4					10116												14	14	14	66.7	66.7	66.7	23.504	0	323.31	2401100000	14	250	14	14	14	1	12	12	12	12
		0.343691	-0.126398	Q5M7T2	Q5M7T2	SPRY domain-containing protein 7	Spryd7	3454	sp|Q5M7T2|SPRY7_RAT SPRY domain-containing protein 7 OS=Rattus norvegicus OX=10116 GN=Spryd7 PE=2 SV=1		Color2 [A=255, R=169, G=169, B=169]	1	4					10116												2	2	2	11.2	11.2	11.2	21.681	0	9.5804	36007000	11	21	2	2	2	1	2	2	2	2
		0.445384	-0.126395	B0BNA9	B0BNA9	CCR4-NOT transcription complex subunit 11	Cnot11	391	sp|B0BNA9|CNO11_RAT CCR4-NOT transcription complex subunit 11 OS=Rattus norvegicus OX=10116 GN=Cnot11 PE=2 SV=1		Color2 [A=255, R=169, G=169, B=169]	1	4					10116												1	1	1	4.4	4.4	4.4	54.835	0.0014061	2.7143	8370800	26	10	1	1	1	1	1	1	1	1
		1.132	-0.126066	D4ADT5	D4ADT5		Ddx58	1411	tr|D4ADT5|D4ADT5_RAT DEAD (Asp-Glu-Ala-Asp) box polypeptide 58 (Predicted) OS=Rattus norvegicus OX=10116 GN=Ddx58 PE=1 SV=3		Color2 [A=255, R=169, G=169, B=169]	1	4					10116												24	24	24	45	45	45	68.362	0	144.22	1129600000	31	247	24	24	24	1	20	22	22	20
		0.425488	-0.125897	Q4KLH7;D4ADQ7	Q4KLH7		Rad21	3217	tr|Q4KLH7|Q4KLH7_RAT RAD21 cohesin complex component OS=Rattus norvegicus OX=10116 GN=Rad21 PE=1 SV=1		Color2 [A=255, R=169, G=169, B=169]	1	4					10116												7	7	7	14.6	14.6	14.6	71.991	0	10.532	55355000	26	22	NaN	NaN	NaN	2	3	4	4	4
		0.657529	-0.125865	Q5M819	Q5M819	Phosphoserine phosphatase	Psph	3468	sp|Q5M819|SERB_RAT Phosphoserine phosphatase OS=Rattus norvegicus OX=10116 GN=Psph PE=2 SV=1		Color2 [A=255, R=169, G=169, B=169]	1	4					10116												8	8	8	32.4	32.4	32.4	24.967	0	11.666	313690000	13	89	8	8	8	1	8	7	6	6
		0.355151	-0.125624	Q4KLL0;Q63799	Q4KLL0	Transcription elongation factor A protein 1	Tcea1	3224	sp|Q4KLL0|TCEA1_RAT Transcription elongation factor A protein 1 OS=Rattus norvegicus OX=10116 GN=Tcea1 PE=1 SV=1		Color2 [A=255, R=169, G=169, B=169]	1	4					10116												10	10	10	35.9	35.9	35.9	33.893	0	27.687	476420000	17	69	NaN	NaN	NaN	2	7	10	7	6
		1.4901	-0.125176	D3ZVS2	D3ZVS2		L2hgdh	1055	tr|D3ZVS2|D3ZVS2_RAT L-2-hydroxyglutarate dehydrogenase OS=Rattus norvegicus OX=10116 GN=L2hgdh PE=1 SV=1		Color2 [A=255, R=169, G=169, B=169]	1	4					10116									+	MIM	Carbohydrate metabolism;Metabolism;TCA-associated	20	20	20	53.1	53.1	53.1	50.732	0	160.03	1101700000	26	225	20	20	20	1	17	16	16	13
		0.456123	-0.125061	Q3ZU82	Q3ZU82	Golgin subfamily A member 5	Golga5	3163	sp|Q3ZU82|GOGA5_RAT Golgin subfamily A member 5 OS=Rattus norvegicus OX=10116 GN=Golga5 PE=1 SV=1		Color2 [A=255, R=169, G=169, B=169]	1	4					10116												10	10	10	19	19	19	82.333	0	28.577	151220000	40	87	10	10	10	1	7	6	7	5
		0.790888	-0.12498	P61107	P61107	Ras-related protein Rab-14	Rab14	2781	sp|P61107|RAB14_RAT Ras-related protein Rab-14 OS=Rattus norvegicus OX=10116 GN=Rab14 PE=1 SV=3		Color2 [A=255, R=169, G=169, B=169]	1	4					10116												11	11	11	67.4	67.4	67.4	23.927	0	265.86	968630000	16	154	11	11	11	1	10	10	9	10
		0.350212	-0.124863	P48508	P48508	Glutamate--cysteine ligase regulatory subunit	Gclm	2668	sp|P48508|GSH0_RAT Glutamate--cysteine ligase regulatory subunit OS=Rattus norvegicus OX=10116 GN=Gclm PE=1 SV=1		Color2 [A=255, R=169, G=169, B=169]	1	4					10116												13	13	13	49.6	49.6	49.6	30.548	0	117.29	1593500000	11	158	13	13	13	1	11	11	12	11
		0.147208	-0.124735	Q810U0	Q810U0	Coiled-coil domain-containing protein 50	Ccdc50	4319	sp|Q810U0|CCD50_RAT Coiled-coil domain-containing protein 50 OS=Rattus norvegicus OX=10116 GN=Ccdc50 PE=2 SV=1		Color2 [A=255, R=169, G=169, B=169]	1	4					10116												3	3	3	12.8	12.8	12.8	35.158	0	12.376	17030000	15	11	3	3	3	1	2	2	2	1
		0.752806	-0.124266	Q6P9U8;D3ZL77	Q6P9U8;D3ZL77	Eukaryotic translation initiation factor 3 subunit H	Eif3h	4195	sp|Q6P9U8|EIF3H_RAT Eukaryotic translation initiation factor 3 subunit H OS=Rattus norvegicus OX=10116 GN=Eif3h PE=1 SV=1;tr|D3ZL77|D3ZL77_RAT Eukaryotic translation initiation factor 3 subunit H OS=Rattus norvegicus OX=10116 GN=LOC108348062 PE=1 SV=2		Color2 [A=255, R=169, G=169, B=169]	1	4					10116												16	16	16	53.7	53.7	53.7	39.905	0	84.898	820720000	20	217	NaN	NaN	NaN	2	13	14	13	14
		0.719224	-0.123984	P63031	P63031	Mitochondrial pyruvate carrier 1	Mpc1	2859	sp|P63031|MPC1_RAT Mitochondrial pyruvate carrier 1 OS=Rattus norvegicus OX=10116 GN=Mpc1 PE=3 SV=1		Color2 [A=255, R=169, G=169, B=169]	1	4					10116									+	MIM	Carbohydrate metabolism;Gluconeogenesis;Metabolism;Pyruvate metabolism;Small molecule transport;TCA-associated	7	7	7	50.5	50.5	50.5	12.454	0	32.1	1043100000	6	85	7	7	7	1	5	4	4	5
		2.14803	-0.123745	P35213	P35213	14-3-3 protein beta/alpha;14-3-3 protein beta/alpha, N-terminally processed	Ywhab	2571	sp|P35213|1433B_RAT 14-3-3 protein beta/alpha OS=Rattus norvegicus OX=10116 GN=Ywhab PE=1 SV=3		Color2 [A=255, R=169, G=169, B=169]	1	4					10116												14	8	8	67.1	47.2	47.2	28.054	0	282.59	1172200000	14	133	14	8	8	1	11	11	12	12
		0.287809	-0.123592	Q6AYP7	Q6AYP7	7-methylguanosine phosphate-specific 5-nucleotidase	Nt5c3b	4082	sp|Q6AYP7|5NT3B_RAT 7-methylguanosine phosphate-specific 5-nucleotidase OS=Rattus norvegicus OX=10116 GN=Nt5c3b PE=2 SV=2		Color2 [A=255, R=169, G=169, B=169]	1	4					10116												1	1	1	5	5	5	34.535	0.00047904	3.0165	6777700	19	16	1	1	1	1	1	1	1	1
		0.151498	-0.123463	Q5XI74	Q5XI74	Endonuclease/exonuclease/phosphatase family domain-containing protein 1	Eepd1	3654	sp|Q5XI74|EEPD1_RAT Endonuclease/exonuclease/phosphatase family domain-containing protein 1 OS=Rattus norvegicus OX=10116 GN=Eepd1 PE=1 SV=1		Color2 [A=255, R=169, G=169, B=169]	1	4					10116												3	3	3	7.9	7.9	7.9	62.868	0.0031475	2.2141	14877000	34	4	3	3	3	1	2	2	3	2
		0.379601	-0.123402	D3ZSL2	D3ZSL2		Abracl	972	tr|D3ZSL2|D3ZSL2_RAT ABRA C-terminal-like protein OS=Rattus norvegicus OX=10116 GN=Abracl PE=1 SV=1		Color2 [A=255, R=169, G=169, B=169]	1	4					10116												3	3	3	46.9	46.9	46.9	9.0303	0	9.0788	114890000	4	39	3	3	3	1	3	2	2	2
		0.263707	-0.123393	D3ZU51	D3ZU51		Rpp30	1006	tr|D3ZU51|D3ZU51_RAT Ribonuclease P/MRP subunit p30 OS=Rattus norvegicus OX=10116 GN=Rpp30 PE=1 SV=1		Color2 [A=255, R=169, G=169, B=169]	1	4					10116												2	2	2	9.7	9.7	9.7	29.485	0.00024612	3.5151	12091000	15	14	2	2	2	1	2	2	2	2
		1.45971	-0.123327	Q5XHZ0	Q5XHZ0	Heat shock protein 75 kDa, mitochondrial	Trap1	3634	sp|Q5XHZ0|TRAP1_RAT Heat shock protein 75 kDa, mitochondrial OS=Rattus norvegicus OX=10116 GN=Trap1 PE=1 SV=1		Color2 [A=255, R=169, G=169, B=169]	1	4					10116									+	Matrix	Chaperones;Protein homeostasis;Protein import, sorting and homeostasis	37	37	37	56.9	56.9	56.9	80.46	0	323.31	4606800000	42	496	37	37	37	1	33	32	32	34
		0.0294156	-0.123267	G3V920	G3V920		Wdr43	1791	tr|G3V920|G3V920_RAT RCG61879 OS=Rattus norvegicus OX=10116 GN=Wdr43 PE=1 SV=1		Color2 [A=255, R=169, G=169, B=169]	1	4					10116												2	2	2	5.2	5.2	5.2	74.805	0.0011781	2.7735	92095000	35	3	2	2	2	1	1	0	1	2
		0.0887233	-0.123126	D3ZJ01	D3ZJ01		RGD1307235	846	tr|D3ZJ01|D3ZJ01_RAT RAB11-binding and LisH domain, coiled-coil and HEAT repeat-containing OS=Rattus norvegicus OX=10116 GN=Relch PE=1 SV=1		Color2 [A=255, R=169, G=169, B=169]	1	4					10116												2	2	2	2.1	2.1	2.1	134.65	0.0002426	3.261	9245800	58	9	2	2	2	1	0	0	1	2
		0.885475	-0.12295	P25113;F1M1Y1;P16290	P25113	Phosphoglycerate mutase 1	Pgam1	2484	sp|P25113|PGAM1_RAT Phosphoglycerate mutase 1 OS=Rattus norvegicus OX=10116 GN=Pgam1 PE=1 SV=4		Color2 [A=255, R=169, G=169, B=169]	1	4					10116												26	26	26	84.6	84.6	84.6	28.832	0	323.31	10374000000	13	727	NaN	NaN	NaN	3	21	20	20	21
		1.02762	-0.122454	Q75WE7	Q75WE7	von Willebrand factor A domain-containing protein 5A	Vwa5a	4254	sp|Q75WE7|VWA5A_RAT von Willebrand factor A domain-containing protein 5A OS=Rattus norvegicus OX=10116 GN=Vwa5a PE=2 SV=1		Color2 [A=255, R=169, G=169, B=169]	1	4					10116												25	25	25	37.6	37.6	37.6	91.481	0	151.16	809140000	43	253	25	25	25	1	21	16	21	17
		0.271489	-0.122343	D3ZJB8	D3ZJB8		Arih2	855	tr|D3ZJB8|D3ZJB8_RAT RBR-type E3 ubiquitin transferase OS=Rattus norvegicus OX=10116 GN=Arih2 PE=1 SV=1		Color2 [A=255, R=169, G=169, B=169]	1	4					10116												3	3	3	8.3	8.3	8.3	57.74	0.00047438	2.88	22379000	25	10	3	3	3	1	3	1	3	1
		1.47377	-0.122238	Q4FZU0	Q4FZU0		Acp6	3197	tr|Q4FZU0|Q4FZU0_RAT Acid phosphatase 6, lysophosphatidic OS=Rattus norvegicus OX=10116 GN=Acp6 PE=1 SV=1		Color2 [A=255, R=169, G=169, B=169]	1	4					10116									+	IMS	Lipid metabolism;Metabolism;Phospholipid metabolism	14	14	14	43.8	43.8	43.8	47.28	0	115.85	1136000000	21	213	14	14	14	1	14	13	14	12
		0.542105	-0.121867	M0R6H1	M0R6H1		LOC688286	1844	tr|M0R6H1|M0R6H1_RAT Similar to threonine aldolase 1 OS=Rattus norvegicus OX=10116 GN=LOC688286 PE=1 SV=2		Color2 [A=255, R=169, G=169, B=169]	1	4					10116												7	7	7	35.3	35.3	35.3	43.313	0	44.589	133430000	21	66	7	7	7	1	6	5	5	5
		0.862154	-0.121728	G3V9N0;D3ZSR2	G3V9N0;D3ZSR2	Polyadenylate-binding protein	Pabpc4	1808	tr|G3V9N0|G3V9N0_RAT Polyadenylate-binding protein OS=Rattus norvegicus OX=10116 GN=Pabpc4 PE=1 SV=2;tr|D3ZSR2|D3ZSR2_RAT Polyadenylate-binding protein OS=Rattus norvegicus OX=10116 GN=RGD1562451 PE=3 SV=3		Color2 [A=255, R=169, G=169, B=169]	1	4					10116												20	12	12	31.7	18.6	18.6	70.833	0	57.911	438390000	32	110	NaN	NaN	NaN	2	16	18	17	18
		0.501196	-0.121603	D3ZS58	D3ZS58	NADH dehydrogenase [ubiquinone] 1 alpha subcomplex subunit 2	Ndufa2	966	tr|D3ZS58|D3ZS58_RAT NADH dehydrogenase [ubiquinone] 1 alpha subcomplex subunit 2 OS=Rattus norvegicus OX=10116 GN=Ndufa2 PE=1 SV=1		Color2 [A=255, R=169, G=169, B=169]	1	4					10116									+	MIM	CI subunits;Complex I;OXPHOS;OXPHOS subunits	6	6	6	59.8	59.8	59.8	10.844	0	17.827	836470000	6	54	6	6	6	1	5	5	5	5
		1.223	-0.121342	D4A3V2	D4A3V2	NADH dehydrogenase [ubiquinone] 1 alpha subcomplex subunit 6	Ndufa6	1209	tr|D4A3V2|D4A3V2_RAT NADH dehydrogenase [ubiquinone] 1 alpha subcomplex subunit 6 OS=Rattus norvegicus OX=10116 GN=Ndufa6 PE=1 SV=1		Color2 [A=255, R=169, G=169, B=169]	1	4					10116									+	MIM	CI subunits;Complex I;OXPHOS;OXPHOS subunits	5	5	5	45.4	45.4	45.4	15.224	0	22.773	755080000	8	96	5	5	5	1	5	5	5	4
		0.74799	-0.121338	Q63610	Q63610	Tropomyosin alpha-3 chain	Tpm3	3849	sp|Q63610|TPM3_RAT Tropomyosin alpha-3 chain OS=Rattus norvegicus OX=10116 GN=Tpm3 PE=1 SV=2		Color2 [A=255, R=169, G=169, B=169]	1	4					10116												28	28	19	74.2	74.2	52	29.006	0	280.29	6641700000	16	354	28	28	19	1	23	25	20	25
		1.4761	-0.121302	Q7TP47	Q7TP47	Heterogeneous nuclear ribonucleoprotein Q	Syncrip	4276	sp|Q7TP47|HNRPQ_RAT Heterogeneous nuclear ribonucleoprotein Q OS=Rattus norvegicus OX=10116 GN=Syncrip PE=2 SV=1		Color2 [A=255, R=169, G=169, B=169]	1	4					10116												16	16	14	32.5	32.5	28.9	59.71	0	92.736	1028500000	28	139	16	16	14	1	13	12	13	13
		0.795962	-0.121279	Q63584	Q63584	Transmembrane emp24 domain-containing protein 10	Tmed10	3847	sp|Q63584|TMEDA_RAT Transmembrane emp24 domain-containing protein 10 OS=Rattus norvegicus OX=10116 GN=Tmed10 PE=1 SV=2		Color2 [A=255, R=169, G=169, B=169]	1	4					10116												9	9	9	40.2	40.2	40.2	24.857	0	91.465	2434100000	9	157	9	9	9	1	7	8	8	7
		0.889586	-0.121103	Q63184	Q63184	Interferon-induced, double-stranded RNA-activated protein kinase	Eif2ak2	3803	sp|Q63184|E2AK2_RAT Interferon-induced, double-stranded RNA-activated protein kinase OS=Rattus norvegicus OX=10116 GN=Eif2ak2 PE=1 SV=1		Color2 [A=255, R=169, G=169, B=169]	1	4					10116												13	13	13	34.1	34.1	34.1	58.258	0	162.81	236750000	25	129	13	13	13	1	10	10	10	9
		0.497798	-0.121089	O08697	O08697	ADP-ribosylation factor-like protein 2	Arl2	1929	sp|O08697|ARL2_RAT ADP-ribosylation factor-like protein 2 OS=Rattus norvegicus OX=10116 GN=Arl2 PE=1 SV=1		Color2 [A=255, R=169, G=169, B=169]	1	4					10116									+	IMS	Fusion;Mitochondrial dynamics and surveillance	4	4	4	23.4	23.4	23.4	20.836	0	4.8962	45728000	9	18	4	4	4	1	3	4	3	3
		0.384364	-0.121062	Q63483	Q63483		Rab38	3831	tr|Q63483|Q63483_RAT Ras-related protein Rab OS=Rattus norvegicus OX=10116 GN=Rab38 PE=1 SV=1		Color2 [A=255, R=169, G=169, B=169]	1	4					10116												7	7	6	43.6	43.6	38.4	23.778	0	15.083	90239000	15	69	7	7	6	1	3	4	6	4
		1.34081	-0.120823	P97612	P97612	Fatty-acid amide hydrolase 1	Faah	2977	sp|P97612|FAAH1_RAT Fatty-acid amide hydrolase 1 OS=Rattus norvegicus OX=10116 GN=Faah PE=1 SV=1		Color2 [A=255, R=169, G=169, B=169]	1	4					10116												21	21	21	57.3	57.3	57.3	63.356	0	257.57	2138200000	22	235	21	21	21	1	18	18	20	15
		0.61854	-0.120798	P85971	P85971	6-phosphogluconolactonase	Pgls	2952	sp|P85971|6PGL_RAT 6-phosphogluconolactonase OS=Rattus norvegicus OX=10116 GN=Pgls PE=1 SV=1		Color2 [A=255, R=169, G=169, B=169]	1	4					10116												13	13	13	65.8	65.8	65.8	27.234	0	118.07	1757300000	12	249	13	13	13	1	11	11	11	10
		2.16877	-0.120731	P30839;P11883	P30839	Fatty aldehyde dehydrogenase	Aldh3a2	2538	sp|P30839|AL3A2_RAT Aldehyde dehydrogenase family 3 member A2 OS=Rattus norvegicus OX=10116 GN=Aldh3a2 PE=1 SV=1		Color2 [A=255, R=169, G=169, B=169]	1	4					10116									+	Membrane	Detoxification;Metabolism;ROS and glutathione metabolism	27	27	27	62	62	62	54.081	0	323.31	11631000000	21	432	NaN	NaN	NaN	2	22	20	22	21
		0.262154	-0.12065	Q4KM86	Q4KM86	Gamma-glutamylaminecyclotransferase	Ggact	3245	sp|Q4KM86|GGACT_RAT Gamma-glutamylaminecyclotransferase OS=Rattus norvegicus OX=10116 GN=Ggact PE=2 SV=1		Color2 [A=255, R=169, G=169, B=169]	1	4					10116												4	4	4	41.6	41.6	41.6	16.925	0	31.176	51202000	6	34	4	4	4	1	4	4	4	3
		0.435251	-0.120475	Q5U204	Q5U204	Ragulator complex protein LAMTOR3	Lamtor3	3569	sp|Q5U204|LTOR3_RAT Ragulator complex protein LAMTOR3 OS=Rattus norvegicus OX=10116 GN=Lamtor3 PE=2 SV=1		Color2 [A=255, R=169, G=169, B=169]	1	4					10116												4	4	4	50	50	50	13.58	0	66.356	138610000	7	57	4	4	4	1	4	4	4	4
		0.59663	-0.120144	B2RZ72	B2RZ72		Arpc4	537	tr|B2RZ72|B2RZ72_RAT Actin-related protein 2/3 complex subunit 4 OS=Rattus norvegicus OX=10116 GN=Arpc4 PE=1 SV=1		Color2 [A=255, R=169, G=169, B=169]	1	4					10116												10	10	10	72	72	72	19.667	0	164.19	2277400000	9	164	10	10	10	1	9	9	10	9
		0.737453	-0.120041	Q6P4Z9	Q6P4Z9	COP9 signalosome complex subunit 8	Cops8	4155	sp|Q6P4Z9|CSN8_RAT COP9 signalosome complex subunit 8 OS=Rattus norvegicus OX=10116 GN=Cops8 PE=2 SV=1		Color2 [A=255, R=169, G=169, B=169]	1	4					10116												5	5	5	42.6	42.6	42.6	23.235	0	134.97	305370000	8	89	5	5	5	1	5	5	5	5
		0.877745	-0.119386	F1M9Y9	F1M9Y9		Rbpms	1655	tr|F1M9Y9|F1M9Y9_RAT RNA-binding protein, mRNA-processing factor OS=Rattus norvegicus OX=10116 GN=Rbpms PE=1 SV=2		Color2 [A=255, R=169, G=169, B=169]	1	4					10116												8	8	6	36.8	36.8	32.3	24.29	0	24.077	123410000	11	71	8	8	6	1	8	7	6	8
		1.36089	-0.119201	P61980;M0R9K1	P61980;M0R9K1	Heterogeneous nuclear ribonucleoprotein K	Hnrnpk;LOC100359916	2796	sp|P61980|HNRPK_RAT Heterogeneous nuclear ribonucleoprotein K OS=Rattus norvegicus OX=10116 GN=Hnrnpk PE=1 SV=1;tr|M0R9K1|M0R9K1_RAT Heterogeneous nuclear ribonucleoprotein K OS=Rattus norvegicus OX=10116 GN=LOC100359916 PE=4 SV=2		Color2 [A=255, R=169, G=169, B=169]	1	4					10116												22	22	22	57.7	57.7	57.7	50.976	0	218.7	3543300000	23	358	NaN	NaN	NaN	2	16	18	17	18
		0.468155	-0.118961	D4A4U3	D4A4U3		Mdp1	1235	tr|D4A4U3|D4A4U3_RAT Magnesium-dependent phosphatase 1 OS=Rattus norvegicus OX=10116 GN=Mdp1 PE=1 SV=1		Color2 [A=255, R=169, G=169, B=169]	1	4					10116												4	4	4	41.5	41.5	41.5	18.61	0	17.52	254430000	9	55	4	4	4	1	3	3	3	3
		0.359772	-0.118533	P09034	P09034	Argininosuccinate synthase	Ass1	2205	sp|P09034|ASSY_RAT Argininosuccinate synthase OS=Rattus norvegicus OX=10116 GN=Ass1 PE=1 SV=1		Color2 [A=255, R=169, G=169, B=169]	1	4					10116												54	54	54	91.5	91.5	91.5	46.496	0	323.31	160600000000	21	3453	54	54	54	1	42	45	42	42
		0.328939	-0.118081	Q0ZFS4	Q0ZFS4		Mrps33	3075	tr|Q0ZFS4|Q0ZFS4_RAT Mitochondrial ribosomal protein S33 OS=Rattus norvegicus OX=10116 GN=Mrps33 PE=1 SV=1		Color2 [A=255, R=169, G=169, B=169]	1	4					10116									+	Matrix	Mitochondrial central dogma;Mitochondrial ribosome;Translation	2	2	2	19	19	19	12.372	0.0029398	2.2857	33086000	5	15	2	2	2	1	1	1	1	2
		0.344568	-0.118055	Q8R4U9	Q8R4U9	Serine/threonine-protein kinase Sgk2	Sgk2	4367	sp|Q8R4U9|SGK2_RAT Serine/threonine-protein kinase Sgk2 OS=Rattus norvegicus OX=10116 GN=Sgk2 PE=1 SV=2		Color2 [A=255, R=169, G=169, B=169]	1	4					10116												2	2	2	5.7	5.7	5.7	41.361	0.0011745	2.7473	18957000	16	17	2	2	2	1	1	2	1	2
		0.160897	-0.118019	E9PU13	E9PU13		Snx4	1462	tr|E9PU13|E9PU13_RAT Sorting nexin 4 OS=Rattus norvegicus OX=10116 GN=Snx4 PE=1 SV=1		Color2 [A=255, R=169, G=169, B=169]	1	4					10116												7	7	7	20.4	20.4	20.4	51.927	0	11.508	48213000	26	19	7	7	7	1	5	6	6	4
		0.96462	-0.117994	Q63617	Q63617	Hypoxia up-regulated protein 1	Hyou1	3852	sp|Q63617|HYOU1_RAT Hypoxia up-regulated protein 1 OS=Rattus norvegicus OX=10116 GN=Hyou1 PE=1 SV=1		Color2 [A=255, R=169, G=169, B=169]	1	4					10116												43	43	43	51.4	51.4	51.4	111.29	0	323.31	5560400000	48	641	43	43	43	1	37	35	35	34
		0.975357	-0.117988	Q71TY3;M0RA26	Q71TY3;M0RA26	40S ribosomal protein S27	Rps27;LOC100362987	4247	sp|Q71TY3|RS27_RAT 40S ribosomal protein S27 OS=Rattus norvegicus OX=10116 GN=Rps27 PE=1 SV=3;tr|M0RA26|M0RA26_RAT Ribosomal protein S27-like OS=Rattus norvegicus OX=10116 GN=LOC100362987 PE=3 SV=1		Color2 [A=255, R=169, G=169, B=169]	1	4					10116												5	2	2	40.5	14.3	14.3	9.461	0	29.58	664840000	4	51	NaN	NaN	NaN	2	4	3	3	3
		0.634111	-0.117941	Q6PEC1;F1M825;Q7TPI6	Q6PEC1;F1M825	Tubulin-specific chaperone A	Tbca	4209	sp|Q6PEC1|TBCA_RAT Tubulin-specific chaperone A OS=Rattus norvegicus OX=10116 GN=Tbca PE=1 SV=1;tr|F1M825|F1M825_RAT Tubulin-specific chaperone A OS=Rattus norvegicus OX=10116 PE=3 SV=3		Color2 [A=255, R=169, G=169, B=169]	1	4					10116												11	11	11	51.9	51.9	51.9	12.744	0	46.2	756340000	7	112	NaN	NaN	NaN	3	9	11	8	10
		1.18089	-0.117938	P35280	P35280	Ras-related protein Rab-8A	Rab8a	2572	sp|P35280|RAB8A_RAT Ras-related protein Rab-8A OS=Rattus norvegicus OX=10116 GN=Rab8a PE=1 SV=2		Color2 [A=255, R=169, G=169, B=169]	1	4					10116												6	4	4	32.4	23.7	23.7	23.668	0	123.99	313150000	13	113	6	4	4	1	6	6	6	6
		0.346702	-0.117905	Q66HA6	Q66HA6	ADP-ribosylation factor-like protein 8B	Arl8b	3952	sp|Q66HA6|ARL8B_RAT ADP-ribosylation factor-like protein 8B OS=Rattus norvegicus OX=10116 GN=Arl8b PE=2 SV=1		Color2 [A=255, R=169, G=169, B=169]	1	4					10116												9	9	3	40.3	40.3	13.4	21.539	0	162.79	625530000	11	136	9	9	3	1	7	8	6	8
		0.871656	-0.11781	Q4FZX7	Q4FZX7	Signal recognition particle receptor subunit beta	Srprb	3202	sp|Q4FZX7|SRPRB_RAT Signal recognition particle receptor subunit beta OS=Rattus norvegicus OX=10116 GN=Srprb PE=2 SV=1		Color2 [A=255, R=169, G=169, B=169]	1	4					10116												13	13	13	57.2	57.2	57.2	29.569	0	120.63	650400000	16	135	13	13	13	1	7	9	9	6
		1.133	-0.117601	D3ZDE4	D3ZDE4		Dguok	752	tr|D3ZDE4|D3ZDE4_RAT Deoxyguanosine kinase OS=Rattus norvegicus OX=10116 GN=Dguok PE=1 SV=1		Color2 [A=255, R=169, G=169, B=169]	1	4					10116									+	Matrix	Metabolism;Nucleotide metabolism;Nucleotide synthesis and processing	6	6	6	28.1	28.1	28.1	32.227	0	109.1	682640000	15	88	6	6	6	1	5	5	5	5
		0.466436	-0.117419	P62804	P62804	Histone H4;Osteogenic growth peptide	Hist1h4b	2829	sp|P62804|H4_RAT Histone H4 OS=Rattus norvegicus OX=10116 GN=H4f16 PE=1 SV=2		Color2 [A=255, R=169, G=169, B=169]	1	4					10116												17	17	17	59.2	59.2	59.2	11.367	0	200.87	42549000000	6	684	17	17	17	1	15	15	15	17
		0.770319	-0.117377	Q4FZT8	Q4FZT8	SPRY domain-containing protein 4	Spryd4	3195	sp|Q4FZT8|SPRY4_RAT SPRY domain-containing protein 4 OS=Rattus norvegicus OX=10116 GN=Spryd4 PE=2 SV=1		Color2 [A=255, R=169, G=169, B=169]	1	4					10116									+	Matrix	0	11	11	11	56.5	56.5	56.5	23.249	0	54.899	510850000	16	104	11	11	11	1	9	8	9	9
		0.443375	-0.117257	D4A929	D4A929	WD repeat-containing protein 81	Wdr81	1323	sp|D4A929|WDR81_RAT WD repeat-containing protein 81 OS=Rattus norvegicus OX=10116 GN=Wdr81 PE=3 SV=1		Color2 [A=255, R=169, G=169, B=169]	1	4					10116												7	7	7	4.6	4.6	4.6	212.26	0	5.6967	64470000	83	27	7	7	7	1	4	2	4	4
		0.296587	-0.117166	P13635;CON__ENSEMBL:ENSBTAP00000031900	P13635	Ceruloplasmin	Cp	2309	sp|P13635|CERU_RAT Ceruloplasmin OS=Rattus norvegicus OX=10116 GN=Cp PE=1 SV=3		Color2 [A=255, R=169, G=169, B=169]	1	4					-1;10116												35	35	35	40.2	40.2	40.2	120.84	0	323.31	3077500000	48	483	NaN	NaN	NaN	2	31	31	32	26
		0.222115	-0.117075	D3ZDU2	D3ZDU2		Rptor	759	tr|D3ZDU2|D3ZDU2_RAT Regulatory-associated protein of MTOR, complex 1 OS=Rattus norvegicus OX=10116 GN=Rptor PE=1 SV=2		Color2 [A=255, R=169, G=169, B=169]	1	4					10116												3	3	3	3	3	3	149.49	0	9.7927	18891000	58	16	3	3	3	1	2	2	2	1
		0.632524	-0.116873	Q5BJ92	Q5BJ92	Serine/threonine-protein phosphatase 4 catalytic subunit	Ppp4c	3338	sp|Q5BJ92|PP4C_RAT Serine/threonine-protein phosphatase 4 catalytic subunit OS=Rattus norvegicus OX=10116 GN=Ppp4c PE=2 SV=1		Color2 [A=255, R=169, G=169, B=169]	1	4					10116												4	3	3	20.5	16	16	35.067	0	15.423	52970000	16	31	4	3	3	1	2	3	3	2
		0.72323	-0.116866	P41123;D3ZRM9;A0A0G2JYG9;F1M2E9;D3ZD02	P41123;D3ZRM9;A0A0G2JYG9;F1M2E9;D3ZD02	60S ribosomal protein L13	Rpl13;LOC100360491;RGD1563145	2618	sp|P41123|RL13_RAT 60S ribosomal protein L13 OS=Rattus norvegicus OX=10116 GN=Rpl13 PE=1 SV=2;tr|D3ZRM9|D3ZRM9_RAT 60S ribosomal protein L13 OS=Rattus norvegicus OX=10116 GN=LOC100360491 PE=3 SV=1;tr|A0A0G2JYG9|A0A0G2JYG9_RAT 60S ribosomal protein L13 OS=R		Color2 [A=255, R=169, G=169, B=169]	1	4					10116												11	11	11	40.3	40.3	40.3	24.309	0	108.17	7408900000	9	170	NaN	NaN	NaN	5	8	8	7	9
		0.497786	-0.116583	Q6AYC2	Q6AYC2	Immunity-related GTPase family M protein	Irgm	4061	sp|Q6AYC2|IRGM_RAT Immunity-related GTPase family M protein OS=Rattus norvegicus OX=10116 GN=Irgm PE=2 SV=1		Color2 [A=255, R=169, G=169, B=169]	1	4					10116												8	8	8	23.6	23.6	23.6	46.337	0	89.979	616110000	19	83	8	8	8	1	6	7	7	5
		0.110576	-0.116538	E9PT90	E9PT90		Spg20	1452	tr|E9PT90|E9PT90_RAT Spartin OS=Rattus norvegicus OX=10116 GN=Spart PE=1 SV=3		Color2 [A=255, R=169, G=169, B=169]	1	4					10116												4	4	4	5.7	5.7	5.7	85.865	0	6.3064	14443000	35	9	4	4	4	1	0	1	1	1
		0.520338	-0.116455	F1M8V2	F1M8V2		Ube4b	1644	tr|F1M8V2|F1M8V2_RAT Ubiquitination factor E4B OS=Rattus norvegicus OX=10116 GN=Ube4b PE=1 SV=3		Color2 [A=255, R=169, G=169, B=169]	1	4					10116												9	9	9	10.5	10.5	10.5	133.3	0	20.682	64820000	61	43	9	9	9	1	8	8	7	7
		1.37695	-0.11644	Q5HZE4	Q5HZE4	Methylthioribose-1-phosphate isomerase	Mri1	3422	sp|Q5HZE4|MTNA_RAT Methylthioribose-1-phosphate isomerase OS=Rattus norvegicus OX=10116 GN=Mri1 PE=1 SV=1		Color2 [A=255, R=169, G=169, B=169]	1	4					10116												11	11	11	40.7	40.7	40.7	39.587	0	164.9	810980000	21	170	11	11	11	1	9	10	10	9
		0.793128	-0.116328	Q68FX0	Q68FX0	Isocitrate dehydrogenase [NAD] subunit beta, mitochondrial	Idh3B	4001	sp|Q68FX0|IDH3B_RAT Isocitrate dehydrogenase [NAD] subunit beta, mitochondrial OS=Rattus norvegicus OX=10116 GN=Idh3B PE=2 SV=1		Color2 [A=255, R=169, G=169, B=169]	1	4					10116												13	13	13	44.4	44.4	44.4	42.353	0	204.86	810770000	19	185	13	13	13	1	11	12	12	12
		0.851706	-0.115889	D4A197	D4A197		Mcee	1156	tr|D4A197|D4A197_RAT Methylmalonyl CoA epimerase OS=Rattus norvegicus OX=10116 GN=Mcee PE=1 SV=1		Color2 [A=255, R=169, G=169, B=169]	1	4					10116									+	Matrix	Carbohydrate metabolism;Fatty acid oxidation;Lipid metabolism;Metabolism;Propanoate metabolism	8	8	8	70.8	70.8	70.8	18.816	0	202.64	1442600000	10	173	8	8	8	1	8	8	8	7
		0.453971	-0.115836	F1LNI5	F1LNI5	Protein phosphatase 1G	Ppm1g	1486	sp|F1LNI5|PPM1G_RAT Protein phosphatase 1G OS=Rattus norvegicus OX=10116 GN=Ppm1g PE=1 SV=2		Color2 [A=255, R=169, G=169, B=169]	1	4					10116												8	8	8	19.6	19.6	19.6	58.742	0	16.262	91330000	23	44	8	8	8	1	6	2	4	3
		0.424844	-0.115527	Q5XI37	Q5XI37	28S ribosomal protein S15, mitochondrial	Mrps15	3646	sp|Q5XI37|RT15_RAT 28S ribosomal protein S15, mitochondrial OS=Rattus norvegicus OX=10116 GN=Mrps15 PE=2 SV=1		Color2 [A=255, R=169, G=169, B=169]	1	4					10116									+	Matrix	Mitochondrial central dogma;Mitochondrial ribosome;Translation	5	5	5	22.2	22.2	22.2	29.712	0	6.9269	35223000	15	24	5	5	5	1	3	3	3	3
		0.74836	-0.115213	Q9WVC0;D3ZHG7	Q9WVC0	Septin-7	Sept7	4631	sp|Q9WVC0|SEPT7_RAT Septin-7 OS=Rattus norvegicus OX=10116 GN=Septin7 PE=1 SV=1		Color2 [A=255, R=169, G=169, B=169]	1	4					10116												11	11	10	33.5	33.5	31.4	50.507	0	109.84	684150000	23	170	NaN	NaN	NaN	2	10	9	10	10
		1.70083	-0.115177	Q5XIH7	Q5XIH7	Prohibitin-2	Phb2	3698	sp|Q5XIH7|PHB2_RAT Prohibitin-2 OS=Rattus norvegicus OX=10116 GN=Phb2 PE=1 SV=1		Color2 [A=255, R=169, G=169, B=169]	1	4					10116									+	MIM	Chaperones;Protein homeostasis;Protein import, sorting and homeostasis	20	20	20	64.9	64.9	64.9	33.312	0	323.31	11746000000	22	349	20	20	20	1	14	16	16	16
		1.2192	-0.114906	Q99PV2	Q99PV2		Stxbp3	4464	tr|Q99PV2|Q99PV2_RAT Syntaxin binding protein 3, isoform CRA_a OS=Rattus norvegicus OX=10116 GN=Stxbp3 PE=1 SV=1		Color2 [A=255, R=169, G=169, B=169]	1	4					10116												9	9	9	15.9	15.9	15.9	68.02	0	15.622	90174000	32	63	9	9	9	1	6	6	6	6
		0.157172	-0.114773	D3ZGW2	D3ZGW2		Ap1g2	813	tr|D3ZGW2|D3ZGW2_RAT AP-1 complex subunit gamma OS=Rattus norvegicus OX=10116 GN=Ap1g2 PE=1 SV=1		Color2 [A=255, R=169, G=169, B=169]	1	4					10116												6	6	6	10.8	10.8	10.8	87.237	0	43.731	65027000	35	35	6	6	6	1	3	3	3	3
		0.526749	-0.114667	A0A0G2JTX7	A0A0G2JTX7			28	tr|A0A0G2JTX7|A0A0G2JTX7_RAT Collagen type VI alpha 5 chain OS=Rattus norvegicus OX=10116 GN=Col6a5 PE=1 SV=1		Color2 [A=255, R=169, G=169, B=169]	1	4					10116												23	18	18	12.2	10.4	10.4	288.98	0	73.924	182650000	131	114	23	18	18	1	16	14	18	20
		0.335354	-0.114519	Q499N3	Q499N3	WD repeat-containing protein 18	Wdr18	3180	sp|Q499N3|WDR18_RAT WD repeat-containing protein 18 OS=Rattus norvegicus OX=10116 GN=Wdr18 PE=2 SV=1		Color2 [A=255, R=169, G=169, B=169]	1	4					10116												2	2	2	6.3	6.3	6.3	47.225	0	4.647	18021000	19	15	2	2	2	1	2	2	1	2
		0.38409	-0.114469	D3ZC89	D3ZC89		Fam114a2	729	tr|D3ZC89|D3ZC89_RAT Uncharacterized protein OS=Rattus norvegicus OX=10116 PE=1 SV=3		Color2 [A=255, R=169, G=169, B=169]	1	4					10116												8	8	8	27.3	27.3	27.3	54.454	0	29.905	141750000	26	54	8	8	8	1	8	6	7	6
		0.459469	-0.114391	B4F7A5	B4F7A5		Cd99	556	tr|B4F7A5|B4F7A5_RAT CD99 molecule (Xg blood group) OS=Rattus norvegicus OX=10116 GN=Cd99 PE=1 SV=1		Color2 [A=255, R=169, G=169, B=169]	1	4					10116												4	4	4	38.2	38.2	38.2	16.588	0	26.413	118480000	7	52	4	4	4	1	4	4	4	4
		0.410195	-0.114077	P85171	P85171	MAM domain-containing glycosylphosphatidylinositol anchor protein 1	Mdga1	2946	sp|P85171|MDGA1_RAT MAM domain-containing glycosylphosphatidylinositol anchor protein 1 OS=Rattus norvegicus OX=10116 GN=Mdga1 PE=1 SV=1		Color2 [A=255, R=169, G=169, B=169]	1	4					10116												3	3	3	3.9	3.9	3.9	105.98	0.00024426	3.3581	24288000	47	19	3	3	3	1	2	2	2	2
		1.78749	-0.114062	P09895;D3ZHP8	P09895;D3ZHP8	60S ribosomal protein L5	Rpl5;Rpl5l1	2221	sp|P09895|RL5_RAT 60S ribosomal protein L5 OS=Rattus norvegicus OX=10116 GN=Rpl5 PE=1 SV=3;tr|D3ZHP8|D3ZHP8_RAT Ribosomal_L18_c domain-containing protein OS=Rattus norvegicus OX=10116 PE=1 SV=1		Color2 [A=255, R=169, G=169, B=169]	1	4					10116												20	20	20	53.2	53.2	53.2	34.458	0	160.15	4399700000	11	411	NaN	NaN	NaN	2	18	18	17	18
		0.422438	-0.114057	Q3SWS8	Q3SWS8	mRNA export factor	Rae1	3148	sp|Q3SWS8|RAE1L_RAT mRNA export factor OS=Rattus norvegicus OX=10116 GN=Rae1 PE=1 SV=1		Color2 [A=255, R=169, G=169, B=169]	1	4					10116												3	3	3	11.4	11.4	11.4	40.919	0	8.6784	30151000	13	25	3	3	3	1	1	2	2	1
		0.654459	-0.113805	A1L134	A1L134	Ancient ubiquitous protein 1	Aup1	335	sp|A1L134|AUP1_RAT Lipid droplet-regulating VLDL assembly factor AUP1 OS=Rattus norvegicus OX=10116 GN=Aup1 PE=2 SV=1		Color2 [A=255, R=169, G=169, B=169]	1	4					10116												4	4	4	17.3	17.3	17.3	46.199	0	49.294	136110000	18	52	4	4	4	1	3	3	4	2
		0.598606	-0.113675	Q5XIP1	Q5XIP1	Protein pelota homolog	Pelo	3712	sp|Q5XIP1|PELO_RAT Protein pelota homolog OS=Rattus norvegicus OX=10116 GN=Pelo PE=1 SV=1		Color2 [A=255, R=169, G=169, B=169]	1	4					10116												6	6	6	21.6	21.6	21.6	43.407	0	30.742	52676000	21	43	6	6	6	1	4	4	4	2
		0.515923	-0.113671	Q99P75	Q99P75	Ras-related protein Rab-9A	Rab9a	4457	sp|Q99P75|RAB9A_RAT Ras-related protein Rab-9A OS=Rattus norvegicus OX=10116 GN=Rab9a PE=1 SV=2		Color2 [A=255, R=169, G=169, B=169]	1	4					10116												6	6	6	37.8	37.8	37.8	22.895	0	31.074	148210000	11	63	6	6	6	1	4	5	5	4
		0.384594	-0.113641	D4AC93	D4AC93		Tmem223	1378	tr|D4AC93|D4AC93_RAT Transmembrane protein 223 OS=Rattus norvegicus OX=10116 GN=Tmem223 PE=1 SV=1		Color2 [A=255, R=169, G=169, B=169]	1	4					10116												1	1	1	9	9	9	21.673	0	5.857	15608000	10	22	1	1	1	1	1	1	1	1
		0.575475	-0.113359	Q6QI16	Q6QI16		RGD1304704	4216	tr|Q6QI16|Q6QI16_RAT RNA transcription, translation and transport factor protein OS=Rattus norvegicus OX=10116 GN=Rtraf PE=1 SV=1		Color2 [A=255, R=169, G=169, B=169]	1	4					10116												12	12	11	44.6	44.6	41.6	33.824	0	65.501	474270000	18	180	12	12	11	1	10	10	8	9
		0.796144	-0.113039	P85968	P85968	6-phosphogluconate dehydrogenase, decarboxylating	Pgd	2950	sp|P85968|6PGD_RAT 6-phosphogluconate dehydrogenase, decarboxylating OS=Rattus norvegicus OX=10116 GN=Pgd PE=1 SV=1		Color2 [A=255, R=169, G=169, B=169]	1	4					10116												31	31	31	69.4	69.4	69.4	53.236	0	323.31	7977500000	23	543	31	31	31	1	24	27	24	20
		0.604798	-0.112904	D4ACN8	D4ACN8	Plasminogen receptor (KT)	Plgrkt	1388	sp|D4ACN8|PLRKT_RAT Plasminogen receptor (KT) OS=Rattus norvegicus OX=10116 GN=Plgrkt PE=1 SV=1		Color2 [A=255, R=169, G=169, B=169]	1	4					10116									+	Membrane	0	3	3	3	20.4	20.4	20.4	17.312	0	9.0708	91278000	9	26	3	3	3	1	1	2	2	1
		0.851656	-0.112834	P45592;M0R6D6;A0A0G2KA35	P45592	Cofilin-1	Cfl1	2643	sp|P45592|COF1_RAT Cofilin-1 OS=Rattus norvegicus OX=10116 GN=Cfl1 PE=1 SV=3		Color2 [A=255, R=169, G=169, B=169]	1	4					10116												16	15	12	71.7	67.5	55.4	18.532	0	164.69	2422400000	10	206	NaN	NaN	NaN	3	10	12	10	12
		0.558154	-0.112819	F1LVX1	F1LVX1		Dnajc1	1559	tr|F1LVX1|F1LVX1_RAT DnaJ heat shock protein family (Hsp40) member C1 OS=Rattus norvegicus OX=10116 GN=Dnajc1 PE=1 SV=3		Color2 [A=255, R=169, G=169, B=169]	1	4					10116												3	3	3	4.6	4.6	4.6	65.36	0.0024989	2.3443	37169000	27	18	3	3	3	1	2	2	2	2
		0.733966	-0.112757	A0A0G2K4N7;D3ZAA9	A0A0G2K4N7			199	tr|A0A0G2K4N7|A0A0G2K4N7_RAT Membrane palmitoylated protein 6 OS=Rattus norvegicus OX=10116 GN=Mpp6 PE=1 SV=1		Color2 [A=255, R=169, G=169, B=169]	1	4					10116												17	17	17	37.3	37.3	37.3	63	0	72.311	509640000	33	212	NaN	NaN	NaN	2	12	13	14	13
		0.487145	-0.1127	D3Z853	D3Z853		Aven	657	tr|D3Z853|D3Z853_RAT Apoptosis and caspase activation inhibitor OS=Rattus norvegicus OX=10116 GN=Aven PE=1 SV=1		Color2 [A=255, R=169, G=169, B=169]	1	4					10116												2	2	2	13.8	13.8	13.8	23.905	0	5.3318	26278000	14	33	2	2	2	1	2	2	2	2
		0.434481	-0.112685	Q9R063	Q9R063	Peroxiredoxin-5, mitochondrial	Prdx5	4588	sp|Q9R063|PRDX5_RAT Peroxiredoxin-5, mitochondrial OS=Rattus norvegicus OX=10116 GN=Prdx5 PE=1 SV=1		Color2 [A=255, R=169, G=169, B=169]	1	4					10116									+	Matrix	Detoxification;Metabolism;ROS and glutathione metabolism	11	11	11	45.5	45.5	45.5	22.178	0	203.33	11247000000	14	260	11	11	11	1	9	10	10	10
		0.809678	-0.112314	A0A096MIX2	A0A096MIX2		Ddx17	1	tr|A0A096MIX2|A0A096MIX2_RAT RNA helicase OS=Rattus norvegicus OX=10116 GN=Ddx17 PE=1 SV=1		Color2 [A=255, R=169, G=169, B=169]	1	4					10116												23	14	14	38.8	25.8	25.8	72.644	0	105.81	420280000	32	174	23	14	14	1	17	16	16	14
		0.450044	-0.112309	Q4V8E1	Q4V8E1		Gatad2b	3294	tr|Q4V8E1|Q4V8E1_RAT GATA zinc finger domain-containing 2B OS=Rattus norvegicus OX=10116 GN=Gatad2b PE=1 SV=1		Color2 [A=255, R=169, G=169, B=169]	1	4					10116												2	2	2	6.1	6.1	6.1	65.26	0	32.681	22956000	28	20	2	2	2	1	2	2	2	2
		0.248958	-0.112249	Q811M5	Q811M5	Complement component C6	C6	4321	sp|Q811M5|CO6_RAT Complement component C6 OS=Rattus norvegicus OX=10116 GN=C6 PE=2 SV=1		Color2 [A=255, R=169, G=169, B=169]	1	4					10116												9	9	9	12.8	12.8	12.8	105.11	0	13.475	97361000	50	46	9	9	9	1	6	6	7	4
		1.49424	-0.112104	Q5U4E6	Q5U4E6	Golgin subfamily A member 4	Golga4	3622	sp|Q5U4E6|GOGA4_RAT Golgin subfamily A member 4 OS=Rattus norvegicus OX=10116 GN=Golga4 PE=1 SV=2		Color2 [A=255, R=169, G=169, B=169]	1	4					10116												22	22	22	12.5	12.5	12.5	260.19	0	33.998	284970000	136	77	22	22	22	1	14	14	15	13
		0.694281	-0.111996	Q63787;Q63789	Q63787	Phosphatidylinositol 3-kinase regulatory subunit alpha	Pik3r1	3867	sp|Q63787|P85A_RAT Phosphatidylinositol 3-kinase regulatory subunit alpha OS=Rattus norvegicus OX=10116 GN=Pik3r1 PE=1 SV=1		Color2 [A=255, R=169, G=169, B=169]	1	4					10116												8	8	8	15.3	15.3	15.3	83.53	0	22.1	188380000	39	50	NaN	NaN	NaN	2	6	5	4	4
		0.907022	-0.111889	O35264	O35264	Platelet-activating factor acetylhydrolase IB subunit beta	Pafah1b2	1955	sp|O35264|PA1B2_RAT Platelet-activating factor acetylhydrolase IB subunit alpha2 OS=Rattus norvegicus OX=10116 GN=Pafah1b2 PE=1 SV=1		Color2 [A=255, R=169, G=169, B=169]	1	4					10116												6	6	6	47.2	47.2	47.2	25.581	0	84.677	598700000	7	125	6	6	6	1	5	4	5	5
		1.93196	-0.11174	F1LU48	F1LU48		Ergic1	1550	tr|F1LU48|F1LU48_RAT Endoplasmic reticulum-golgi intermediate compartment 1 OS=Rattus norvegicus OX=10116 GN=Ergic1 PE=1 SV=2		Color2 [A=255, R=169, G=169, B=169]	1	4					10116												9	9	9	39	39	39	35.011	0	147.97	905400000	14	155	9	9	9	1	9	9	9	8
		0.825904	-0.111551	P63036	P63036	DnaJ homolog subfamily A member 1	Dnaja1	2860	sp|P63036|DNJA1_RAT DnaJ homolog subfamily A member 1 OS=Rattus norvegicus OX=10116 GN=Dnaja1 PE=1 SV=1		Color2 [A=255, R=169, G=169, B=169]	1	4					10116												17	17	17	50.6	50.6	50.6	44.868	0	209.85	1498000000	21	229	17	17	17	1	13	12	12	11
		0.345103	-0.111234	Q5FVN0	Q5FVN0	Lysophospholipid acyltransferase 5	Lpcat3	3406	sp|Q5FVN0|MBOA5_RAT Lysophospholipid acyltransferase 5 OS=Rattus norvegicus OX=10116 GN=Lpcat3 PE=2 SV=1		Color2 [A=255, R=169, G=169, B=169]	1	4					10116												4	4	4	8	8	8	56.017	0	19.759	147980000	16	44	4	4	4	1	4	4	4	3
		1.77957	-0.111155	Q6P3V8	Q6P3V8		Eif4a1	4152	tr|Q6P3V8|Q6P3V8_RAT RNA helicase OS=Rattus norvegicus OX=10116 GN=Eif4a1 PE=1 SV=1		Color2 [A=255, R=169, G=169, B=169]	1	4					10116												28	28	13	58.1	58.1	33	46.153	0	249.78	6620200000	23	384	28	28	13	1	22	23	22	21
		0.957296	-0.111142	Q05096;Q62774	Q05096	Unconventional myosin-Ib	Myo1b	3028	sp|Q05096|MYO1B_RAT Unconventional myosin-Ib OS=Rattus norvegicus OX=10116 GN=Myo1b PE=1 SV=1		Color2 [A=255, R=169, G=169, B=169]	1	4					10116												37	37	37	39	39	39	131.92	0	211.47	1630300000	63	469	NaN	NaN	NaN	2	31	31	29	30
		2.7571	-0.111079	A0A0G2K3I9	A0A0G2K3I9			184	tr|A0A0G2K3I9|A0A0G2K3I9_RAT Dual specificity protein phosphatase OS=Rattus norvegicus OX=10116 GN=Dusp3 PE=1 SV=1		Color2 [A=255, R=169, G=169, B=169]	1	4					10116												8	8	8	49.8	49.8	49.8	23.076	0	94.651	465710000	10	107	8	8	8	1	6	7	8	8
		1.23481	-0.111006	Q66HD0	Q66HD0	Endoplasmin	Hsp90b1	3956	sp|Q66HD0|ENPL_RAT Endoplasmin OS=Rattus norvegicus OX=10116 GN=Hsp90b1 PE=1 SV=2		Color2 [A=255, R=169, G=169, B=169]	1	4					10116												58	56	56	60.7	58.6	58.6	92.77	0	323.31	40792000000	39	1688	58	56	56	1	46	40	42	42
		0.830992	-0.110981	Q6AXQ5	Q6AXQ5	2,5-phosphodiesterase 12	Pde12	4014	sp|Q6AXQ5|PDE12_RAT 2,5-phosphodiesterase 12 OS=Rattus norvegicus OX=10116 GN=Pde12 PE=2 SV=1		Color2 [A=255, R=169, G=169, B=169]	1	4					10116									+	Matrix	Mitochondrial central dogma;mt-mRNA modifications;mtRNA metabolism;mtRNA stability and decay	5	5	5	11.5	11.5	11.5	67.176	0	9.0596	112980000	25	70	5	5	5	1	4	5	4	4
		0.370622	-0.110981	P08081	P08081	Clathrin light chain A	Clta	2187	sp|P08081|CLCA_RAT Clathrin light chain A OS=Rattus norvegicus OX=10116 GN=Clta PE=1 SV=1		Color2 [A=255, R=169, G=169, B=169]	1	4					10116												6	6	6	16.5	16.5	16.5	26.98	0	15.36	609810000	7	64	6	6	6	1	6	5	6	6
		0.593039	-0.110974	B2RYG6	B2RYG6	Ubiquitin thioesterase OTUB1	Otub1	495	sp|B2RYG6|OTUB1_RAT Ubiquitin thioesterase OTUB1 OS=Rattus norvegicus OX=10116 GN=Otub1 PE=1 SV=1		Color2 [A=255, R=169, G=169, B=169]	1	4					10116												11	11	11	58.3	58.3	58.3	31.27	0	127.82	684050000	15	134	11	11	11	1	9	9	8	6
		0.58163	-0.110804	Q5FWT1	Q5FWT1	Protein FAM98A	Fam98a	3415	sp|Q5FWT1|FA98A_RAT Protein FAM98A OS=Rattus norvegicus OX=10116 GN=Fam98a PE=2 SV=1		Color2 [A=255, R=169, G=169, B=169]	1	4					10116												9	9	9	27	27	27	55.07	0	57.782	237000000	23	105	9	9	9	1	7	9	6	8
		0.548208	-0.110786	D3ZJX5	D3ZJX5		Timm50	864	tr|D3ZJX5|D3ZJX5_RAT Mitochondrial import inner membrane translocase subunit TIM50 OS=Rattus norvegicus OX=10116 GN=Timm50 PE=1 SV=2		Color2 [A=255, R=169, G=169, B=169]	1	4					10116									+	MIM	Protein import and sorting;Protein import, sorting and homeostasis;TIM23 presequence pathway	12	12	12	38.5	38.5	38.5	39.854	0	39.415	554170000	17	115	12	12	12	1	11	9	10	8
		1.0997	-0.110336	Q63186	Q63186	Translation initiation factor eIF-2B subunit delta	Eif2b4	3804	sp|Q63186|EI2BD_RAT Translation initiation factor eIF-2B subunit delta OS=Rattus norvegicus OX=10116 GN=Eif2b4 PE=2 SV=1		Color2 [A=255, R=169, G=169, B=169]	1	4					10116												8	8	8	22.7	22.7	22.7	57.809	0	53.11	156800000	24	94	8	8	8	1	7	7	7	6
		0.550511	-0.110282	Q5XIF3	Q5XIF3	NADH dehydrogenase [ubiquinone] iron-sulfur protein 4, mitochondrial	Ndufs4	3687	sp|Q5XIF3|NDUS4_RAT NADH dehydrogenase [ubiquinone] iron-sulfur protein 4, mitochondrial OS=Rattus norvegicus OX=10116 GN=Ndufs4 PE=1 SV=1		Color2 [A=255, R=169, G=169, B=169]	1	4					10116									+	MIM	CI subunits;Complex I;OXPHOS;OXPHOS subunits	4	4	4	25.7	25.7	25.7	19.74	0	92.871	1286900000	11	94	4	4	4	1	4	4	4	4
		0.708657	-0.110259	P97874	P97874	Cyclin-G-associated kinase	Gak	2989	sp|P97874|GAK_RAT Cyclin-G-associated kinase OS=Rattus norvegicus OX=10116 GN=Gak PE=1 SV=1		Color2 [A=255, R=169, G=169, B=169]	1	4					10116												17	17	17	14.6	14.6	14.6	143.7	0	44.997	265580000	60	146	17	17	17	1	14	14	14	13
		1.13529	-0.109983	P85108;Q3KRE8	P85108;Q3KRE8	Tubulin beta-2A chain;Tubulin beta-2B chain	Tubb2a;Tubb2b	2944	sp|P85108|TBB2A_RAT Tubulin beta-2A chain OS=Rattus norvegicus OX=10116 GN=Tubb2a PE=1 SV=1;sp|Q3KRE8|TBB2B_RAT Tubulin beta-2B chain OS=Rattus norvegicus OX=10116 GN=Tubb2b PE=1 SV=1		Color2 [A=255, R=169, G=169, B=169]	1	4					10116												30	7	5	69.2	25.8	21.3	49.906	0	184.44	1367400000	20	146	NaN	NaN	NaN	2	24	23	21	22
		0.544501	-0.109827	Q8VHU4	Q8VHU4	Elongator complex protein 1	Ikbkap	4381	sp|Q8VHU4|ELP1_RAT Elongator complex protein 1 OS=Rattus norvegicus OX=10116 GN=Elp1 PE=2 SV=1		Color2 [A=255, R=169, G=169, B=169]	1	4					10116												12	12	12	10	10	10	149.17	0	26.071	107780000	64	61	12	12	12	1	5	7	8	7
		0.254163	-0.109756	Q63187	Q63187	Transcription elongation factor B polypeptide 3	Tceb3	3805	sp|Q63187|ELOA1_RAT Elongin-A OS=Rattus norvegicus OX=10116 GN=Eloa PE=1 SV=1		Color2 [A=255, R=169, G=169, B=169]	1	4					10116												2	2	2	3.8	3.8	3.8	87.202	0	5.0769	18468000	35	11	2	2	2	1	2	2	2	1
		1.17684	-0.109589	P41498	P41498	Low molecular weight phosphotyrosine protein phosphatase	Acp1	2620	sp|P41498|PPAC_RAT Low molecular weight phosphotyrosine protein phosphatase OS=Rattus norvegicus OX=10116 GN=Acp1 PE=1 SV=3		Color2 [A=255, R=169, G=169, B=169]	1	4					10116												7	7	7	59.5	59.5	59.5	18.151	0	87.756	864200000	9	135	7	7	7	1	7	6	7	7
		0.328689	-0.109525	Q10728	Q10728	Protein phosphatase 1 regulatory subunit 12A	Ppp1r12a	3080	sp|Q10728|MYPT1_RAT Protein phosphatase 1 regulatory subunit 12A OS=Rattus norvegicus OX=10116 GN=Ppp1r12a PE=1 SV=2		Color2 [A=255, R=169, G=169, B=169]	1	4					10116												3	3	3	3	3	3	115.28	0	9.0343	25983000	49	11	3	3	3	1	1	2	2	2
		0.22543	-0.109418	Q4V8C2	Q4V8C2	Centromere/kinetochore protein zw10 homolog	Zw10	3291	sp|Q4V8C2|ZW10_RAT Centromere/kinetochore protein zw10 homolog OS=Rattus norvegicus OX=10116 GN=Zw10 PE=2 SV=3		Color2 [A=255, R=169, G=169, B=169]	1	4					10116												10	10	10	19.6	19.6	19.6	87.966	0	22.102	102010000	43	53	10	10	10	1	3	3	4	4
		0.557329	-0.109398	D3ZJN9	D3ZJN9		Evi5	859	tr|D3ZJN9|D3ZJN9_RAT Ecotropic viral integration site 5 OS=Rattus norvegicus OX=10116 GN=Evi5 PE=1 SV=3		Color2 [A=255, R=169, G=169, B=169]	1	4					10116												7	7	7	9.8	9.8	9.8	92.862	0	16.98	68572000	36	67	7	7	7	1	6	5	6	5
		0.998134	-0.109321	Q9ER24	Q9ER24	Ataxin-10	Atxn10	4480	sp|Q9ER24|ATX10_RAT Ataxin-10 OS=Rattus norvegicus OX=10116 GN=Atxn10 PE=1 SV=1		Color2 [A=255, R=169, G=169, B=169]	1	4					10116												12	12	12	29.3	29.3	29.3	53.726	0	83.677	496050000	28	130	12	12	12	1	11	10	9	10
		1.29394	-0.109204	A0A0G2K719;D3ZN21;Q64060	A0A0G2K719;D3ZN21		Ddx3y	233	tr|A0A0G2K719|A0A0G2K719_RAT RNA helicase OS=Rattus norvegicus OX=10116 GN=Ddx3x PE=1 SV=1;tr|D3ZN21|D3ZN21_RAT RNA helicase OS=Rattus norvegicus OX=10116 GN=Ddx3y PE=1 SV=1		Color2 [A=255, R=169, G=169, B=169]	1	4					10116												29	29	9	54.4	54.4	21.8	73.145	0	320.05	2525500000	39	429	NaN	NaN	NaN	3	27	26	27	22
		0.268061	-0.108924	Q9Z122	Q9Z122	Fatty acid desaturase 2	Fads2	4647	sp|Q9Z122|FADS2_RAT Acyl-CoA 6-desaturase OS=Rattus norvegicus OX=10116 GN=Fads2 PE=1 SV=1		Color2 [A=255, R=169, G=169, B=169]	1	4					10116												11	11	11	26.8	26.8	26.8	52.38	0	73.141	364520000	17	123	11	11	11	1	11	10	10	11
		0.142476	-0.108813	P70582	P70582	Nuclear pore complex protein Nup54	Nup54	2903	sp|P70582|NUP54_RAT Nuclear pore complex protein Nup54 OS=Rattus norvegicus OX=10116 GN=Nup54 PE=1 SV=1		Color2 [A=255, R=169, G=169, B=169]	1	4					10116												8	8	8	18.4	18.4	18.4	55.744	0	10.636	141630000	27	29	8	8	8	1	5	3	5	3
		0.251377	-0.108407	Q6EV70	Q6EV70	GDP-fucose protein O-fucosyltransferase 1	Pofut1	4111	sp|Q6EV70|OFUT1_RAT GDP-fucose protein O-fucosyltransferase 1 OS=Rattus norvegicus OX=10116 GN=Pofut1 PE=1 SV=1		Color2 [A=255, R=169, G=169, B=169]	1	4					10116												4	4	4	15.9	15.9	15.9	44.982	0	7.4156	58107000	22	26	4	4	4	1	4	3	3	3
		0.401916	-0.10835	Q6RJR6	Q6RJR6	Reticulon-3	Rtn3	4220	sp|Q6RJR6|RTN3_RAT Reticulon-3 OS=Rattus norvegicus OX=10116 GN=Rtn3 PE=1 SV=1		Color2 [A=255, R=169, G=169, B=169]	1	4					10116												1	1	1	1.2	1.2	1.2	101.52	0	15.877	456420000	39	41	1	1	1	1	1	1	1	1
		0.0598022	-0.108234	Q6PEB9	Q6PEB9	Coiled-coil domain-containing protein 127	Ccdc127	4207	sp|Q6PEB9|CC127_RAT Coiled-coil domain-containing protein 127 OS=Rattus norvegicus OX=10116 GN=Ccdc127 PE=2 SV=2		Color2 [A=255, R=169, G=169, B=169]	1	4					10116									+	Membrane	0	1	1	1	3.5	3.5	3.5	30.469	0.0004817	3.0828	34856000	15	7	1	1	1	1	1	1	1	1
		0.39413	-0.108229	A0A0G2K598	A0A0G2K598			203	tr|A0A0G2K598|A0A0G2K598_RAT Transforming, acidic coiled-coil-containing protein 2 OS=Rattus norvegicus OX=10116 GN=Tacc2 PE=1 SV=1		Color2 [A=255, R=169, G=169, B=169]	1	4					10116												1	1	1	0.4	0.4	0.4	304.8	0	5.2807	295240000	127	37	1	1	1	1	1	1	1	1
		0.706798	-0.108175	Q99PF5	Q99PF5	Far upstream element-binding protein 2	Khsrp	4461	sp|Q99PF5|FUBP2_RAT Far upstream element-binding protein 2 OS=Rattus norvegicus OX=10116 GN=Khsrp PE=1 SV=1		Color2 [A=255, R=169, G=169, B=169]	1	4					10116												19	19	18	39.5	39.5	37.6	74.226	0	197.9	850210000	33	252	19	19	18	1	14	16	17	14
		0.981608	-0.10809	D4A9N5	D4A9N5		Trim25	1333	tr|D4A9N5|D4A9N5_RAT Tripartite motif-containing 25 OS=Rattus norvegicus OX=10116 GN=Trim25 PE=1 SV=3		Color2 [A=255, R=169, G=169, B=169]	1	4					10116												17	17	17	36.7	36.7	36.7	71.919	0	88.248	518760000	36	205	17	17	17	1	11	12	11	11
		0.396703	-0.108089	D3ZVR7	D3ZVR7	Prostamide/prostaglandin F synthase	Fam213b	1053	sp|D3ZVR7|PXL2B_RAT Prostamide/prostaglandin F synthase OS=Rattus norvegicus OX=10116 GN=Prxl2b PE=3 SV=1		Color2 [A=255, R=169, G=169, B=169]	1	4					10116												5	5	5	31.3	31.3	31.3	21.607	0	8.8665	105480000	11	55	5	5	5	1	5	4	5	4
		0.767825	-0.1076	Q68FU7	Q68FU7	Ubiquinone biosynthesis monooxygenase COQ6, mitochondrial	Coq6	3995	sp|Q68FU7|COQ6_RAT Ubiquinone biosynthesis monooxygenase COQ6, mitochondrial OS=Rattus norvegicus OX=10116 GN=Coq6 PE=2 SV=1		Color2 [A=255, R=169, G=169, B=169]	1	4					10116									+	MIM	Coenzyme Q metabolism;Metabolism;Metals and cofactors	13	13	13	38.9	38.9	38.9	51.495	0	147.89	596340000	18	198	13	13	13	1	9	11	12	11
		1.35386	-0.107566	F1LM47	F1LM47	Succinyl-CoA ligase subunit beta	Sucla2	1467	tr|F1LM47|F1LM47_RAT Succinate--CoA ligase [ADP-forming] subunit beta, mitochondrial OS=Rattus norvegicus OX=10116 GN=Sucla2 PE=1 SV=1		Color2 [A=255, R=169, G=169, B=169]	1	4					10116									+	Matrix	Carbohydrate metabolism;Itaconate metabolism;Metabolism;Nucleotide metabolism;Nucleotide synthesis and processing;TCA cycle	27	27	27	56.6	56.6	56.6	50.306	0	323.31	8292500000	28	451	27	27	27	1	25	26	24	25
		0.996066	-0.107401	P04905	P04905	Glutathione S-transferase Mu 1	Gstm1	2120	sp|P04905|GSTM1_RAT Glutathione S-transferase Mu 1 OS=Rattus norvegicus OX=10116 GN=Gstm1 PE=1 SV=2		Color2 [A=255, R=169, G=169, B=169]	1	4					10116												41	39	30	96.3	92.7	87.2	25.914	0	323.31	88982000000	16	1532	41	39	30	1	29	31	30	32
		0.601597	-0.10739	G3V9R8;D3ZW44	G3V9R8	Heterogeneous nuclear ribonucleoprotein C	Hnrnpc	1813	sp|G3V9R8|HNRPC_RAT Heterogeneous nuclear ribonucleoprotein C OS=Rattus norvegicus OX=10116 GN=Hnrnpc PE=1 SV=2		Color2 [A=255, R=169, G=169, B=169]	1	4					10116												12	12	12	33.2	33.2	33.2	32.857	0	55.331	865970000	19	160	NaN	NaN	NaN	2	10	10	10	10
		0.446122	-0.107384	A0A0G2JXZ9	A0A0G2JXZ9			98	tr|A0A0G2JXZ9|A0A0G2JXZ9_RAT Protein-tyrosine-phosphatase OS=Rattus norvegicus OX=10116 GN=Ptprj PE=1 SV=1		Color2 [A=255, R=169, G=169, B=169]	1	4					10116												2	2	2	2.2	2.2	2.2	141.81	0	8.4871	38203000	57	38	2	2	2	1	1	2	2	2
		0.131767	-0.10735	F1LVZ9	F1LVZ9		Hectd3	1561	tr|F1LVZ9|F1LVZ9_RAT HECT domain E3 ubiquitin protein ligase 3 OS=Rattus norvegicus OX=10116 GN=Hectd3 PE=1 SV=3		Color2 [A=255, R=169, G=169, B=169]	1	4					10116												2	2	2	4.6	4.6	4.6	97.272	0	8.9694	21094000	45	18	2	2	2	1	2	1	1	2
		0.788881	-0.107274	O88637	O88637	Ethanolamine-phosphate cytidylyltransferase	Pcyt2	2037	sp|O88637|PCY2_RAT Ethanolamine-phosphate cytidylyltransferase OS=Rattus norvegicus OX=10116 GN=Pcyt2 PE=1 SV=1		Color2 [A=255, R=169, G=169, B=169]	1	4					10116												21	21	21	62.1	62.1	62.1	45.219	0	138.65	2525900000	21	325	21	21	21	1	17	19	18	16
		0.773294	-0.107094	G3V926;Q9QY78	G3V926		Chuk	1792	tr|G3V926|G3V926_RAT Inhibitor of nuclear factor kappa-B kinase subunit alpha OS=Rattus norvegicus OX=10116 GN=Chuk PE=1 SV=1		Color2 [A=255, R=169, G=169, B=169]	1	4					10116												4	4	4	6.4	6.4	6.4	84.785	0	4.3294	26449000	41	8	NaN	NaN	NaN	2	2	2	2	2
		0.626682	-0.107071	P38718	P38718	Mitochondrial pyruvate carrier 2	Mpc2	2609	sp|P38718|MPC2_RAT Mitochondrial pyruvate carrier 2 OS=Rattus norvegicus OX=10116 GN=Mpc2 PE=2 SV=1		Color2 [A=255, R=169, G=169, B=169]	1	4					10116									+	MIM	Carbohydrate metabolism;Gluconeogenesis;Metabolism;Pyruvate metabolism;Small molecule transport;TCA-associated	9	9	9	57.5	57.5	57.5	14.258	0	30.598	2187900000	8	151	9	9	9	1	6	6	8	6
		0.547797	-0.106854	P11654	P11654	Nuclear pore membrane glycoprotein 210	Nup210	2273	sp|P11654|PO210_RAT Nuclear pore membrane glycoprotein 210 OS=Rattus norvegicus OX=10116 GN=Nup210 PE=1 SV=1		Color2 [A=255, R=169, G=169, B=169]	1	4					10116												7	7	7	5.1	5.1	5.1	204.16	0	7.9737	31261000	73	23	7	7	7	1	1	3	4	3
		0.305325	-0.106608	Q6BBI8	Q6BBI8	Ubiquitin-fold modifier-conjugating enzyme 1	Ufc1	4105	sp|Q6BBI8|UFC1_RAT Ubiquitin-fold modifier-conjugating enzyme 1 OS=Rattus norvegicus OX=10116 GN=Ufc1 PE=2 SV=1		Color2 [A=255, R=169, G=169, B=169]	1	4					10116												10	10	10	43.1	43.1	43.1	19.492	0	15.657	546030000	8	100	10	10	10	1	7	7	7	5
		0.926263	-0.106586	D4A6G6;P17074;F1M8C7;D3ZGN8;F1M764;F1LYF3;D3ZUD7;D3ZSH6	D4A6G6;P17074;F1M8C7;D3ZGN8;F1M764;F1LYF3	40S ribosomal protein S19	LOC100362339;Rps19;Rps19l1	1268	tr|D4A6G6|D4A6G6_RAT 40S ribosomal protein S19 OS=Rattus norvegicus OX=10116 GN=LOC100362339 PE=3 SV=1;sp|P17074|RS19_RAT 40S ribosomal protein S19 OS=Rattus norvegicus OX=10116 GN=Rps19 PE=2 SV=3;tr|F1M8C7|F1M8C7_RAT 40S ribosomal protein S19 OS=Rattus no		Color2 [A=255, R=169, G=169, B=169]	1	4					10116												12	12	12	62.8	62.8	62.8	16.117	0	62.137	6099200000	9	163	NaN	NaN	NaN	8	9	9	9	9
		0.880886	-0.106503	P61983	P61983	14-3-3 protein gamma;14-3-3 protein gamma, N-terminally processed	Ywhag	2797	sp|P61983|1433G_RAT 14-3-3 protein gamma OS=Rattus norvegicus OX=10116 GN=Ywhag PE=1 SV=2		Color2 [A=255, R=169, G=169, B=169]	1	4					10116												18	14	11	70.4	63.2	56.7	28.302	0	234	2318200000	16	188	18	14	11	1	14	15	15	13
		0.888289	-0.106472	D3ZFD0	D3ZFD0		Myo18a	792	sp|D3ZFD0|MY18A_RAT Unconventional myosin-XVIIIa OS=Rattus norvegicus OX=10116 GN=Myo18a PE=1 SV=2		Color2 [A=255, R=169, G=169, B=169]	1	4					10116												32	32	32	21.7	21.7	21.7	232.66	0	142.34	387890000	102	181	32	32	32	1	19	16	20	17
		0.670586	-0.106399	Q08013	Q08013	Translocon-associated protein subunit gamma	Ssr3	3049	sp|Q08013|SSRG_RAT Translocon-associated protein subunit gamma OS=Rattus norvegicus OX=10116 GN=Ssr3 PE=1 SV=2		Color2 [A=255, R=169, G=169, B=169]	1	4					10116												1	1	1	7.6	7.6	7.6	21.064	0	201.14	360850000	5	42	1	1	1	1	1	1	1	1
		0.660524	-0.10629	P28064	P28064	Proteasome subunit beta type-8	Psmb8	2511	sp|P28064|PSB8_RAT Proteasome subunit beta type-8 OS=Rattus norvegicus OX=10116 GN=Psmb8 PE=1 SV=3		Color2 [A=255, R=169, G=169, B=169]	1	4					10116												11	11	11	43.1	43.1	43.1	30.569	0	64.152	782870000	18	147	11	11	11	1	9	9	8	7
		1.03076	-0.10612	P50475	P50475	Alanine--tRNA ligase, cytoplasmic	Aars	2699	sp|P50475|SYAC_RAT Alanine--tRNA ligase, cytoplasmic OS=Rattus norvegicus OX=10116 GN=Aars1 PE=1 SV=3		Color2 [A=255, R=169, G=169, B=169]	1	4					10116												40	40	40	57.7	57.7	57.7	106.79	0	323.31	3785500000	49	605	40	40	40	1	37	34	35	33
		0.291987	-0.106063	D4A4W9;P11250	D4A4W9;P11250	60S ribosomal protein L34	Rpl34-ps1;Rpl34	1237	tr|D4A4W9|D4A4W9_RAT 60S ribosomal protein L34 OS=Rattus norvegicus OX=10116 PE=3 SV=1;sp|P11250|RL34_RAT 60S ribosomal protein L34 OS=Rattus norvegicus OX=10116 GN=Rpl34 PE=1 SV=3		Color2 [A=255, R=169, G=169, B=169]	1	4					10116												6	6	6	29.9	29.9	29.9	13.392	0	17.577	1406300000	6	90	NaN	NaN	NaN	2	6	6	6	6
		0.528534	-0.106056	P48004	P48004	Proteasome subunit alpha type-7	Psma7	2662	sp|P48004|PSA7_RAT Proteasome subunit alpha type-7 OS=Rattus norvegicus OX=10116 GN=Psma7 PE=1 SV=1		Color2 [A=255, R=169, G=169, B=169]	1	4					10116												11	11	7	44.9	44.9	34.6	28.326	0	244.71	1603700000	14	157	11	11	7	1	7	8	9	6
		0.394418	-0.105973	D3ZF13	D3ZF13	Acyl carrier protein	LOC683884	777	tr|D3ZF13|D3ZF13_RAT Acyl carrier protein OS=Rattus norvegicus OX=10116 GN=Ndufab1 PE=1 SV=1		Color2 [A=255, R=169, G=169, B=169]	1	4					10116												4	4	4	17.9	17.9	17.9	17.514	0	8.6425	733950000	8	84	4	4	4	1	2	4	3	4
		0.484511	-0.105919	Q9JJ31	Q9JJ31	Cullin-5	Cul5	4529	sp|Q9JJ31|CUL5_RAT Cullin-5 OS=Rattus norvegicus OX=10116 GN=Cul5 PE=1 SV=3		Color2 [A=255, R=169, G=169, B=169]	1	4					10116												10	10	10	13.3	13.3	13.3	90.889	0	11.911	115780000	46	41	10	10	10	1	8	6	8	7
		0.425801	-0.105677	P20788	P20788	Cytochrome b-c1 complex subunit Rieske, mitochondrial;Cytochrome b-c1 complex subunit 11	Uqcrfs1	2432	sp|P20788|UCRI_RAT Cytochrome b-c1 complex subunit Rieske, mitochondrial OS=Rattus norvegicus OX=10116 GN=Uqcrfs1 PE=1 SV=2		Color2 [A=255, R=169, G=169, B=169]	1	4					10116									+	MIM	CIII subunits;Complex III;Fe-S-containing proteins;Metabolism;Metals and cofactors;OXPHOS;OXPHOS subunits	16	16	16	47.4	47.4	47.4	29.445	0	209.21	3559000000	15	247	16	16	16	1	13	13	13	12
		0.589154	-0.105645	Q920J4	Q920J4	Thioredoxin-like protein 1	Txnl1	4407	sp|Q920J4|TXNL1_RAT Thioredoxin-like protein 1 OS=Rattus norvegicus OX=10116 GN=Txnl1 PE=1 SV=3		Color2 [A=255, R=169, G=169, B=169]	1	4					10116												15	15	15	61.9	61.9	61.9	32.249	0	276.56	928970000	15	230	15	15	15	1	13	14	13	13
		0.0648508	-0.10531	Q6VBQ5	Q6VBQ5	Myeloid-associated differentiation marker	Myadm	4237	sp|Q6VBQ5|MYADM_RAT Myeloid-associated differentiation marker OS=Rattus norvegicus OX=10116 GN=Myadm PE=1 SV=1		Color2 [A=255, R=169, G=169, B=169]	1	4					10116												2	2	2	7.2	7.2	7.2	35.148	0.00047835	2.996	18867000	9	13	2	2	2	1	0	1	1	1
		0.291105	-0.105139	D3ZWD6	D3ZWD6		C8a	1064	tr|D3ZWD6|D3ZWD6_RAT Complement C8 alpha chain OS=Rattus norvegicus OX=10116 GN=C8a PE=1 SV=1		Color2 [A=255, R=169, G=169, B=169]	1	4					10116												8	8	8	16.5	16.5	16.5	66.273	0	21.063	141900000	32	89	8	8	8	1	7	7	7	4
		0.474332	-0.104989	A0A0G2K1D2	A0A0G2K1D2			148	tr|A0A0G2K1D2|A0A0G2K1D2_RAT RAP1, GTP-GDP dissociation stimulator 1 (Predicted), isoform CRA_a OS=Rattus norvegicus OX=10116 GN=Rap1gds1 PE=1 SV=1		Color2 [A=255, R=169, G=169, B=169]	1	4					10116												11	11	11	25	25	25	57.511	0	59.976	104420000	27	55	11	11	11	1	10	9	8	8
		1.73058	-0.104892	Q923K9	Q923K9	APOBEC1 complementation factor	A1cf	4414	sp|Q923K9|A1CF_RAT APOBEC1 complementation factor OS=Rattus norvegicus OX=10116 GN=A1cf PE=1 SV=1		Color2 [A=255, R=169, G=169, B=169]	1	4					10116												32	32	31	56.1	56.1	54.2	65.619	0	128.89	1117800000	27	346	32	32	31	1	26	26	22	25
		0.411226	-0.104662	D4A2P1	D4A2P1		Ccar1	1193	tr|D4A2P1|D4A2P1_RAT Cell division cycle and apoptosis regulator 1 OS=Rattus norvegicus OX=10116 GN=Ccar1 PE=1 SV=2		Color2 [A=255, R=169, G=169, B=169]	1	4					10116												12	12	12	13.4	13.4	13.4	132.15	0	37.919	237600000	46	102	12	12	12	1	10	8	7	7
		1.1883	-0.104607	P55260	P55260	Annexin A4	Anxa4	2755	sp|P55260|ANXA4_RAT Annexin A4 OS=Rattus norvegicus OX=10116 GN=Anxa4 PE=1 SV=3		Color2 [A=255, R=169, G=169, B=169]	1	4					10116												19	19	19	55.2	55.2	55.2	35.848	0	268.28	1415200000	21	293	19	19	19	1	15	14	17	16
		0.454851	-0.104523	F1LRE5	F1LRE5	Oxysterol-binding protein	Osbpl9	1519	tr|F1LRE5|F1LRE5_RAT Oxysterol-binding protein OS=Rattus norvegicus OX=10116 GN=Osbpl9 PE=1 SV=3		Color2 [A=255, R=169, G=169, B=169]	1	4					10116												7	7	7	12.9	12.9	12.9	81.773	0	14.12	92661000	29	64	7	7	7	1	5	6	6	3
		0.291549	-0.104305	G3V7Z8	G3V7Z8		Pabpn1	1757	tr|G3V7Z8|G3V7Z8_RAT Poly(A) binding protein, nuclear 1, isoform CRA_a OS=Rattus norvegicus OX=10116 GN=Pabpn1 PE=1 SV=1		Color2 [A=255, R=169, G=169, B=169]	1	4					10116												4	4	4	18.9	18.9	18.9	32.31	0	15.807	184090000	12	58	4	4	4	1	4	4	4	4
[truncated: 3,084 more rows]
[truncated: 197 more columns]

## Sheet: HTGbeet-HTG final
Significant (proper with FDR 0.05)	Significant (just P<0.05 and Fold change more than 0.5)	-LOG(P-value)	Difference	Protein IDs	Majority protein IDs	Protein names	Gene names	id	Fasta headers	EC	Symbol color	Symbol type	Symbol size	Show label	Only identified by site	Reverse	Potential contaminant	Taxonomy IDs	GOBP name	GOMF name	GOCC name	KEGG pathway name	Smart name	Reactome name	Reactome id	Corum name	MitoCarta3_Mouse	MitoCarta3_Mouse_subMt	MitoCarta3_Mouse_MitoPathways	Peptides	Razor + unique peptides	Unique peptides	Sequence coverage [%]	Unique + razor sequence coverage [%]	Unique sequence coverage [%]	Mol. weight [kDa]	Q-value	Score	Intensity	iBAQ peptides	MS/MS count	Peptide counts (all)	Peptide counts (razor+unique)	Peptide counts (unique)	Number of proteins	Peptides CRP01	Peptides CRP02	Peptides CRP03	Peptides CRP04
[truncated: 4,278 more rows]
[truncated: 197 more columns]
